# Supplementary material for: Resistance of Argopecten purpuratus scallop larvae to vibriosis is associated with the front-loading of immune genes and enhanced antimicrobial response
Source: Front Immunol. 2023 Mar 3;14:1150280. doi: 10.3389/fimmu.2023.1150280 (PMC10020363; doi:10.3389/fimmu.2023.1150280)
Supplement: Supplementary file 2 [file Table_1.xlsx]

## Sheet: Suppl. Table S1
Supplementary Table S1
							Argopecten purpuratus scallop			Vibrio bivalvicida VPAP30
Phenotype	Families	Tissue	Challenge	Time	Sample name	cDNA library ID	Raw Reads	Trimmed reads	% of Mapped reads	mapped reads	% of mapped reads
Susceptible	F8	Larva	Uninfected	0h	A3	NI_F8_1	92510066	92507376	98.09	18552	1.05%
Susceptible	F8	Larva	Uninfected	0h	A8	NI_F8_2	130983504	130979156	98.22	29129	1.25%
Susceptible	F8	Larva	Infected	8h	A7	I_F8_1	73061346	73058659	98.78	48760	3.01%
Susceptible	F8	Larva	Infected	8h	A2	I_F8_2	89042098	89039294	97.97	46748	2.59%
Susceptible	F8	Larva	Infected	8h	A9	I_F8_3	74287536	74285297	96.99	39285	1.76%
Susceptible	F9	Larva	Uninfected	0h	B1	NI_F9_1	90573924	90571049	84.9	20283	0.25%
Susceptible	F9	Larva	Uninfected	0h	B2	NI_F9_2	88297440	88294299	98.35	18895	1.3%
Susceptible	F9	Larva	Uninfected	0h	B3	NI_F9_3	91445654	91442752	98.29	23408	1.49%
Susceptible	F9	Larva	Infected	8h	B7	I_F9_1	77515016	77512722	98.06	112223	7.47%
Susceptible	F9	Larva	Infected	8h	B8	I_F9_2	71560270	71557392	98.09	52969	3.88%
Susceptible	F9	Larva	Infected	8h	B9	I_F9_3	85474260	85471255	98.31	34875	2.41%
Resistant	F10	Larva	Uninfected	0h	C1	NI_F10_1	75328214	75325699	98.61	6970	0.67%
Resistant	F10	Larva	Uninfected	0h	C2	NI_F10_2	82251398	82249077	85.39	11717	0.1%
Resistant	F10	Larva	Uninfected	0h	C3	NI_F10_3	74687786	74685385	98.48	11067	0.98%
Resistant	F10	Larva	Infected	8h	C7	I_F10_1	90917314	90914264	98.51	50204	3.71%
Resistant	F10	Larva	Infected	8h	C8	I_F10_2	85065608	85062708	98.13	217151	13.67%
Resistant	F10	Larva	Infected	8h	C9	I_F10_3	81139854	81137157	98.13	160007	10.53%
Resistant	F10	Larva	Uninfected	0h	D1	NI_F12_1	104856696	104852882	98.18	37845	1.98%
Resistant	F12	Larva	Uninfected	0h	D2	NI_F12_2	100402458	100399596	98.11	36608	1.93%
Resistant	F12	Larva	Uninfected	0h	D3	NI_F12_3	92189996	92186957	98.21	27571	1.67%
Resistant	F12	Larva	Infected	8h	D7	I_F12_1	83269550	83266219	98.34	61381	4.44
Resistant	F12	Larva	Infected	8h	D8	I_F12_2	71712388	71709840	98.22	60826	4.76
Resistant	F12	Larva	Infected	8h	D9	I_F12_3	82541602	82538857	98.29	110777	7.87
Bacteria	outside host control	Bacteria	Control	8h	E1	VPAP30_4
