# Supplementary material for: Resistance of Argopecten purpuratus scallop larvae to vibriosis is associated with the front-loading of immune genes and enhanced antimicrobial response
Source: Front Immunol. 2023 Mar 3;14:1150280. doi: 10.3389/fimmu.2023.1150280 (PMC10020363; doi:10.3389/fimmu.2023.1150280)
Supplement: Supplementary file 3 [file Table_2.xlsx]

## Sheet: Suppl. Table S2
Supplementary Table 2
Genename	Contig	Forwardprimer	5’–3’	Reverseprimer	5’–3’	Tm°C
EF-1a	contig_0000044	qEF1a-1F	GAGAAGACCGGCAAGATGACCA	qEF1a-1R	ACAGGCTTGGCAGACTGATGG	57
GAPDH	contig_0000636	40SrpSA-1F	CCAATGCCTACCCAGCCAGA	40SrpSA-1R	TCAGTAGTGCCGAAGCCTGG	57
RIG-I	contig_0000407	Fw_0000407	ATTCCGGCCTGTGACTTCGT	Rv_0000407	CTGCTTCGTCCTGCTGCTTG	60
Tyrosine-protein kinase Fyn	contig_0024544	qFYN-Fw	CCGTCTGTTCACAAGACGAACC	qFYN-Rv	CCTGCGCTGCGATATCTATGAG	57
IL17R	contig_0003046	IL17R_3046-1F	GAGTGCCAGAGTCTCGGTGG	IL17R_3046-1R	AGACTCGGGACAACACTCGC	57
TLR	contig_0031566	qApTLRrg3F	GCCCGAATAGAGAGCATTGA	qApTLRrg3R	CTCACTGTCTAGCAACTCCTTC	57
Mucin-17	contig_0046467	qFw_0046467	TACCGACGCCTCAATGGTCA	qRv_0046467	TGCTTGTATTTGGCGGAACTCT	57
Myeloperoxidase	contig_0018629	qApMyel-Fw	TGCCGAGGCCATTCTCATTC	qApMyel-Rv	CGCTTGACCTGACCGTTCT	57
Cav1	contig_0045587	qApCav1-Fw	CAACCTGTGGTTTATTCTTCAGTCA	qApCav1-Rv	GCATCAGTTCACGGTGGTATG	57
Cadherin 23	contig_0042805	qFw_0042805	ACGCTCCGGTTTTCTCGTCA	qRv_0042805	GTGTCGTTGTCAGTGGCGTG	57
Neuronal acetylcholine receptor subunit alpha-10	contig_0016979	qFw_0016979	GGTCGCTCCTACACCAGGAC	qRv_0016979	GTCCACTCCACTAGCCATCCC	57
CuZnSOD	contig_0020990	qCZSOD_Fw	GGCTGTCAAATGCTTCCCCA	qCZSOD_RV	TATCCACGAGAGCGGTGACA	60
