# Supplementary material for: Resistance of Argopecten purpuratus scallop larvae to vibriosis is associated with the front-loading of immune genes and enhanced antimicrobial response
Source: Front Immunol. 2023 Mar 3;14:1150280. doi: 10.3389/fimmu.2023.1150280 (PMC10020363; doi:10.3389/fimmu.2023.1150280)
Supplement: Supplementary file 4 [file Table_4.xlsx]

## Sheet: TAB 1
Susceptible Family 8 GO annotation
Protein ID	Protein names	Length	Log2 FC	Gene Ontology (biological process)	GO ID
A0A0H2MWW4	Uridylate kinase (UK) (EC 2.7.4.22) (Uridine monophosphate kinase) (UMP kinase) (UMPK)	243	1.83865	'de novo' CTP biosynthetic process	GO:0044210
A0A0H2MQG9	Amidophosphoribosyltransferase (ATase) (EC 2.4.2.14) (Glutamine phosphoribosylpyrophosphate amidotransferase) (GPATase)	504	-3.72347	'de novo' IMP biosynthetic process	GO:0006189
A0A0H2MV18	Aspartate-semialdehyde dehydrogenase (ASA dehydrogenase) (ASADH) (EC 1.2.1.11) (Aspartate-beta-semialdehyde dehydrogenase)	371	-2.32305	'de novo' L-methionine biosynthetic process	GO:0071266
A0A0H2MX19	Carbamoyl-phosphate synthase large chain (EC 6.3.5.5) (Carbamoyl-phosphate synthetase ammonia chain)	1076	2.32645	'de novo' UMP biosynthetic process	GO:0044205
A0A0H2MUM0	Ribose-phosphate pyrophosphokinase (RPPK) (EC 2.7.6.1) (5-phospho-D-ribosyl alpha-1-diphosphate) (Phosphoribosyl diphosphate synthase) (Phosphoribosyl pyrophosphate synthase) (P-Rib-PP synthase) (PRPP synthase) (PRPPase)	314	2.08791	5-phosphoribose 1-diphosphate biosynthetic process	GO:0006015
A0A0H2MXT6	Phosphopentomutase (EC 5.4.2.7) (Phosphodeoxyribomutase)	406	1.5339	5-phosphoribose 1-diphosphate biosynthetic process	GO:0006015
A0A0H2NC77	Acetate kinase (EC 2.7.2.1) (Acetokinase)	398	1.62139	acetyl-CoA biosynthetic process	GO:0006085
A0A0H2N9Y4	Acetyl-coenzyme A synthetase (AcCoA synthetase) (Acs) (EC 6.2.1.1) (Acetate--CoA ligase) (Acyl-activating enzyme)	649	-4.14531	acetyl-CoA biosynthetic process from acetate	GO:0019427
A0A0H2MPI3	Bifunctional protein HldE [Includes: D-beta-D-heptose 7-phosphate kinase (EC 2.7.1.167) (D-beta-D-heptose 7-phosphotransferase) (D-glycero-beta-D-manno-heptose-7-phosphate kinase); D-beta-D-heptose 1-phosphate adenylyltransferase (EC 2.7.7.70) (D-glycero-beta-D-manno-heptose 1-phosphate adenylyltransferase)]	476	-1.71242	ADP-L-glycero-beta-D-manno-heptose biosynthetic process	GO:0097171
A0A0H2MQW3	Cytochrome d terminal oxidase subunit 1	528	1.62036	aerobic electron transport chain	GO:0019646
A0A0H2MLM8	Ubiquinone/menaquinone biosynthesis C-methyltransferase UbiE (EC 2.1.1.163) (EC 2.1.1.201) (2-methoxy-6-polyprenyl-1,4-benzoquinol methylase) (Demethylmenaquinone methyltransferase)	260	-1.39565	aerobic respiration	GO:0009060
A0A0H2MZF6	Aldehyde-alcohol dehydrogenase	899	2.3532	alcohol metabolic process	GO:0006066
A0A0H2N7H5	Aminotransferase (EC 2.6.1.-)	396	-1.55289	alpha-amino acid metabolic process	GO:1901605
A0A0H2N7J3	Septum formation protein	417	4.2156	amino acid transmembrane transport	GO:0003333
A0A0H2N748	Nickel transporter	256	-1.76567	amino acid transport	GO:0006865
A0A0H2MXG1	Fumarate reductase flavoprotein subunit (EC 1.3.5.4)	614	1.04737	anaerobic respiration	GO:0009061
A0A0H2N471	Periplasmic nitrate reductase, electron transfer subunit (Diheme cytochrome c NapB)	151	4.09528	anaerobic respiration	GO:0009061
A0A0H2NA03	Arginine repressor	162	-2.54613	arginine biosynthetic process	GO:0006526
A0A0H2NA23	Acetylornithine aminotransferase (ACOAT) (EC 2.6.1.11)	404	-2.14116	arginine biosynthetic process	GO:0006526
A0A0H2NDT5	N-acetyl-gamma-glutamyl-phosphate reductase (AGPR) (EC 1.2.1.38) (N-acetyl-glutamate semialdehyde dehydrogenase) (NAGSA dehydrogenase)	334	-5.67777	arginine biosynthetic process	GO:0006526
A0A0H2N1K7	Argininosuccinate synthase (EC 6.3.4.5) (Citrulline--aspartate ligase)	404	-2.48639	arginine biosynthetic process	GO:0006526
A0A0H2MX41	Argininosuccinate lyase (ASAL) (EC 4.3.2.1) (Arginosuccinase)	624	-4.11972	arginine biosynthetic process via ornithine	GO:0042450
A0A0H2NAF9	Succinylglutamate desuccinylase (EC 3.5.1.96)	342	-2.72262	arginine catabolic process to glutamate	GO:0019544
A0A0H2N989	Arginine deiminase (ADI) (EC 3.5.3.6) (Arginine dihydrolase) (AD)	406	2.76114	arginine catabolic process to ornithine	GO:0019547
A0A0H2MX50	Shikimate kinase (SK) (EC 2.7.1.71)	172	-2.77137	aromatic amino acid family biosynthetic process	GO:0009073
A0A0H2MKY8	Asparagine synthetase B	554	-1.1479	asparagine biosynthetic process	GO:0006529
A0A0H2MSL3	Aspartate ammonia-lyase (Aspartase) (EC 4.3.1.1)	483	2.18069	aspartate metabolic process	GO:0006531
A0A0H2MQI1	Flagellar biosynthesis protein FlhF (Flagella-associated GTP-binding protein)	493	1.9679	bacterial-type flagellum organization	GO:0044781
A0A0H2MU35	Basal-body rod modification protein FlgD	236	1.89895	bacterial-type flagellum organization	GO:0044781
A0A0H2N2A0	Flagellar motor switch protein FliM	349	-3.49768	bacterial-type flagellum-dependent cell motility	GO:0071973
A0A0H2N669	Flagellar basal-body rod protein FlgG (Distal rod protein)	262	2.2669	bacterial-type flagellum-dependent cell motility	GO:0071973
A0A0H2MQ39	Flagellar basal-body rod protein FlgC	138	1.6376	bacterial-type flagellum-dependent cell motility	GO:0071973
A0A0H2MSU9	UTP--glucose-1-phosphate uridylyltransferase (EC 2.7.7.9) (UDP-glucose pyrophosphorylase)	291	-1.68158	biosynthetic process	GO:0009058
A0A0H2MUW3	Aminotransferase (EC 2.6.1.2)	404	-1.67674	biosynthetic process	GO:0009058
A0A0H2N0U9	Phenazine biosynthesis protein	289	5.07174	biosynthetic process	GO:0009058
A0A0H2N434	2-amino-3-ketobutyrate coenzyme A ligase (AKB ligase) (EC 2.3.1.29) (Glycine acetyltransferase)	398	1.1398	biosynthetic process	GO:0009058
A0A0H2MMR5	Aromatic amino acid aminotransferase	393	-1.70575	biosynthetic process	GO:0009058
A0A0H2N6J5	Adenylate cyclase (EC 4.6.1.1)	842	2.78112	cAMP biosynthetic process	GO:0006171
A0A0H2MXI3	N-acetylneuraminate synthase	349	5.9623	carbohydrate biosynthetic process	GO:0016051
A0A0H2N9C9	Fructose-1,6-bisphosphatase class 1 (FBPase class 1) (EC 3.1.3.11) (D-fructose-1,6-bisphosphate 1-phosphohydrolase class 1)	338	-1.53565	carbohydrate biosynthetic process	GO:0016051
A0A0H2MXF1	Deoxyribose-phosphate aldolase (DERA) (EC 4.1.2.4) (2-deoxy-D-ribose 5-phosphate aldolase) (Phosphodeoxyriboaldolase) (Deoxyriboaldolase)	258	1.47404	carbohydrate catabolic process	GO:0016052
A0A0H2MND3	Glutamine--fructose-6-phosphate aminotransferase [isomerizing] (EC 2.6.1.16) (D-fructose-6-phosphate amidotransferase) (GFAT) (Glucosamine-6-phosphate synthase) (Hexosephosphate aminotransferase) (L-glutamine--D-fructose-6-phosphate amidotransferase)	610	-3.03011	carbohydrate derivative biosynthetic process	GO:1901137
A0A0H2MJX9	Beta-N-acetylhexosaminidase (EC 3.2.1.52) (Beta-N-acetylhexosaminidase) (N-acetyl-beta-glucosaminidase)	883	2.88765	carbohydrate metabolic process	GO:0005975
A0A0H2MJY5	N-acetylglucosamine-6-phosphate deacetylase (EC 3.5.1.25)	378	2.43007	carbohydrate metabolic process	GO:0005975
A0A0H2MNQ2	Phosphoglucosamine mutase (EC 5.4.2.10)	446	-3.29188	carbohydrate metabolic process	GO:0005975
A0A0H2MNS6	Beta-hexosaminidase (EC 3.2.1.52) (Beta-N-acetylhexosaminidase) (N-acetyl-beta-glucosaminidase)	328	-3.45536	carbohydrate metabolic process	GO:0005975
A0A0H2MNY0	N,N'-diacetylchitobiose phosphorylase	802	1.82211	carbohydrate metabolic process	GO:0005975
A0A0H2MR71	4-alpha-glucanotransferase (EC 2.4.1.25) (Amylomaltase) (Disproportionating enzyme)	726	2.24269	carbohydrate metabolic process	GO:0005975
A0A0H2MRV0	HTH-type transcriptional regulator MalT (ATP-dependent transcriptional activator MalT)	902	2.89334	carbohydrate metabolic process	GO:0005975
A0A0H2MTX0	D,D-heptose 1,7-bisphosphate phosphatase (EC 3.1.3.-)	183	-1.53375	carbohydrate metabolic process	GO:0005975
A0A0H2MVQ1	Alpha-1,4 glucan phosphorylase (EC 2.4.1.1)	817	2.91827	carbohydrate metabolic process	GO:0005975
A0A0H2MWS5	Glucosamine-6-phosphate deaminase (EC 3.5.99.6) (GlcN6P deaminase) (GNPDA) (Glucosamine-6-phosphate isomerase)	266	4.37441	carbohydrate metabolic process	GO:0005975
A0A0H2MXA0	Phosphoheptose isomerase (EC 5.3.1.28) (Sedoheptulose 7-phosphate isomerase)	192	-4.05276	carbohydrate metabolic process	GO:0005975
A0A0H2N8C3	Uncharacterized protein	736	-2.90534	carbohydrate metabolic process	GO:0005975
A0A0H2MS98	Maltose/maltodextrin transport system permease protein	524	2.50859	carbohydrate transport	GO:0008643
A0A0H2MWK5	Uncharacterized protein	272	5.7618	carbohydrate transport	GO:0008643
A0A0H2MS94	Melibiose:sodium symporter	475	-2.42642	carbohydrate transport	GO:0008643
A0A0H2MX37	Phosphoenolpyruvate carboxylase (PEPC) (PEPCase) (EC 4.1.1.31)	877	-1.79344	carbon fixation	GO:0015977
A0A0H2MQU4	Pyruvate decarboxylase	551	-6.0892	carboxylic acid metabolic process	GO:0019752
A0A0H2MRH2	Glutamate decarboxylase	632	-3.25564	carboxylic acid metabolic process	GO:0019752
A0A0H2N0P8	Phosphate-binding protein	273	4.6485	cell adhesion	GO:0007155
A0A0H2MUM1	Trigger factor (TF) (EC 5.2.1.8) (PPIase)	434	0.789411	cell cycle	GO:0007049
A0A0H2MQH6	Signal recognition particle receptor FtsY (SRP receptor)	405	-3.3294	cell division	GO:0051301
A0A0H2MRF9	Bifunctional protein GlmU [Includes: UDP-N-acetylglucosamine pyrophosphorylase (EC 2.7.7.23) (N-acetylglucosamine-1-phosphate uridyltransferase); Glucosamine-1-phosphate N-acetyltransferase (EC 2.3.1.157)]	453	-1.99794	cell morphogenesis	GO:0000902
A0A0H2MLS5	Glutathione reductase (EC 1.8.1.7)	451	1.28099	cell redox homeostasis	GO:0045454
A0A0H2MU01	Cell division protein ZipA	296	-3.9186	cell septum assembly	GO:0090529
A0A0H2MNV0	Undecaprenyl-diphosphatase (EC 3.6.1.27) (Bacitracin resistance protein) (Undecaprenyl pyrophosphate phosphatase)	267	-3.4097	cell wall organization	GO:0071555
A0A0H2MTY1	Serine-type D-Ala-D-Ala carboxypeptidase (EC 3.4.16.4)	392	-1.92774	cell wall organization	GO:0071555
A0A0H2N5U4	Carbon starvation protein CstA	494	2.48649	cellular response to starvation	GO:0009267
A0A0H2MKT2	Protein-glutamate methylesterase/protein-glutamine glutaminase (EC 3.1.1.61) (EC 3.5.1.44)	373	1.67247	chemotaxis	GO:0006935
A0A0H2MKY4	Chemotaxis protein	678	2.24029	chemotaxis	GO:0006935
A0A0H2MMI3	Chemotaxis protein	636	2.2554	chemotaxis	GO:0006935
A0A0H2MQI5	Phosphorelay protein LuxU (EC 2.7.13.3)	745	1.27205	chemotaxis	GO:0006935
A0A0H2MR84	Chemotaxis protein	637	2.05709	chemotaxis	GO:0006935
A0A0H2MRV7	Chemotaxis protein	511	6.37099	chemotaxis	GO:0006935
A0A0H2MSC7	Chemotaxis protein	622	2.59015	chemotaxis	GO:0006935
A0A0H2MST8	Chemotaxis protein CheX	153	-2.62061	chemotaxis	GO:0006935
A0A0H2MVD8	Chemotaxis protein	630	-2.86175	chemotaxis	GO:0006935
A0A0H2MVR3	Chemotaxis protein CheV	327	-1.67923	chemotaxis	GO:0006935
A0A0H2N8M3	Chemotaxis protein	476	2.26964	chemotaxis	GO:0006935
A0A0H2NCB6	Chemotaxis protein	519	-3.43045	chemotaxis	GO:0006935
A0A0H2MMT0	Glycine/betaine ABC transporter substrate-binding protein	312	-2.9149	choline transport	GO:0015871
A0A0H2NDV5	Pantothenate kinase (EC 2.7.1.33) (Pantothenic acid kinase)	307	-3.41006	coenzyme A biosynthetic process	GO:0015937
A0A0H2MXG5	Serine acetyltransferase (EC 2.3.1.30)	273	-2.72431	cysteine biosynthetic process from serine	GO:0006535
A0A0H2N620	Cysteine synthase (EC 2.5.1.47)	322	-3.37046	cysteine biosynthetic process from serine	GO:0006535
A0A0H2MLE9	Cytochrome C heme lyase	405	-2.33696	cytochrome complex assembly	GO:0017004
A0A0H2MVR7	Ribokinase (RK) (EC 2.7.1.15)	306	4.65908	D-ribose catabolic process	GO:0019303
A0A0H2MN84	Cytochrome c-type protein	192	3.47166	denitrification pathway	GO:0019333
A0A0H2MXU9	4-hydroxy-tetrahydrodipicolinate reductase (HTPA reductase) (EC 1.17.1.8)	269	-4.35932	diaminopimelate biosynthetic process	GO:0019877
A0A0H2NBD1	4-hydroxy-tetrahydrodipicolinate synthase (HTPA synthase) (EC 4.3.3.7)	292	-2.52436	diaminopimelate biosynthetic process	GO:0019877
A0A0H2MPU7	2,3,4,5-tetrahydropyridine-2,6-dicarboxylate N-succinyltransferase (EC 2.3.1.117) (Tetrahydrodipicolinate N-succinyltransferase) (THDP succinyltransferase) (THP succinyltransferase) (Tetrahydropicolinate succinylase)	342	-1.83261	diaminopimelate biosynthetic process	GO:0019877
A0A0H2MP59	4-hydroxy-3-methylbut-2-enyl diphosphate reductase (HMBPP reductase) (EC 1.17.7.4)	321	-1.53356	dimethylallyl diphosphate biosynthetic process	GO:0050992
A0A0H2MPS1	Cell division protein ZapA (Z ring-associated protein ZapA)	102	-4.05668	division septum assembly	GO:0000917
A0A0H2MXV5	Cell division protein FtsZ	411	-0.951901	division septum assembly	GO:0000917
A0A0H2ML12	Integration host factor subunit alpha (IHF-alpha)	97	-0.580129	DNA recombination	GO:0006310
A0A0H2MT71	Single-stranded DNA-binding protein (SSB)	178	-1.73568	DNA recombination	GO:0006310
A0A0H2MKQ6	Recombination-associated protein RdgC	304	-1.9388	DNA recombination	GO:0006310
A0A0H2N4A3	Ribonucleoside-triphosphate reductase (EC 1.17.4.2)	706	-1.36587	DNA replication	GO:0006260
A0A0H2MYN0	Replication protein	376	6.25218	DNA replication initiation	GO:0006270
A0A0H2MT95	Replicative DNA helicase (EC 3.6.4.12)	470	-1.80378	DNA replication, synthesis of RNA primer	GO:0006269
A0A0H2MRK6	DNA topoisomerase	195	-4.12068	DNA topological change	GO:0006265
A0A0H2MLA0	ATP-dependent DNA helicase Rep (EC 3.6.4.12)	672	-1.96652	DNA unwinding involved in DNA replication	GO:0006268
A0A0H2MPC9	RNA polymerase sigma factor	192	-1.94028	DNA-templated transcription, initiation	GO:0006352
A0A0H2MPG9	RNA polymerase sigma factor RpoH (RNA polymerase sigma-32 factor)	285	-2.9915	DNA-templated transcription, initiation	GO:0006352
A0A0H2MPH5	RNA polymerase sigma factor RpoS (Sigma S) (Sigma-38)	326	-3.15609	DNA-templated transcription, initiation	GO:0006352
A0A0H2MNU2	RNA polymerase sigma factor RpoD (Sigma-70)	618	0.952886	DNA-templated transcription, initiation	GO:0006352
A0A0H2MRB0	Pseudouridine synthase (EC 5.4.99.-)	312	-2.21823	enzyme-directed rRNA pseudouridine synthesis	GO:0000455
A0A0H2MWU2	Acyl-coenzyme A dehydrogenase (EC 1.3.8.7) (EC 1.3.8.8)	817	2.77265	fatty acid beta-oxidation using acyl-CoA dehydrogenase	GO:0033539
A0A0H2MKQ4	3-oxoacyl-ACP synthase (EC 2.3.1.41)	403	-1.20479	fatty acid biosynthetic process	GO:0006633
A0A0H2MKQ9	Acetyl-coenzyme A carboxylase carboxyl transferase subunit beta (ACCase subunit beta) (Acetyl-CoA carboxylase carboxyltransferase subunit beta) (EC 2.1.3.15)	308	-1.04783	fatty acid biosynthetic process	GO:0006633
A0A0H2ML67	Enoyl-[acyl-carrier-protein] reductase [NADH] (ENR) (EC 1.3.1.9)	400	-2.33033	fatty acid biosynthetic process	GO:0006633
A0A0H2N481	Enoyl-[acyl-carrier-protein] reductase [NADH] (ENR) (EC 1.3.1.9)	396	2.44579	fatty acid biosynthetic process	GO:0006633
A0A0H2NBU4	Phosphate acyltransferase (EC 2.3.1.274) (Acyl-ACP phosphotransacylase) (Acyl-[acyl-carrier-protein]--phosphate acyltransferase) (Phosphate-acyl-ACP acyltransferase)	341	2.38002	fatty acid biosynthetic process	GO:0006633
A0A0H2NC98	3-oxoacyl-[acyl-carrier-protein] reductase (EC 1.1.1.100)	244	-1.78731	fatty acid biosynthetic process	GO:0006633
A0A0H2NDY9	Acetyl-coenzyme A carboxylase carboxyl transferase subunit alpha (ACCase subunit alpha) (Acetyl-CoA carboxylase carboxyltransferase subunit alpha) (EC 2.1.3.15)	319	-2.05011	fatty acid biosynthetic process	GO:0006633
A0A0H2N202	Cell division protein FtsA	420	-1.27789	FtsZ-dependent cytokinesis	GO:0043093
A0A0H2N2N6	Cell division coordinator CpoB	256	-1.69278	FtsZ-dependent cytokinesis	GO:0043093
A0A0H2MSE4	UDP-glucose 4-epimerase (EC 5.1.3.2)	337	-2.96039	galactose metabolic process	GO:0006012
A0A0H2N7J8	Fumarate hydratase class I (EC 4.2.1.2)	507	-1.52232	generation of precursor metabolites and energy	GO:0006091
A0A0H2MT21	Phosphoenolpyruvate carboxykinase (ATP) (PCK) (PEP carboxykinase) (PEPCK) (EC 4.1.1.49)	543	-1.84705	gluconeogenesis	GO:0006094
A0A0H2NDM2	Fructose-1,6-bisphosphatase	335	-3.00178	gluconeogenesis	GO:0006094
A0A0H2MQ88	L-serine dehydratase (EC 4.3.1.17)	453	2.98034	gluconeogenesis	GO:0006094
A0A0H2N289	2,3-bisphosphoglycerate-independent phosphoglycerate mutase (BPG-independent PGAM) (Phosphoglyceromutase) (iPGM) (EC 5.4.2.12)	510	1.68507	glucose catabolic process	GO:0006007
A0A0H2MS91	Glucose-6-phosphate 1-dehydrogenase (G6PD) (EC 1.1.1.49)	500	-3.21888	glucose metabolic process	GO:0006006
A0A0H2MUZ4	Formate acetyltransferase (EC 2.3.1.54) (Pyruvate formate-lyase)	758	2.11097	glucose metabolic process	GO:0006006
A0A0H2N2I5	Glyceraldehyde-3-phosphate dehydrogenase (EC 1.2.1.-)	331	1.67485	glucose metabolic process	GO:0006006
A0A0H2MX55	Glutamate synthase	1515	1.29568	glutamate biosynthetic process	GO:0006537
A0A0H2NEA4	Glutamate synthase (EC 1.4.1.13)	489	2.6249	glutamate biosynthetic process	GO:0006537
A0A0H2N1Q4	Glutamine amidotransferase	281	-1.83842	glutamine metabolic process	GO:0006541
A0A0H2MRI5	Glutathione hydrolase proenzyme (EC 2.3.2.2) (EC 3.4.19.13) [Cleaved into: Glutathione hydrolase large chain; Glutathione hydrolase small chain]	582	-2.03907	glutathione biosynthetic process	GO:0006750
A0A0H2MWX5	Glutamate--cysteine ligase (EC 6.3.2.2) (Gamma-ECS) (GCS) (Gamma-glutamylcysteine synthetase)	522	-1.64818	glutathione biosynthetic process	GO:0006750
A0A0H2MLP0	S-transferase	285	-1.90952	glutathione metabolic process	GO:0006749
A0A0H2MXI0	Stringent starvation protein A	211	-1.34847	glutathione metabolic process	GO:0006749
A0A0H2MJL4	Glycerol kinase (EC 2.7.1.30) (ATP:glycerol 3-phosphotransferase) (Glycerokinase) (GK)	505	2.06396	glycerol catabolic process	GO:0019563
A0A0H2MM23	Glycerol-3-phosphate dehydrogenase (EC 1.1.5.3)	517	2.47395	glycerol-3-phosphate metabolic process	GO:0006072
A0A0H2MVS8	Aminomethyltransferase (EC 2.1.2.10) (Glycine cleavage system T protein)	372	1.71174	glycine catabolic process	GO:0006546
A0A0H2MQM6	1,4-alpha-glucan branching enzyme GlgB (EC 2.4.1.18) (1,4-alpha-D-glucan:1,4-alpha-D-glucan 6-glucosyl-transferase) (Alpha-(1->4)-glucan branching enzyme) (Glycogen branching enzyme) (BE)	725	-0.974333	glycogen biosynthetic process	GO:0005978
A0A0H2MQR8	Glucose-1-phosphate adenylyltransferase (EC 2.7.7.27) (ADP-glucose pyrophosphorylase) (ADPGlc PPase) (ADP-glucose synthase)	405	-1.25468	glycogen biosynthetic process	GO:0005978
A0A0H2MKZ9	Glycogen synthase (EC 2.4.1.21) (Starch [bacterial glycogen] synthase)	485	-1.66214	glycogen biosynthetic process	GO:0005978
A0A0H2MNC6	Phosphoglycerate kinase (EC 2.7.2.3)	386	1.61553	glycolytic process	GO:0006096
A0A0H2MKT4	Inosine-5'-monophosphate dehydrogenase (IMP dehydrogenase) (IMPD) (IMPDH) (EC 1.1.1.205)	487	1.63428	GMP biosynthetic process	GO:0006177
A0A0H2MXB5	Outer membrane protein assembly factor BamA	803	-1.15847	Gram-negative-bacterium-type cell outer membrane assembly	GO:0043165
A0A0H2N1P4	Outer membrane protein assembly factor BamB	386	-3.13606	Gram-negative-bacterium-type cell outer membrane assembly	GO:0043165
A0A0H2MV39	Outer membrane protein assembly factor BamC	341	-2.90612	Gram-negative-bacterium-type cell outer membrane assembly	GO:0043165
A0A0H2N9L7	Guanosine-3',5'-bis(diphosphate) 3'-diphosphatase (EC 3.1.7.2)	705	1.2217	guanosine tetraphosphate biosynthetic process	GO:0015970
A0A0H2MQ18	Ferrochelatase (EC 4.99.1.1) (Heme synthase) (Protoheme ferro-lyase)	319	1.93079	heme biosynthetic process	GO:0006783
A0A0H2MQF1	Heme biosynthesis protein HemY	395	-2.6175	heme metabolic process	GO:0042168
A0A0H2MLW4	Histidine biosynthesis bifunctional protein HisIE [Includes: Phosphoribosyl-AMP cyclohydrolase (PRA-CH) (EC 3.5.4.19); Phosphoribosyl-ATP pyrophosphatase (PRA-PH) (EC 3.6.1.31)]	211	-3.45512	histidine biosynthetic process	GO:0000105
A0A0H2MSZ9	Urocanate hydratase (Urocanase) (EC 4.2.1.49) (Imidazolonepropionate hydrolase)	565	-1.66042	histidine catabolic process to glutamate and formamide	GO:0019556
A0A0H2MTN6	Histidine ammonia-lyase (Histidase) (EC 4.3.1.3)	513	-1.68609	histidine catabolic process to glutamate and formamide	GO:0019556
A0A0H2MS58	Calcium-binding protein	4211	-1.0634	homophilic cell adhesion via plasma membrane adhesion molecules	GO:0007156
A0A0H2MPJ2	Hypoxanthine phosphoribosyltransferase (EC 2.4.2.8)	176	-1.98531	IMP salvage	GO:0032264
A0A0H2MKH8	Inositol-1-monophosphatase (EC 3.1.3.25)	267	3.31313	inositol phosphate dephosphorylation	GO:0046855
A0A0H2NDF2	Integrin	540	-1.80001	integrin-mediated signaling pathway	GO:0007229
A0A0H2MXG4	Protein translocase subunit SecA (EC 7.4.2.8)	909	0.836876	intracellular protein transmembrane transport	GO:0065002
A0A0H2MY55	Protein translocase subunit SecE	126	-1.28767	intracellular protein transmembrane transport	GO:0065002
A0A0H2MTW2	Protein translocase subunit SecY	444	1.09493	intracellular protein transmembrane transport	GO:0065002
A0A0H2MP01	Porin	386	3.61161	ion transmembrane transport	GO:0034220
A0A0H2N156	Membrane protein	336	-1.65372	ion transmembrane transport	GO:0034220
A0A0H2MPI9	Vitamin B12 transporter BtuB (Cobalamin receptor) (Outer membrane cobalamin translocator)	606	-3.53971	ion transport	GO:0006811
A0A0H2MUG2	Cbb3-type cytochrome c oxidase subunit	325	-1.37798	ion transport	GO:0006811
A0A0H2MW34	Maltoporin (Maltose-inducible porin)	419	5.9222	ion transport	GO:0006811
A0A0H2N652	Membrane protein	323	-4.68609	ion transport	GO:0006811
A0A0H2MKD5	Ferrous iron transport protein B	758	-1.51275	iron ion homeostasis	GO:0055072
A0A0H2MQF4	Iron-sulfur cluster assembly protein CyaY	104	-2.98876	iron-sulfur cluster assembly	GO:0016226
A0A0H2N9K9	Fe/S biogenesis protein NfuA	195	-2.70448	iron-sulfur cluster assembly	GO:0016226
A0A0H2MKI4	Iron-binding protein IscA (Iron-sulfur cluster assembly protein)	107	-1.61858	iron-sulfur cluster assembly	GO:0016226
A0A0H2N019	Alanine dehydrogenase (EC 1.4.1.1)	374	-2.27491	L-alanine catabolic process	GO:0042853
A0A0H2MSX0	Dioxygenase	376	-3.0017	L-phenylalanine catabolic process	GO:0006559
A0A0H2MWX8	Glutamate 5-kinase (EC 2.7.2.11) (Gamma-glutamyl kinase) (GK)	377	-3.182	L-proline biosynthetic process	GO:0055129
A0A0H2MXC9	Gamma-glutamyl phosphate reductase (GPR) (EC 1.2.1.41) (Glutamate-5-semialdehyde dehydrogenase) (Glutamyl-gamma-semialdehyde dehydrogenase) (GSA dehydrogenase)	416	-2.24292	L-proline biosynthetic process	GO:0055129
A0A0H2MR35	Phosphoserine aminotransferase (EC 2.6.1.52) (Phosphohydroxythreonine aminotransferase) (PSAT)	360	-3.61897	L-serine biosynthetic process	GO:0006564
A0A0H2MPT3	2-isopropylmalate synthase (EC 2.3.3.13) (Alpha-IPM synthase) (Alpha-isopropylmalate synthase)	515	2.18011	leucine biosynthetic process	GO:0009098
A0A0H2N738	Tetraacyldisaccharide 4'-kinase (EC 2.7.1.130) (Lipid A 4'-kinase)	336	-2.39039	lipid A biosynthetic process	GO:0009245
A0A0H2ML91	Cyclopropane-fatty-acyl-phospholipid synthase	415	3.9649	lipid biosynthetic process	GO:0008610
A0A0H2MNN7	Serine protease	762	-3.72348	lipid catabolic process	GO:0016042
A0A0H2N4H1	Patatin	306	-2.27925	lipid catabolic process	GO:0016042
A0A0H2N4N7	Glycerophosphodiester phosphodiesterase	403	-5.0615	lipid metabolic process	GO:0006629
A0A0H2NDJ7	Acetoacetyl-CoA synthetase	666	-2.57663	lipid metabolic process	GO:0006629
A0A0H2MS85	Major outer membrane lipoprotein Lpp	82	-0.930651	lipid modification	GO:0030258
A0A0H2MV62	Outer-membrane lipoprotein carrier protein	198	-3.16814	lipoprotein localization to outer membrane	GO:0044874
A0A0H2N930	Aspartokinase (EC 2.7.2.4)	395	-1.36196	lysine biosynthetic process via diaminopimelate	GO:0009089
A0A0H2MT04	Malate dehydrogenase (EC 1.1.1.37)	310	-2.86221	malate metabolic process	GO:0006108
A0A0H2NEA8	Ribosome-binding factor A	135	2.87264	maturation of SSU-rRNA	GO:0030490
A0A0H2NBG4	Methionine--tRNA ligase (EC 6.1.1.10) (Methionyl-tRNA synthetase) (MetRS)	686	0.847411	methionyl-tRNA aminoacylation	GO:0006431
A0A0H2N804	Methyltransferase	355	-2.74869	methylation	GO:0032259
A0A0H2MMA3	Periplasmic nitrate reductase (EC 1.9.6.1)	829	5.07503	Mo-molybdopterin cofactor biosynthetic process	GO:0006777
A0A0H2MNX3	Poly(A) polymerase I (PAP I) (EC 2.7.7.19)	455	2.26725	mRNA polyadenylation	GO:0006378
A0A0H2MUQ4	N-acetyl-D-glucosamine kinase (EC 2.7.1.59) (GlcNAc kinase)	302	-1.97584	N-acetylglucosamine metabolic process	GO:0006044
A0A0H2MRA2	NH(3)-dependent NAD(+) synthetase (EC 6.3.1.5)	275	-2.56873	NAD biosynthetic process	GO:0009435
A0A0H2MQ42	Nitrite reductase (EC 1.7.1.4)	107	4.58555	nitrate assimilation	GO:0042128
A0A0H2MUL9	Nitrite reductase	852	5.30655	nitrate assimilation	GO:0042128
A0A0H2MK87	Cytochrome c-552 (EC 1.7.2.2) (Ammonia-forming cytochrome c nitrite reductase) (Cytochrome c nitrite reductase)	477	2.18929	nitrate assimilation	GO:0042128
A0A0H2MV00	Amino acid ABC transporter permease	225	-2.52563	nitrogen compound transport	GO:0071705
A0A0H2MVH8	BCCT transporter	523	-2.14272	nitrogen compound transport	GO:0071705
A0A0H2MS00	Nucleoside hydrolase	495	-3.45733	nucleobase-containing compound metabolic process	GO:0006139
A0A0H2MTG1	Transcription accessory protein	774	-1.4213	nucleobase-containing compound metabolic process	GO:0006139
A0A0H2MUT3	Uridine phosphorylase (EC 2.4.2.3)	252	1.38146	nucleoside catabolic process	GO:0009164
A0A0H2MTI4	2', 3'-cyclic nucleotide 2'-phosphodiesterase (EC 3.1.3.6, EC 3.1.4.16)	653	2.72404	nucleotide catabolic process	GO:0009166
A0A0H2MV25	5'-nucleotidase (EC 3.1.3.5, EC 3.6.1.45)	553	0.620453	nucleotide catabolic process	GO:0009166
A0A0H2N2A8	2', 3'-cyclic nucleotide 2'-phosphodiesterase	634	-2.88181	nucleotide catabolic process	GO:0009166
A0A0H2MXH1	dTDP-glucose 4,6-dehydratase (EC 4.2.1.46)	352	5.94898	nucleotide-sugar metabolic process	GO:0009225
A0A0H2N5D7	S-adenosylmethionine synthase (AdoMet synthase) (EC 2.5.1.6) (MAT) (Methionine adenosyltransferase)	384	1.6429	one-carbon metabolic process	GO:0006730
A0A0H2MLP5	2-hydroxy-3-oxopropionate reductase	292	-3.76602	organic acid catabolic process	GO:0016054
A0A0H2MVI8	C4-dicarboxylate ABC transporter	331	-1.27717	organic substance transport	GO:0071702
A0A0H2N845	Extracytoplasmic solute receptor protein (TRAP transporter)	357	-2.67218	organic substance transport	GO:0071702
A0A0H2MQ44	Aminobenzoyl-glutamate transporter	519	2.4791	p-aminobenzoyl-glutamate transmembrane transport	GO:1902604
A0A0H2MLW6	Peptide ABC transporter ATPase	540	-2.7238	peptide transport	GO:0015833
A0A0H2MNY4	Sugar ABC transporter ATP-binding protein	327	5.17361	peptide transport	GO:0015833
A0A0H2N1C5	Phosphate transport system permease protein PstA	287	3.9866	phosphate ion transmembrane transport	GO:0035435
A0A0H2MPY4	Phosphate regulon transcriptional regulatory protein PhoB	229	-2.85988	phosphate ion transport	GO:0006817
A0A0H2MME3	Multiphosphoryl transfer protein	377	1.95482	phosphoenolpyruvate-dependent sugar phosphotransferase system	GO:0009401
A0A0H2MMX8	PTS beta-glucoside transporter subunit IIBC	418	-4.70165	phosphoenolpyruvate-dependent sugar phosphotransferase system	GO:0009401
A0A0H2MU43	PTS system trehalose(Maltose)-specific transporter subunits IIBC	474	-2.69041	phosphoenolpyruvate-dependent sugar phosphotransferase system	GO:0009401
A0A0H2N209	PTS N-acetylmuramic acid transporter subunit IIBC	523	2.4181	phosphoenolpyruvate-dependent sugar phosphotransferase system	GO:0009401
A0A0H2ML47	Response regulator	214	-1.6299	phosphorelay signal transduction system	GO:0000160
A0A0H2MPD4	OmpR/PhoB-type domain-containing protein	523	-3.09336	phosphorelay signal transduction system	GO:0000160
A0A0H2MT31	Osmolarity response regulator	239	-2.62165	phosphorelay signal transduction system	GO:0000160
A0A0H2N6U8	Chemotaxis protein CheY	240	-2.61094	phosphorelay signal transduction system	GO:0000160
A0A0H2N1L6	Exopolyphosphatase (EC 3.6.1.11)	499	2.76542	phosphorus metabolic process	GO:0006793
A0A0H2MQE0	Histidine kinase	276	-3.86768	phosphorylation	GO:0016310
A0A0H2MVJ6	Cytidylate kinase (CK) (EC 2.7.4.25) (Cytidine monophosphate kinase) (CMP kinase)	226	-3.17714	phosphorylation	GO:0016310
A0A0H2MXF3	Guanylate kinase (EC 2.7.4.8) (GMP kinase)	207	2.39844	phosphorylation	GO:0016310
A0A0H2MZ96	Kinase inhibitor	182	5.44465	phosphorylation	GO:0016310
A0A0H2N743	Serine/threonine protein kinase	644	-0.800964	phosphorylation	GO:0016310
A0A0H2MMT4	Poly(3-hydroxyalkanoate) synthetase	592	-4.98882	poly-hydroxybutyrate biosynthetic process	GO:0042619
A0A0H2MNC3	3-ketoacyl-ACP reductase (EC 1.1.1.36)	246	-6.18588	poly-hydroxybutyrate biosynthetic process	GO:0042619
A0A0H2MRX3	UDP-N-acetyl-D-mannosaminuronic acid dehydrogenase	415	-3.09924	polysaccharide biosynthetic process	GO:0000271
A0A0H2MTK3	Vi polysaccharide biosynthesis protein VipA/TviB	424	7.67628	polysaccharide biosynthetic process	GO:0000271
A0A0H2MPK8	Chitobiase	575	4.39892	polysaccharide catabolic process	GO:0000272
A0A0H2MVX0	Glucan 1,4-alpha-glucosidase (EC 3.2.1.3)	476	-6.50826	polysaccharide metabolic process	GO:0005976
A0A0H2NE12	Sigma factor-binding protein Crl	129	-4.86971	positive regulation of transcription, DNA-templated	GO:0045893
A0A0H2N6G3	Elongation factor 4 (EF-4) (EC 3.6.5.n1) (Ribosomal back-translocase LepA)	597	1.368	positive regulation of translation	GO:0045727
A0A0H2MYB4	RNA chaperone ProQ	209	-1.37049	post-transcriptional regulation of gene expression	GO:0010608
A0A0H2MP79	Cold-shock protein	108	-1.24754	primary metabolic process	GO:0044238
A0A0H2N0X7	Bifunctional protein PutA [Includes: Proline dehydrogenase (EC 1.5.5.2) (Proline oxidase); Delta-1-pyrroline-5-carboxylate dehydrogenase (P5C dehydrogenase) (EC 1.2.1.88) (L-glutamate gamma-semialdehyde dehydrogenase)]	1039	-1.62181	proline biosynthetic process	GO:0006561
A0A0H2ND19	Sodium/proline symporter (Proline permease)	495	-4.01319	proline transport	GO:0015824
A0A0H2MMW2	Endopeptidase La (EC 3.4.21.53)	786	-2.55197	protein catabolic process	GO:0030163
A0A0H2MTN7	ATP-dependent zinc metalloprotease FtsH (EC 3.4.24.-)	656	-1.04356	protein catabolic process	GO:0030163
A0A0H2MWM2	Protein-export protein SecB	155	1.7366	protein folding	GO:0006457
A0A0H2MXE4	Peptidyl-prolyl cis-trans isomerase (PPIase) (EC 5.2.1.8)	181	-2.15364	protein folding	GO:0006457
A0A0H2N270	Peptidyl-prolyl cis-trans isomerase (EC 5.2.1.8)	263	-2.06083	protein folding	GO:0006457
A0A0H2NC79	Disulfide bond formation protein B (Disulfide oxidoreductase)	172	-3.49929	protein folding	GO:0006457
A0A0H2MP84	Chaperone protein ClpB	857	0.857975	protein refolding	GO:0042026
A0A0H2MTM8	Chaperonin GroEL (EC 5.6.1.7) (60 kDa chaperonin) (Chaperonin-60) (Cpn60)	548	2.03185	protein refolding	GO:0042026
A0A0H2N1L5	Fimbrial protein	562	-3.3655	protein secretion	GO:0009306
A0A0H2NA94	General secretion pathway protein GspC	291	-1.97557	protein secretion by the type II secretion system	GO:0015628
A0A0H2MK08	Sec translocon accessory complex subunit YajC	109	-1.29586	protein transport	GO:0015031
A0A0H2MM73	Sec-independent protein translocase protein TatA	86	-1.75574	protein transport by the Tat complex	GO:0043953
A0A0H2MRF0	Sec-independent protein translocase protein TatB	143	-2.73915	protein transport by the Tat complex	GO:0043953
A0A0H2MLN5	Sec-independent protein translocase protein TatC	249	-1.84451	protein transport by the Tat complex	GO:0043953
A0A0H2N1E8	ATP-dependent protease ATPase subunit HslU (Unfoldase HslU)	444	1.5128	protein unfolding	GO:0043335
A0A0H2N2M0	Clp protease ClpX	755	-1.24312	protein unfolding	GO:0043335
A0A0H2MKI9	Peptidase B (EC 3.4.11.23) (Aminopeptidase B)	432	-1.2001	proteolysis	GO:0006508
A0A0H2MPQ0	Lipoprotein signal peptidase (EC 3.4.23.36) (Prolipoprotein signal peptidase) (Signal peptidase II) (SPase II)	167	-2.53379	proteolysis	GO:0006508
A0A0H2MR95	Neutral metalloproteinase (EC 3.4.24.-)	607	-6.80526	proteolysis	GO:0006508
A0A0H2MSH4	ATP-dependent Zn protease	218	-3.49824	proteolysis	GO:0006508
A0A0H2MSJ4	Peptidase M16	952	-2.15108	proteolysis	GO:0006508
A0A0H2MT59	Oligoendopeptidase F	596	-1.7708	proteolysis	GO:0006508
A0A0H2MTA6	Aminopeptidase Y	595	-2.5601	proteolysis	GO:0006508
A0A0H2MUY1	Protease 2 (EC 3.4.21.83)	721	-3.51261	proteolysis	GO:0006508
A0A0H2MVJ2	ATP-dependent Clp protease ATP-binding subunit ClpX	427	-0.667292	proteolysis	GO:0006508
A0A0H2MVJ7	Peptidase_M14 domain-containing protein	374	-4.87583	proteolysis	GO:0006508
A0A0H2MVK7	Peptidase	479	-5.42459	proteolysis	GO:0006508
A0A0H2MVW6	Microbial collagenase (EC 3.4.24.3)	819	-5.21367	proteolysis	GO:0006508
A0A0H2MWW1	Zinc metalloprotease (EC 3.4.24.-)	452	-2.22863	proteolysis	GO:0006508
A0A0H2MWY1	Aminoacyl-histidine dipeptidase	490	-2.17275	proteolysis	GO:0006508
A0A0H2MXD1	Dipeptidase (EC 3.4.-.-)	490	-3.66891	proteolysis	GO:0006508
A0A0H2MXE6	ATP-dependent Lon protease	156	1.37588	proteolysis	GO:0006508
A0A0H2MXX8	Periplasmic serine endoprotease DegP-like (EC 3.4.21.107)	455	2.07227	proteolysis	GO:0006508
A0A0H2N274	Protein HflK	395	-2.25663	proteolysis	GO:0006508
A0A0H2N3B9	Oligopeptidase A (EC 3.4.24.70)	680	-1.14018	proteolysis	GO:0006508
A0A0H2NAN5	Aminopeptidase N (EC 3.4.11.2)	868	-2.21058	proteolysis	GO:0006508
A0A0H2NBP7	ATP-dependent Clp protease proteolytic subunit (EC 3.4.21.92) (Endopeptidase Clp)	208	-1.26775	proteolysis	GO:0006508
A0A0H2MWJ0	ATP synthase gamma chain (ATP synthase F1 sector gamma subunit) (F-ATPase gamma subunit)	288	1.29278	proton motive force-driven plasma membrane ATP synthesis	GO:0042777
A0A0H2MM32	NAD(P) transhydrogenase subunit alpha (EC 7.1.1.1)	516	-2.35283	proton transmembrane transport	GO:1902600
A0A0H2MRF8	Coproporphyrinogen-III oxidase (EC 1.3.98.3)	462	4.33945	protoporphyrinogen IX biosynthetic process	GO:0006782
A0A0H2N381	Delta-aminolevulinic acid dehydratase (EC 4.2.1.24)	349	-1.4539	protoporphyrinogen IX biosynthetic process	GO:0006782
A0A0H2MS81	Purine nucleoside phosphorylase DeoD-type (PNP) (EC 2.4.2.1)	236	1.1744	purine nucleoside metabolic process	GO:0042278
A0A0H2N0Y1	Pyridoxine/pyridoxamine 5'-phosphate oxidase (EC 1.4.3.5) (PNP/PMP oxidase) (PNPOx) (Pyridoxal 5'-phosphate synthase)	211	-4.84669	pyridoxine biosynthetic process	GO:0008615
A0A0H2N6B0	Pyridoxine 5'-phosphate synthase (PNP synthase) (EC 2.6.99.2)	243	-1.51106	pyridoxine biosynthetic process	GO:0008615
A0A0H2MKC6	Erythronate-4-phosphate dehydrogenase (EC 1.1.1.290)	377	-2.00931	pyridoxine biosynthetic process	GO:0008615
A0A0H2N1W9	Thymidine phosphorylase (EC 2.4.2.4) (TdRPase)	442	1.63403	pyrimidine nucleobase metabolic process	GO:0006206
A0A0H2N919	S-ribosylhomocysteine lyase (EC 4.4.1.21) (AI-2 synthesis protein) (Autoinducer-2 production protein LuxS)	172	-1.88922	quorum sensing	GO:0009372
A0A0H2N5M7	RNA polymerase-binding transcription factor DksA	148	-1.50206	regulation of gene expression	GO:0010468
A0A0H2MY22	Protein HflC	325	-1.802	regulation of peptidase activity	GO:0052547
A0A0H2N690	4-hydroxy-4-methyl-2-oxoglutarate aldolase (HMG aldolase) (EC 4.1.1.112) (EC 4.1.3.17) (Oxaloacetate decarboxylase)	161	-3.2737	regulation of RNA metabolic process	GO:0051252
A0A0H2MJM4	LacI family transcriptional regulator	333	3.9437	regulation of transcription, DNA-templated	GO:0006355
A0A0H2ML14	Cold shock-like protein CspD	73	-2.12528	regulation of transcription, DNA-templated	GO:0006355
A0A0H2MR28	DNA-binding protein	136	-0.979732	regulation of transcription, DNA-templated	GO:0006355
A0A0H2MVM2	Leucine-responsive transcriptional regulator	164	-2.45809	regulation of transcription, DNA-templated	GO:0006355
A0A0H2MWG3	Transcriptional regulator	335	-1.29513	regulation of transcription, DNA-templated	GO:0006355
A0A0H2MWK4	LuxR family transcriptional regulator	222	-1.43333	regulation of transcription, DNA-templated	GO:0006355
A0A0H2MXS9	Anti-RNA polymerase sigma 70 factor	164	-3.14268	regulation of transcription, DNA-templated	GO:0006355
A0A0H2N6Q8	Glycine cleavage system transcriptional repressor	170	-0.970329	regulation of transcription, DNA-templated	GO:0006355
A0A0H2MXT3	50S ribosomal protein L1	233	1.96314	regulation of translation	GO:0006417
A0A0H2MP36	Peptide chain release factor 3 (RF-3)	529	1.77796	regulation of translational termination	GO:0006449
A0A0H2N461	Cytochrome B561	179	-1.80644	respiratory electron transport chain	GO:0022904
A0A0H2N1E3	Alkyl hydroperoxide reductase C (EC 1.11.1.26) (Peroxiredoxin) (Thioredoxin peroxidase)	185	3.95292	response to oxidative stress	GO:0006979
A0A0H2MTD8	50S ribosomal subunit assembly factor BipA (EC 3.6.5.-) (GTP-binding protein BipA)	609	0.726222	ribosomal large subunit assembly	GO:0000027
A0A0H2N0K6	50S ribosomal protein L20	117	1.49762	ribosomal large subunit assembly	GO:0000027
A0A0H2MZM8	Protease 4 (EC 3.4.21.-) (Endopeptidase IV) (Protease IV) (Signal peptide peptidase)	616	-2.51271	signal peptide processing	GO:0006465
A0A0H2MXP8	Lipoprotein	326	-3.17776	signal transduction	GO:0007165
A0A0H2MWY0	Oxaloacetate decarboxylase	595	-2.04889	sodium ion transport	GO:0006814
A0A0H2N1V4	Na(+)-translocating NADH-quinone reductase subunit C (Na(+)-NQR subunit C) (Na(+)-translocating NQR subunit C) (EC 7.2.1.1) (NQR complex subunit C) (NQR-1 subunit C)	256	1.52137	sodium ion transport	GO:0006814
A0A0H2MSY6	Oxaloacetate decarboxylase beta chain (EC 7.2.4.2)	376	-1.87011	sodium ion transport	GO:0006814
A0A0H2NCS1	Threonine--tRNA ligase (EC 6.1.1.3) (Threonyl-tRNA synthetase) (ThrRS)	642	-0.765793	threonyl-tRNA aminoacylation	GO:0006435
A0A0H2MTH2	DNA-directed RNA polymerase subunit omega (RNAP omega subunit) (EC 2.7.7.6) (RNA polymerase omega subunit) (Transcriptase subunit omega)	90	-0.912322	transcription, DNA-templated	GO:0006351
A0A0H2MTW7	DNA-directed RNA polymerase subunit alpha (RNAP subunit alpha) (EC 2.7.7.6) (RNA polymerase subunit alpha) (Transcriptase subunit alpha)	330	0.997548	transcription, DNA-templated	GO:0006351
A0A0H2MXB9	DNA-directed RNA polymerase subunit beta' (RNAP subunit beta') (EC 2.7.7.6) (RNA polymerase subunit beta') (Transcriptase subunit beta')	1401	2.18509	transcription, DNA-templated	GO:0006351
A0A0H2NEG5	DNA-directed RNA polymerase subunit beta (RNAP subunit beta) (EC 2.7.7.6) (RNA polymerase subunit beta) (Transcriptase subunit beta)	1342	2.18284	transcription, DNA-templated	GO:0006351
A0A0H2MNK8	30S ribosomal protein S16	82	0.959374	translation	GO:0006412
A0A0H2MPD6	50S ribosomal protein L21	103	-1.16412	translation	GO:0006412
A0A0H2MS46	30S ribosomal protein S18	75	1.97516	translation	GO:0006412
A0A0H2MSP1	50S ribosomal protein L2	274	1.16824	translation	GO:0006412
A0A0H2MSP3	50S ribosomal protein L29	63	0.88342	translation	GO:0006412
A0A0H2MSP5	30S ribosomal protein S14	101	1.12318	translation	GO:0006412
A0A0H2MSQ4	30S ribosomal protein S11	129	2.04866	translation	GO:0006412
A0A0H2MSX1	50S ribosomal protein L9	150	1.01028	translation	GO:0006412
A0A0H2MTA0	30S ribosomal protein S6	126	1.88206	translation	GO:0006412
A0A0H2MTC5	50S ribosomal protein L27	85	-0.864479	translation	GO:0006412
A0A0H2MTF8	50S ribosomal protein L16	136	1.62629	translation	GO:0006412
A0A0H2MTG4	50S ribosomal protein L5	179	1.11224	translation	GO:0006412
A0A0H2MTH0	30S ribosomal protein S5	167	1.65005	translation	GO:0006412
A0A0H2MTH5	30S ribosomal protein S13	118	1.7028	translation	GO:0006412
A0A0H2MTH7	50S ribosomal protein L19	117	0.69726	translation	GO:0006412
A0A0H2MTU4	50S ribosomal protein L3	209	0.812023	translation	GO:0006412
A0A0H2MTU8	50S ribosomal protein L22	110	2.04679	translation	GO:0006412
A0A0H2MTV3	50S ribosomal protein L14	123	1.53034	translation	GO:0006412
A0A0H2MTV8	50S ribosomal protein L6	177	0.906378	translation	GO:0006412
A0A0H2MXC3	50S ribosomal protein L11	142	1.42101	translation	GO:0006412
A0A0H2MXI4	50S ribosomal protein L13	142	0.986643	translation	GO:0006412
A0A0H2MXP1	30S ribosomal protein S2	242	1.31519	translation	GO:0006412
A0A0H2MXR2	Probable alpha-L-glutamate ligase (EC 6.3.2.-)	301	-6.10962	translation	GO:0006412
A0A0H2MXS0	50S ribosomal protein L4	200	1.27655	translation	GO:0006412
A0A0H2MXS8	30S ribosomal protein S3	232	1.79994	translation	GO:0006412
A0A0H2MXT4	50S ribosomal protein L24	105	1.13718	translation	GO:0006412
A0A0H2MXU1	50S ribosomal protein L18	117	1.74779	translation	GO:0006412
A0A0H2MXV1	50S ribosomal protein L17	126	2.24539	translation	GO:0006412
A0A0H2MY14	30S ribosomal protein S7	156	0.764419	translation	GO:0006412
A0A0H2MZK3	30S ribosomal protein S1	556	0.516078	translation	GO:0006412
A0A0H2NA45	30S ribosomal protein S10	103	0.847817	translation	GO:0006412
A0A0H2NA49	30S ribosomal protein S19	92	1.43054	translation	GO:0006412
A0A0H2NA57	30S ribosomal protein S8	130	1.85766	translation	GO:0006412
A0A0H2NA63	50S ribosomal protein L15	144	1.21414	translation	GO:0006412
A0A0H2NA68	30S ribosomal protein S4	206	1.96786	translation	GO:0006412
A0A0H2MLA6	ABC transporter permease	312	-1.93458	transmembrane transport	GO:0055085
A0A0H2MNP2	Peptide ABC transporter permease	341	6.58378	transmembrane transport	GO:0055085
A0A0H2MPL4	Peptide ABC transporter substrate-binding protein	560	6.9209	transmembrane transport	GO:0055085
A0A0H2MRG6	Cytochrome C	517	-1.66191	transmembrane transport	GO:0055085
A0A0H2MRT4	Lipopolysaccharide ABC transporter permease	356	-3.22005	transmembrane transport	GO:0055085
A0A0H2N063	Peptide ABC transporter substrate-binding protein	556	-1.05813	transmembrane transport	GO:0055085
A0A0H2N5P2	Peptide ABC transporter permease	328	7.00746	transmembrane transport	GO:0055085
A0A0H2N2X0	Cystathionine beta-lyase (EC 4.4.1.8)	401	-4.40697	transsulfuration	GO:0019346
A0A0H2N5Z2	Trehalose-6-phosphate hydrolase (EC 3.2.1.93)	560	-3.41144	trehalose catabolic process	GO:0005993
A0A0H2ML52	Succinate dehydrogenase iron-sulfur subunit (EC 1.3.5.1)	236	-1.65929	tricarboxylic acid cycle	GO:0006099
A0A0H2MQ94	Citrate synthase	429	-1.14437	tricarboxylic acid cycle	GO:0006099
A0A0H2MTW3	Citrate synthase	380	-2.18745	tricarboxylic acid cycle	GO:0006099
A0A0H2N615	tRNA-2-methylthio-N(6)-dimethylallyladenosine synthase (EC 2.8.4.3) ((Dimethylallyl)adenosine tRNA methylthiotransferase MiaB) (tRNA-i(6)A37 methylthiotransferase)	474	1.3538	tRNA modification	GO:0006400
A0A0H2MWJ8	tRNA uridine 5-carboxymethylaminomethyl modification enzyme MnmG (Glucose-inhibited division protein A)	631	2.02396	tRNA wobble uridine modification	GO:0002098
A0A0H2MQD5	2-octaprenyl-6-methoxyphenyl hydroxylase	391	3.9553	ubiquinone biosynthetic process	GO:0006744
A0A0H2MVI2	Bcr/CflA family efflux transporter	402	-8.54814	xenobiotic detoxification by transmembrane export across the plasma membrane	GO:1990961
Protein ID	Protein names	Length	Log2 FC	Gene Ontology (molecular function)	GO ID
A0A0H2MY64	ATPase AAA	111	-2.26502	2 iron, 2 sulfur cluster binding	GO:0051537
A0A0H2MZ69	Zinc ABC transporter ATPase (EC 3.6.3.3, EC 3.6.3.5)	553	7.19816	2 iron, 2 sulfur cluster binding	GO:0051537
A0A0H2N647	Copper-transporting ATPase	273	1.75528	3',5'-cyclic-AMP phosphodiesterase activity	GO:0004115
A0A0H2MSK5	ATP synthase subunit beta (EC 7.1.2.2) (ATP synthase F1 sector subunit beta) (F-ATPase subunit beta)	470	-2.12964	4 iron, 4 sulfur cluster binding	GO:0051539
A0A0H2N8P2	ATP synthase subunit b (ATP synthase F(0) sector subunit b) (ATPase subunit I) (F-type ATPase subunit b) (F-ATPase subunit b)	292	-3.36564	6-carboxy-5,6,7,8-tetrahydropterin synthase activity	GO:0070497
A0A0H2MSL2	ATP synthase subunit c (ATP synthase F(0) sector subunit c) (F-type ATPase subunit c) (F-ATPase subunit c) (Lipid-binding protein)	256	-3.12664	ABC-type amino acid transporter activity	GO:0015424
A0A0H2MJU9	Elongation factor G (EF-G)	372	3.19956	ABC-type maltose transporter activity	GO:0015423
A0A0H2NEC9	Elongation factor G (EF-G)	582	-2.052	ABC-type transporter activity	GO:0140359
A0A0H2MXZ3	Translation initiation factor IF-2	617	-1.16904	ABC-type transporter activity	GO:0140359
A0A0H2MUD2	Glutaredoxin	402	-6.00313	acetyl-CoA C-acetyltransferase activity	GO:0003985
A0A0H2MW51	Hydroxylamine reductase (EC 1.7.99.1) (Hybrid-cluster protein) (HCP) (Prismane protein)	85	-2.47656	acyl carrier activity	GO:0000036
A0A0H2MXY1	3',5'-cyclic adenosine monophosphate phosphodiesterase CpdA (3',5'-cyclic AMP phosphodiesterase) (cAMP phosphodiesterase) (EC 3.1.4.53)	294	-3.31672	acyltransferase activity	GO:0016746
A0A0H2N242	Glutamate synthase	629	6.18123	acyltransferase activity, transferring groups other than amino-acyl groups	GO:0016747
A0A0H2MQT7	6-carboxy-5,6,7,8-tetrahydropterin synthase (EC 4.1.2.50) (Queuosine biosynthesis protein QueD)	512	-1.87064	alanine:sodium symporter activity	GO:0015655
A0A0H2MPX2	Amino acid transporter	336	-1.61789	amino acid binding	GO:0016597
A0A0H2MR54	Maltose/maltodextrin transporter ATP-binding protein	159	-2.17772	aminoacyl-tRNA editing activity	GO:0002161
A0A0H2MPW3	Lipid transporter ATP-binding/permease	470	1.96492	ATP binding	GO:0005524
A0A0H2N199	Multidrug ABC transporter ATP-binding protein	501	4.04004	ATP binding	GO:0005524
A0A0H2N4C4	Acetyl-CoA acetyltransferase (EC 2.3.1.9)	638	1.57104	ATP binding	GO:0005524
A0A0H2MRW3	Acyl carrier protein (ACP)	140	-0.678031	ATP binding	GO:0005524
A0A0H2MRJ3	Acyltransferase	513	1.66552	ATP binding	GO:0005524
A0A0H2MSH5	Uncharacterized protein	766	2.3077	ATP hydrolysis activity	GO:0016887
A0A0H2N1Q5	Sodium:alanine symporter	898	1.92458	ATP hydrolysis activity	GO:0016887
A0A0H2MSK8	Ornithine carbamoyltransferase (OTCase) (EC 2.1.3.3)	870	-2.60795	ATP hydrolysis activity	GO:0016887
A0A0H2N4B2	Prolyl-tRNA synthetase	437	2.06046	branched-chain amino acid transmembrane transporter activity	GO:0015658
A0A0H2MS22	ATP synthase subunit alpha (EC 7.1.2.2) (ATP synthase F1 sector subunit alpha) (F-ATPase subunit alpha)	435	1.44763	C4-dicarboxylate transmembrane transporter activity	GO:0015556
A0A0H2MTB2	Pyruvate kinase (EC 2.7.1.40)	441	-2.47222	C4-dicarboxylate transmembrane transporter activity	GO:0015556
A0A0H2N0Q9	Sugar ABC transporter ATP-binding protein	393	1.74374	carbohydrate transmembrane transporter activity	GO:0015144
A0A0H2N1W3	Chaperone protein DnaK (HSP70) (Heat shock 70 kDa protein) (Heat shock protein 70)	411	-5.39008	catalytic activity	GO:0003824
A0A0H2N8N8	ATP synthase epsilon chain (ATP synthase F1 sector epsilon subunit) (F-ATPase epsilon subunit)	337	-2.39376	catalytic activity	GO:0003824
A0A0H2MPN5	Branched-chain amino acid transport system carrier protein	130	-2.75542	catalytic activity	GO:0003824
A0A0H2MTC0	Anaerobic C4-dicarboxylate transporter	281	-2.61865	cation transmembrane transporter activity	GO:0008324
A0A0H2N1M5	Anaerobic C4-dicarboxylate transporter	284	1.84406	channel activity	GO:0015267
A0A0H2N8C8	Maltodextrin-binding protein	244	1.76352	cyclic-di-GMP binding	GO:0035438
A0A0H2MNA1	DNA mismatch repair protein MutT	199	3.10193	disulfide oxidoreductase activity	GO:0015036
A0A0H2MV83	Cysteine desulfurase	208	-2.97089	DNA binding	GO:0003677
A0A0H2NAC7	2-keto-4-pentenoate hydratase	253	-2.76158	DNA binding	GO:0003677
A0A0H2MPM1	Mg2+ transporter mgtE	213	-2.6321	DNA binding	GO:0003677
A0A0H2N1I9	Glycerol uptake facilitator GlpF	90	-1.42835	DNA binding	GO:0003677
A0A0H2NDF7	Cation tolerance protein CutA	206	-2.84826	DNA binding	GO:0003677
A0A0H2MPZ7	Thiol:disulfide interchange protein	90	-1.49471	DNA binding	GO:0003677
A0A0H2MLT0	TetR family transcriptional regulator	298	-2.87213	DNA-binding transcription factor activity	GO:0003700
A0A0H2MNR4	XRE family transcriptional regulator	319	-1.14235	DNA-binding transcription factor activity	GO:0003700
A0A0H2MPX4	Transcriptional regulator	298	-2.89747	DNA-binding transcription factor activity	GO:0003700
A0A0H2MV46	Transcriptional regulator HU subunit alpha	245	-1.94025	electron transfer activity	GO:0009055
A0A0H2N5M0	LuxR family transcriptional regulator	137	-1.14267	electron transfer activity	GO:0009055
A0A0H2N9X6	DNA-binding protein	173	-4.42689	electron transfer activity	GO:0009055
A0A0H2MQS1	LysR family transcriptional regulator	136	-2.84869	endoribonuclease inhibitor activity	GO:0060698
A0A0H2N442	LysR family transcriptional regulator	174	-1.69632	endoribonuclease inhibitor activity	GO:0060698
A0A0H2N6I2	Transcriptional regulator	299	-2.77382	flavin adenine dinucleotide binding	GO:0050660
A0A0H2MTI6	Flavodoxin	482	-5.3112	formate transmembrane transporter activity	GO:0015499
A0A0H2MX36	Cytochrome C	454	-2.88088	glycerol-3-phosphate transmembrane transporter activity	GO:0015169
A0A0H2N398	Cytochrome C	372	6.41265	glycosyltransferase activity	GO:0016757
A0A0H2MSM9	Regulator of ribonuclease activity B	311	-2.43706	GTP binding	GO:0005525
A0A0H2MXI8	Regulator of ribonuclease activity A	300	-3.5456	heme binding	GO:0020037
A0A0H2MTZ0	Magnesium transporter	270	-4.16128	hydrolase activity	GO:0016787
A0A0H2MMK1	Formate transporter	205	-3.11456	hydrolase activity	GO:0016787
A0A0H2MKN7	sn-glycerol-3-phosphate transporter	363	-9.97851	hydrolase activity, acting on carbon-nitrogen (but not peptide) bonds, in linear amides	GO:0016811
A0A0H2N9T8	Uncharacterized protein	266	-1.36872	hydrolase activity, acting on ester bonds	GO:0016788
A0A0H2MX38	Ribosome biogenesis GTPase A	651	-2.42439	hydrolase activity, hydrolyzing O-glycosyl compounds	GO:0004553
A0A0H2ML87	Deferrochelatase	228	2.87309	iron-sulfur cluster binding	GO:0051536
A0A0H2MNU7	2-succinyl-6-hydroxy-2, 4-cyclohexadiene-1-carboxylate synthase	472	-2.2612	iron-sulfur cluster binding	GO:0051536
A0A0H2NEH9	HAD family hydrolase	114	-2.00882	isomerase activity	GO:0016853
A0A0H2N1U6	Deacylase	473	-2.84656	lyase activity	GO:0016829
A0A0H2MMX4	Peptidase C14	216	-1.80014	lyase activity	GO:0016829
A0A0H2MTT7	Lytic murein transglycosylase	275	-3.40516	magnesium ion binding	GO:0000287
A0A0H2ML83	4Fe-4S ferredoxin	425	-1.1221	malate dehydrogenase (decarboxylating) (NAD+) activity	GO:0004471
A0A0H2MSQ7	4Fe-4S ferredoxin	288	-3.30468	mechanosensitive ion channel activity	GO:0008381
A0A0H2MQ75	Topoisomerase II	664	0.844152	metal ion binding	GO:0046872
A0A0H2MNT7	Amino acid ABC transporter substrate-binding protein	382	1.23659	metal ion binding	GO:0046872
A0A0H2N0J9	Glyoxalase	596	-4.55012	metalloaminopeptidase activity	GO:0070006
A0A0H2MUE8	Hydrolase	151	-3.25561	N-acetyltransferase activity	GO:0008080
A0A0H2MX74	Malate dehydrogenase	458	-3.00316	NAD(P)+ transhydrogenase (AB-specific) activity	GO:0008750
A0A0H2MPA7	Small-conductance mechanosensitive channel	70	-2.01282	nucleic acid binding	GO:0003676
A0A0H2MTA4	Transketolase (EC 2.2.1.1)	420	1.86105	nucleoside transmembrane transporter activity	GO:0005337
A0A0H2MW07	Alcohol dehydrogenase	333	-2.65134	nucleotide binding	GO:0000166
A0A0H2MRC9	X-Pro aminopeptidase	346	7.07998	nucleotide binding	GO:0000166
A0A0H2N826	GCN5 family acetyltransferase	219	4.10965	oxidoreductase activity	GO:0016491
A0A0H2N417	NAD(P) transhydrogenase subunit beta (EC 7.1.1.1) (Nicotinamide nucleotide transhydrogenase subunit beta)	316	-3.22769	oxidoreductase activity	GO:0016491
A0A0H2MQQ4	Cold-shock protein	237	-2.49265	oxidoreductase activity	GO:0016491
A0A0H2NE45	Nucleoside permease	501	6.18092	oxidoreductase activity, acting on the aldehyde or oxo group of donors, NAD or NADP as acceptor	GO:0016620
A0A0H2MRT3	Oxidoreductase	307	-3.08621	peptidoglycan binding	GO:0042834
A0A0H2N9R8	Oxidoreductase	190	-2.68994	peptidoglycan binding	GO:0042834
A0A0H2MMF3	FMN reductase (EC 1.16.1.3)	193	-1.57108	peptidyl-prolyl cis-trans isomerase activity	GO:0003755
A0A0H2MT53	Flavin reductase	202	0.966256	peroxidase activity	GO:0004601
A0A0H2N924	NADPH:quinone reductase	650	2.07166	phosphoprotein phosphatase activity	GO:0004721
A0A0H2MTY3	Aldehyde dehydrogenase	427	-1.92024	phosphorelay sensor kinase activity	GO:0000155
A0A0H2N3A3	Sporulation protein	1048	-2.17084	phosphoric diester hydrolase activity	GO:0008081
A0A0H2NA72	Lysine transporter LysM	955	6.9395	phosphoric diester hydrolase activity	GO:0008081
A0A0H2MTE3	Peptidyl-prolyl cis-trans isomerase (EC 5.2.1.8)	401	3.09249	phosphoric diester hydrolase activity	GO:0008081
A0A0H2MK01	Alkyl hydroperoxide reductase C (Peroxiredoxin) (Thioredoxin peroxidase)	351	-4.04517	porin activity	GO:0015288
A0A0H2MPY3	Histidine kinase (EC 2.7.13.3)	625	-3.69449	propionate-CoA ligase activity	GO:0050218
A0A0H2MQR1	Histidine kinase (EC 2.7.13.3)	108	-1.49705	protein-disulfide reductase activity	GO:0015035
A0A0H2MY15	HD family phosphohydrolase	156	0.70331	proton-transporting ATP synthase activity, rotational mechanism	GO:0046933
A0A0H2MY54	Phosphohydrolase	84	0.901907	proton-transporting ATP synthase activity, rotational mechanism	GO:0046933
A0A0H2MYS8	Phosphohydrolase	467	1.66012	proton-transporting ATP synthase activity, rotational mechanism	GO:0046933
A0A0H2MP27	Membrane protein	245	-1.67002	RNA binding	GO:0003723
A0A0H2NAK3	Propionyl-CoA synthetase (EC 6.2.1.17)	149	-1.72692	RNA binding	GO:0003723
A0A0H2MMF0	Thioredoxin	425	3.21939	symporter activity	GO:0015293
A0A0H2MSP0	23S rRNA (guanosine-2'-O-)-methyltransferase RlmB (EC 2.1.1.185) (23S rRNA (guanosine2251 2'-O)-methyltransferase) (23S rRNA Gm2251 2'-O-methyltransferase)	161	-2.60724	thiolester hydrolase activity	GO:0016790
A0A0H2MUI9	RNA-binding protein	358	7.08318	transaminase activity	GO:0008483
A0A0H2MJV2	Sodium:glutamate symporter	373	-2.81421	transaminase activity	GO:0008483
A0A0H2MRQ3	Acyl-CoA hydrolase	211	-3.3595	transferase activity	GO:0016740
A0A0H2MT70	Aminotransferase DegT	413	6.53859	transferase activity	GO:0016740
A0A0H2MT75	Alanine--glyoxylate aminotransferase	193	6.5051	transferase activity	GO:0016740
A0A0H2MRU7	Antibiotic acetyltransferase	243	-3.695	transferase activity	GO:0016740
A0A0H2MUH5	Nucleoside 2-deoxyribosyltransferase	700	2.64664	translation elongation factor activity	GO:0003746
A0A0H2MXH9	Serine acetyltransferase	188	-1.38809	translation elongation factor activity	GO:0003746
A0A0H2N1Q0	Glycosyl transferase	695	1.1649	translation elongation factor activity	GO:0003746
A0A0H2NDV2	Elongation factor P (EF-P)	895	0.743282	translation initiation factor activity	GO:0003743
A0A0H2MLX7	Multidrug transporter AcrB	1032	-1.73694	transmembrane transporter activity	GO:0022857
A0A0H2MM90	Transporter	1040	-1.28272	transmembrane transporter activity	GO:0022857
A0A0H2MP21	Acriflavin resistance protein	1038	-1.94227	transmembrane transporter activity	GO:0022857
A0A0H2MPM8	Formate transporter	282	4.63844	transmembrane transporter activity	GO:0022857
A0A0H2MQZ6	Anion transporter	462	-3.00288	transmembrane transporter activity	GO:0022857
A0A0H2MUQ0	Permease	399	-3.96202	transmembrane transporter activity	GO:0022857
A0A0H2MWK0	Ribose ABC transporter permease	327	2.67109	transmembrane transporter activity	GO:0022857
A0A0H2N9Y8	Sodium:solute symporter	575	-2.53994	transmembrane transporter activity	GO:0022857
A0A0H2NCC0	MFS transporter	386	-10.3698	transmembrane transporter activity	GO:0022857
A0A0H2NCK5	DeoR faimly transcriptional regulator	491	-1.59611	transmembrane transporter activity	GO:0022857
A0A0H2MNQ1	tRNA (guanine-N(7)-)-methyltransferase (EC 2.1.1.33) (tRNA (guanine(46)-N(7))-methyltransferase) (tRNA(m7G46)-methyltransferase)	239	-1.44089	tRNA (guanine-N7-)-methyltransferase activity	GO:0008176
A0A0H2N0Y6	Tryptophanase (EC 4.1.99.1) (L-tryptophan indole-lyase) (TNase)	465	-7.47325	tryptophanase activity	GO:0009034
Protein ID	Protein names	Length	Log2 FC	Gene Ontology (cellular component)	GO ID
A0A0H2MKL7	Flagellin	377	3.00821	bacterial-type flagellum	GO:0009288
A0A0H2MQ51	Flagellin	377	1.65664	bacterial-type flagellum	GO:0009288
A0A0H2MK95	Flagellin	377	1.1817	bacterial-type flagellum	GO:0009288
A0A0H2MPF3	Flagellar hook protein FlgE	434	2.4923	bacterial-type flagellum basal body	GO:0009425
A0A0H2MKU4	Aromatic hydrocarbon degradation protein	434	4.29819	cell outer membrane	GO:0009279
A0A0H2MXE7	Membrane protein	273	2.06968	cell outer membrane	GO:0009279
A0A0H2MLA5	Na_H_antiporter domain-containing protein	533	-3.53101	integral component of membrane	GO:0016021
A0A0H2MLM4	Universal stress protein B homolog	107	-3.53717	integral component of membrane	GO:0016021
A0A0H2MM24	Membrane protein	202	-2.93927	integral component of membrane	GO:0016021
A0A0H2MPI0	Membrane protein	129	-3.74071	integral component of membrane	GO:0016021
A0A0H2MQ56	Membrane protein	244	-2.2507	integral component of membrane	GO:0016021
A0A0H2MQC5	Nitrite reductase	323	2.43174	integral component of membrane	GO:0016021
A0A0H2MQD4	Membrane protein	515	1.85362	integral component of membrane	GO:0016021
A0A0H2MQH1	Uncharacterized protein	121	-4.16108	integral component of membrane	GO:0016021
A0A0H2MQI9	DNA repair protein	163	1.52309	integral component of membrane	GO:0016021
A0A0H2MRE5	DNA recombination protein RmuC	516	-3.21008	integral component of membrane	GO:0016021
A0A0H2MRS3	Transmembrane protein	158	-2.39261	integral component of membrane	GO:0016021
A0A0H2MSE7	ABC transporter permease	813	-3.32723	integral component of membrane	GO:0016021
A0A0H2MSG1	Uncharacterized protein	436	6.18495	integral component of membrane	GO:0016021
A0A0H2MSI7	Hemolysin	371	-3.42417	integral component of membrane	GO:0016021
A0A0H2MVG4	UPF0056 membrane protein	212	-3.40715	integral component of membrane	GO:0016021
A0A0H2MVG6	Membrane protein	486	3.56742	integral component of membrane	GO:0016021
A0A0H2MW29	Membrane protein	205	-3.16843	integral component of membrane	GO:0016021
A0A0H2MX33	Rhodanese domain-containing protein	144	-2.57639	integral component of membrane	GO:0016021
A0A0H2MXN8	DUF637 domain-containing protein	1342	8.05896	integral component of membrane	GO:0016021
A0A0H2N362	Membrane protein	294	-2.81909	integral component of membrane	GO:0016021
A0A0H2N4Z4	Membrane protein	200	3.73947	integral component of membrane	GO:0016021
A0A0H2NA10	Nuclease	865	2.12488	integral component of membrane	GO:0016021
A0A0H2NAC3	Chromosome partitioning protein ParA	244	-3.76598	integral component of membrane	GO:0016021
A0A0H2NDA4	Inner membrane protein YccF	142	-4.92717	integral component of membrane	GO:0016021
A0A0H2MRG8	Permease	296	-2.56909	integral component of plasma membrane	GO:0005887
A0A0H2N054	Starvation-inducible protein	184	-2.27495	outer membrane	GO:0019867
A0A0H2NCX3	Autoinducer 2-binding periplasmic protein LuxP	292	3.13146	outer membrane-bounded periplasmic space	GO:0030288
A0A0H2MNM4	Thiol:disulfide interchange protein	248	-4.31443	periplasmic space	GO:0042597

## Sheet: TAB 2
Susceptible Family 9 GO annotation
Protein ID	Protein names	Length	Log2 FC	Gene Ontology (biological process)	GO ID
A0A0H2MQG9	Amidophosphoribosyltransferase (ATase) (EC 2.4.2.14) (Glutamine phosphoribosylpyrophosphate amidotransferase) (GPATase)	504	-4.1284	'de novo' IMP biosynthetic process	GO:0006189
A0A0H2MSS2	N5-carboxyaminoimidazole ribonucleotide mutase (N5-CAIR mutase) (EC 5.4.99.18) (5-(carboxyamino)imidazole ribonucleotide mutase)	161	-2.28935	'de novo' IMP biosynthetic process	GO:0006189
A0A0H2MVJ8	Orotidine 5'-phosphate decarboxylase (EC 4.1.1.23) (OMP decarboxylase) (OMPDCase) (OMPdecase)	231	0.576413	'de novo' pyrimidine nucleobase biosynthetic process	GO:0006207
A0A0H2MWZ9	Aspartate carbamoyltransferase (EC 2.1.3.2) (Aspartate transcarbamylase) (ATCase)	309	4.59839	'de novo' pyrimidine nucleobase biosynthetic process	GO:0006207
A0A0H2MWC2	Dihydroorotase (DHOase) (EC 3.5.2.3)	342	2.78246	'de novo' UMP biosynthetic process	GO:0044205
A0A0H2MTS6	N-acetylmuramic acid 6-phosphate etherase (MurNAc-6-P etherase) (EC 4.2.1.126) (N-acetylmuramic acid 6-phosphate hydrolase) (N-acetylmuramic acid 6-phosphate lyase)	308	2.28731	1,6-anhydro-N-acetyl-beta-muramic acid catabolic process	GO:0097175
A0A0H2MJG6	Cysteine desulfurase IscS (EC 2.8.1.7)	404	-9.58113	2Fe-2S cluster assembly	GO:0044571
A0A0H2MXT6	Phosphopentomutase (EC 5.4.2.7) (Phosphodeoxyribomutase)	406	1.09871	5-phosphoribose 1-diphosphate biosynthetic process	GO:0006015
A0A0H2NC77	Acetate kinase (EC 2.7.2.1) (Acetokinase)	398	1.1762	acetyl-CoA biosynthetic process	GO:0006085
A0A0H2MQW3	Cytochrome d terminal oxidase subunit 1	528	-3.62121	aerobic electron transport chain	GO:0019646
A0A0H2NDI3	2-oxo-4-hydroxy-4-carboxy-5-ureidoimidazoline decarboxylase (EC 4.1.1.97)	171	-2.25088	allantoin metabolic process	GO:0000255
A0A0H2N7J3	Septum formation protein	417	7.55991	amino acid transmembrane transport	GO:0003333
A0A0H2N152	Lysine transporter LysE	210	-2.80294	amino acid transport	GO:0006865
A0A0H2N7L9	Arginine:ornithine antiporter	472	8.38569	amino acid transport	GO:0006865
A0A0H2MNR1	Amino acid transporter	208	1.63832	amino acid transport	GO:0006865
A0A0H2MXG1	Fumarate reductase flavoprotein subunit (EC 1.3.5.4)	614	1.06696	anaerobic respiration	GO:0009061
A0A0H2N184	Argininosuccinate synthase (EC 6.3.4.5) (Citrulline--aspartate ligase)	403	3.18819	arginine biosynthetic process	GO:0006526
A0A0H2MTT2	Phospho-2-dehydro-3-deoxyheptonate aldolase (EC 2.5.1.54)	357	1.7741	aromatic amino acid family biosynthetic process	GO:0009073
A0A0H2MTM4	4-hydroxyphenylpyruvate dioxygenase	357	-4.04954	aromatic amino acid family metabolic process	GO:0009072
A0A0H2MLD7	Flagellar biosynthesis protein FlhA	697	3.38818	bacterial-type flagellum assembly	GO:0044780
A0A0H2MPF8	Flagellar hook-associated protein 1	624	3.17879	bacterial-type flagellum assembly	GO:0044780
A0A0H2MQI1	Flagellar biosynthesis protein FlhF (Flagella-associated GTP-binding protein)	493	2.47015	bacterial-type flagellum organization	GO:0044781
A0A0H2MU35	Basal-body rod modification protein FlgD	236	1.54639	bacterial-type flagellum organization	GO:0044781
A0A0H2MQ34	Negative regulator of flagellin synthesis (Anti-sigma-28 factor)	104	2.37597	bacterial-type flagellum organization	GO:0044781
A0A0H2N295	Flagellar assembly protein FliH	266	2.55014	bacterial-type flagellum-dependent cell motility	GO:0071973
A0A0H2N663	Flagellar basal body rod protein FlgB	132	1.37478	bacterial-type flagellum-dependent cell motility	GO:0071973
A0A0H2MKA9	Flagellar protein FliL	165	-3.18607	bacterial-type flagellum-dependent cell motility	GO:0071973
A0A0H2MTI7	Formamidopyrimidine-DNA glycosylase (Fapy-DNA glycosylase) (EC 3.2.2.23) (DNA-(apurinic or apyrimidinic site) lyase MutM) (AP lyase MutM) (EC 4.2.99.18)	268	4.33291	base-excision repair	GO:0006284
A0A0H2MSU9	UTP--glucose-1-phosphate uridylyltransferase (EC 2.7.7.9) (UDP-glucose pyrophosphorylase)	291	-2.63507	biosynthetic process	GO:0009058
A0A0H2MUJ3	Aminotransferase class III	966	2.22152	biosynthetic process	GO:0009058
A0A0H2MUW3	Aminotransferase (EC 2.6.1.2)	404	1.27688	biosynthetic process	GO:0009058
A0A0H2N0U9	Phenazine biosynthesis protein	289	-1.99412	biosynthetic process	GO:0009058
A0A0H2MMU2	UDP-N-acetyl-D-mannosamine transferase	248	-2.49885	biosynthetic process	GO:0009058
A0A0H2MKV4	Biotin synthase (EC 2.8.1.6)	350	3.16983	biotin biosynthetic process	GO:0009102
A0A0H2N6J5	Adenylate cyclase (EC 4.6.1.1)	842	-2.60695	cAMP biosynthetic process	GO:0006171
A0A0H2MND3	Glutamine--fructose-6-phosphate aminotransferase [isomerizing] (EC 2.6.1.16) (D-fructose-6-phosphate amidotransferase) (GFAT) (Glucosamine-6-phosphate synthase) (Hexosephosphate aminotransferase) (L-glutamine--D-fructose-6-phosphate amidotransferase)	610	1.812	carbohydrate derivative biosynthetic process	GO:1901137
A0A0H2MJX9	Beta-N-acetylhexosaminidase (EC 3.2.1.52) (Beta-N-acetylhexosaminidase) (N-acetyl-beta-glucosaminidase)	883	2.14485	carbohydrate metabolic process	GO:0005975
A0A0H2MKV1	Mannose-6-phosphate isomerase (EC 5.3.1.8)	401	-4.30951	carbohydrate metabolic process	GO:0005975
A0A0H2MLI6	Pullulanase	1442	-3.16863	carbohydrate metabolic process	GO:0005975
A0A0H2MN02	Mannose-6-phosphate isomerase (EC 5.3.1.8)	395	4.08379	carbohydrate metabolic process	GO:0005975
A0A0H2MNP1	Beta-N-acetylhexosaminidase (EC 3.2.1.52) (Beta-N-acetylhexosaminidase) (N-acetyl-beta-glucosaminidase)	636	2.04666	carbohydrate metabolic process	GO:0005975
A0A0H2MNQ2	Phosphoglucosamine mutase (EC 5.4.2.10)	446	1.60335	carbohydrate metabolic process	GO:0005975
A0A0H2MNS6	Beta-hexosaminidase (EC 3.2.1.52) (Beta-N-acetylhexosaminidase) (N-acetyl-beta-glucosaminidase)	328	2.43296	carbohydrate metabolic process	GO:0005975
A0A0H2MR71	4-alpha-glucanotransferase (EC 2.4.1.25) (Amylomaltase) (Disproportionating enzyme)	726	2.43707	carbohydrate metabolic process	GO:0005975
A0A0H2MSL4	Aspartate-semialdehyde dehydrogenase	388	-1.56735	carbohydrate metabolic process	GO:0005975
A0A0H2MTL3	Phosphomutase	470	2.87488	carbohydrate metabolic process	GO:0005975
A0A0H2MVQ1	Alpha-1,4 glucan phosphorylase (EC 2.4.1.1)	817	-1.67403	carbohydrate metabolic process	GO:0005975
A0A0H2N7Z7	Chitodextrinase	866	-1.37109	carbohydrate metabolic process	GO:0005975
A0A0H2MT85	Sugar transporter	444	-3.68002	carbohydrate transport	GO:0008643
A0A0H2MQU4	Pyruvate decarboxylase	551	-1.5651	carboxylic acid metabolic process	GO:0019752
A0A0H2N1J3	Isocitrate lyase (EC 4.1.3.1) (Isocitrase) (Isocitratase)	437	2.1702	carboxylic acid metabolic process	GO:0019752
A0A0H2MNL9	Pilus assembly protein PilA	144	2.12814	cell adhesion	GO:0007155
A0A0H2MW75	Phosphate-binding protein	272	-1.65654	cell adhesion	GO:0007155
A0A0H2MKR8	Peptidoglycan-associated protein	175	-3.30323	cell cycle	GO:0007049
A0A0H2MQF9	Tyrosine recombinase XerC	309	-3.26991	cell cycle	GO:0007049
A0A0H2MMH1	Cell division protein Fic	367	-1.64854	cell division	GO:0051301
A0A0H2MPX5	Glutaredoxin	87	6.47771	cell redox homeostasis	GO:0045454
A0A0H2N322	Peptidoglycan lytic exotransglycosylase (EC 4.2.2.n1) (Murein hydrolase A)	367	-7.45467	cell wall organization	GO:0071555
A0A0H2N7P9	Peptidoglycan D,D-transpeptidase MrdA (EC 3.4.16.4) (Penicillin-binding protein 2) (PBP-2)	633	-1.47018	cell wall organization	GO:0071555
A0A0H2MNV0	Undecaprenyl-diphosphatase (EC 3.6.1.27) (Bacitracin resistance protein) (Undecaprenyl pyrophosphate phosphatase)	267	1.76129	cell wall organization	GO:0071555
A0A0H2MRD8	Ferritin (EC 1.16.3.2)	175	-1.40801	cellular iron ion homeostasis	GO:0006879
A0A0H2N5U4	Carbon starvation protein CstA	494	3.07853	cellular response to starvation	GO:0009267
A0A0H2MNU0	Protein SprT	165	1.82122	cellular response to stimulus	GO:0051716
A0A0H2MKT2	Protein-glutamate methylesterase/protein-glutamine glutaminase (EC 3.1.1.61) (EC 3.5.1.44)	373	1.75781	chemotaxis	GO:0006935
A0A0H2MKY4	Chemotaxis protein	678	2.23688	chemotaxis	GO:0006935
A0A0H2MLE3	Chemotaxis protein CheW	164	1.38859	chemotaxis	GO:0006935
A0A0H2MMI3	Chemotaxis protein	636	2.65739	chemotaxis	GO:0006935
A0A0H2MQI5	Phosphorelay protein LuxU (EC 2.7.13.3)	745	1.39817	chemotaxis	GO:0006935
A0A0H2MR84	Chemotaxis protein	637	1.84199	chemotaxis	GO:0006935
A0A0H2MVD8	Chemotaxis protein	630	7.39308	chemotaxis	GO:0006935
A0A0H2MVR3	Chemotaxis protein CheV	327	-2.39998	chemotaxis	GO:0006935
A0A0H2MZR3	Chemotaxis protein CheW	315	2.9408	chemotaxis	GO:0006935
A0A0H2N8M3	Chemotaxis protein	476	2.84744	chemotaxis	GO:0006935
A0A0H2NAL3	Chemotaxis protein	467	2.1555	chemotaxis	GO:0006935
A0A0H2MWR4	Chitinase	845	-1.58546	chitin catabolic process	GO:0006032
A0A0H2MTU2	Bifunctional chorismate mutase/prephenate dehydratase (EC 4.2.1.51) (EC 5.4.99.5) (Chorismate mutase-prephenate dehydratase) (p-protein)	392	3.50944	chorismate metabolic process	GO:0046417
A0A0H2MX45	DNA topoisomerase 4 subunit B (EC 5.6.2.2) (Topoisomerase IV subunit B)	626	1.44665	chromosome segregation	GO:0007059
A0A0H2MK92	Thiol:disulfide interchange protein DsbE	179	-3.92971	cytochrome complex assembly	GO:0017004
A0A0H2MN84	Cytochrome c-type protein	192	-1.5258	denitrification pathway	GO:0019333
A0A0H2NBD1	4-hydroxy-tetrahydrodipicolinate synthase (HTPA synthase) (EC 4.3.3.7)	292	-0.739481	diaminopimelate biosynthetic process	GO:0019877
A0A0H2MPS1	Cell division protein ZapA (Z ring-associated protein ZapA)	102	-2.93761	division septum assembly	GO:0000917
A0A0H2N259	Exodeoxyribonuclease 7 small subunit (EC 3.1.11.6) (Exodeoxyribonuclease VII small subunit) (Exonuclease VII small subunit)	80	3.96151	DNA catabolic process	GO:0006308
A0A0H2MLP4	Holliday junction ATP-dependent DNA helicase RuvB (EC 3.6.4.12)	334	-2.93312	DNA recombination	GO:0006310
A0A0H2MV48	Integration host factor subunit beta (IHF-beta)	93	0.746848	DNA recombination	GO:0006310
A0A0H2ML12	Integration host factor subunit alpha (IHF-alpha)	97	-4.22995	DNA recombination	GO:0006310
A0A0H2MPX6	8-oxoguanine DNA glycosylase	257	-2.41665	DNA repair	GO:0006281
A0A0H2MUT7	Nucleotidyltransferase	466	0.925533	DNA repair	GO:0006281
A0A0H2MVX1	DNA-directed DNA polymerase (EC 2.7.7.7)	239	-2.42519	DNA replication	GO:0006260
A0A0H2N4A3	Ribonucleoside-triphosphate reductase (EC 1.17.4.2)	706	-1.17506	DNA replication	GO:0006260
A0A0H2N5R1	DNA polymerase III subunit psi	133	3.73477	DNA replication	GO:0006260
A0A0H2MKW4	Chaperone protein DnaJ	381	-3.90972	DNA replication	GO:0006260
A0A0H2MWK6	Chromosomal replication initiator protein DnaA	468	-2.32756	DNA replication initiation	GO:0006270
A0A0H2MYN0	Replication protein	376	-2.91001	DNA replication initiation	GO:0006270
A0A0H2N9E8	Primosomal replication protein N	100	0.92355	DNA replication, synthesis of RNA primer	GO:0006269
A0A0H2MMB2	DNA helicase (EC 3.6.4.12)	723	-2.50902	DNA unwinding involved in DNA replication	GO:0006268
A0A0H2MNU2	RNA polymerase sigma factor RpoD (Sigma-70)	618	1.92056	DNA-templated transcription, initiation	GO:0006352
A0A0H2MPH5	RNA polymerase sigma factor RpoS (Sigma S) (Sigma-38)	326	2.04954	DNA-templated transcription, initiation	GO:0006352
A0A0H2MNM1	RNA polymerase sigma-54 factor	488	0.959323	DNA-templated transcription, initiation	GO:0006352
A0A0H2MP51	Thymidylate synthase (TS) (TSase) (EC 2.1.1.45)	283	2.71097	dTMP biosynthetic process	GO:0006231
A0A0H2MRB0	Pseudouridine synthase (EC 5.4.99.-)	312	6.72951	enzyme-directed rRNA pseudouridine synthesis	GO:0000455
A0A0H2MVL7	Pseudouridine synthase (EC 5.4.99.-)	314	1.04134	enzyme-directed rRNA pseudouridine synthesis	GO:0000455
A0A0H2NDW6	Pseudouridine synthase (EC 5.4.99.-)	233	-2.57952	enzyme-directed rRNA pseudouridine synthesis	GO:0000455
A0A0H2MJX4	Pseudouridine synthase (EC 5.4.99.-)	341	-8.49579	enzyme-directed rRNA pseudouridine synthesis	GO:0000455
A0A0H2N3V4	ATPase	737	-2.8754	extracellular polysaccharide biosynthetic process	GO:0045226
A0A0H2MR03	Acyl-coenzyme A dehydrogenase (EC 1.3.8.7) (EC 1.3.8.8)	763	0.887799	fatty acid beta-oxidation using acyl-CoA dehydrogenase	GO:0033539
A0A0H2N481	Enoyl-[acyl-carrier-protein] reductase [NADH] (ENR) (EC 1.3.1.9)	396	2.41028	fatty acid biosynthetic process	GO:0006633
A0A0H2NC98	3-oxoacyl-[acyl-carrier-protein] reductase (EC 1.1.1.100)	244	1.00747	fatty acid biosynthetic process	GO:0006633
A0A0H2MKQ9	Acetyl-coenzyme A carboxylase carboxyl transferase subunit beta (ACCase subunit beta) (Acetyl-CoA carboxylase carboxyltransferase subunit beta) (EC 2.1.3.15)	308	-3.48779	fatty acid biosynthetic process	GO:0006633
A0A0H2MPG8	7,8-dihydroneopterin aldolase (EC 4.1.2.25)	117	1.70314	folic acid biosynthetic process	GO:0046656
A0A0H2MRS5	Fumarate hydratase class II (Fumarase C) (EC 4.2.1.2) (Aerobic fumarase) (Iron-independent fumarase)	466	-1.93351	fumarate metabolic process	GO:0006106
A0A0H2MPT0	Galactose-1-phosphate uridylyltransferase (EC 2.7.7.12)	350	-5.06028	galactose catabolic process via UDP-galactose	GO:0033499
A0A0H2MJY7	Galactokinase (EC 2.7.1.6) (Galactose kinase)	384	-8.91793	galactose metabolic process	GO:0006012
A0A0H2N315	Aldose 1-epimerase (EC 5.1.3.3)	352	-4.04277	galactose metabolic process	GO:0006012
A0A0H2MUZ4	Formate acetyltransferase (EC 2.3.1.54) (Pyruvate formate-lyase)	758	6.4191	glucose metabolic process	GO:0006006
A0A0H2NEA4	Glutamate synthase (EC 1.4.1.13)	489	-2.72462	glutamate biosynthetic process	GO:0006537
A0A0H2N1Q4	Glutamine amidotransferase	281	-2.68032	glutamine metabolic process	GO:0006541
A0A0H2MJL4	Glycerol kinase (EC 2.7.1.30) (ATP:glycerol 3-phosphotransferase) (Glycerokinase) (GK)	505	-5.15286	glycerol catabolic process	GO:0019563
A0A0H2MM23	Glycerol-3-phosphate dehydrogenase (EC 1.1.5.3)	517	2.72408	glycerol-3-phosphate metabolic process	GO:0006072
A0A0H2MPE1	Dihydrofolate reductase (EC 1.5.1.3)	161	1.86817	glycine biosynthetic process	GO:0006545
A0A0H2MWK8	Serine hydroxymethyltransferase (SHMT) (Serine methylase) (EC 2.1.2.1)	431	1.55692	glycine biosynthetic process from serine	GO:0019264
A0A0H2MVS8	Aminomethyltransferase (EC 2.1.2.10) (Glycine cleavage system T protein)	372	1.46335	glycine catabolic process	GO:0006546
A0A0H2MW86	Glycine dehydrogenase (decarboxylating) (EC 1.4.4.2) (Glycine cleavage system P-protein) (Glycine decarboxylase) (Glycine dehydrogenase (aminomethyl-transferring))	954	1.34588	glycine decarboxylation via glycine cleavage system	GO:0019464
A0A0H2MNC6	Phosphoglycerate kinase (EC 2.7.2.3)	386	1.13508	glycolytic process	GO:0006096
A0A0H2MPJ4	Enolase (EC 4.2.1.11) (2-phospho-D-glycerate hydro-lyase) (2-phosphoglycerate dehydratase)	432	0.628697	glycolytic process	GO:0006096
A0A0H2MW77	Pyruvate dehydrogenase E1 component subunit alpha (EC 1.2.4.1)	368	-1.75558	glycolytic process	GO:0006096
A0A0H2N5E1	Fructose-bisphosphate aldolase (FBP aldolase) (EC 4.1.2.13)	358	0.637722	glycolytic process	GO:0006096
A0A0H2MJL8	Malate synthase (EC 2.3.3.9)	548	1.93839	glyoxylate cycle	GO:0006097
A0A0H2ND15	Malate synthase (EC 2.3.3.9)	190	1.83857	glyoxylate cycle	GO:0006097
A0A0H2N1U1	Xanthine-guanine phosphoribosyltransferase (XGPRT) (EC 2.4.2.22) (Xanthine phosphoribosyltransferase)	154	-3.50715	GMP salvage	GO:0032263
A0A0H2MXB5	Outer membrane protein assembly factor BamA	803	-2.64047	Gram-negative-bacterium-type cell outer membrane assembly	GO:0043165
A0A0H2MR91	Guanine deaminase (Guanase) (EC 3.5.4.3) (Guanine aminohydrolase)	445	-0.966165	guanine catabolic process	GO:0006147
A0A0H2MUI5	RelA_SpoT domain-containing protein	405	-2.85407	guanosine tetraphosphate metabolic process	GO:0015969
A0A0H2MW18	Cytochrome B561	346	-2.4272	heme A biosynthetic process	GO:0006784
A0A0H2MQF1	Heme biosynthesis protein HemY	395	-2.21128	heme metabolic process	GO:0042168
A0A0H2MLW4	Histidine biosynthesis bifunctional protein HisIE [Includes: Phosphoribosyl-AMP cyclohydrolase (PRA-CH) (EC 3.5.4.19); Phosphoribosyl-ATP pyrophosphatase (PRA-PH) (EC 3.6.1.31)]	211	-3.63331	histidine biosynthetic process	GO:0000105
A0A0H2N2U7	Histidinol dehydrogenase (HDH) (EC 1.1.1.23)	430	-3.41069	histidine biosynthetic process	GO:0000105
A0A0H2MKH8	Inositol-1-monophosphatase (EC 3.1.3.25)	267	-10.0936	inositol phosphate dephosphorylation	GO:0046855
A0A0H2N0G0	Fanconi-associated nuclease (EC 3.1.4.1)	539	-3.22882	interstrand cross-link repair	GO:0036297
A0A0H2MXG4	Protein translocase subunit SecA (EC 7.4.2.8)	909	0.770016	intracellular protein transmembrane transport	GO:0065002
A0A0H2N156	Membrane protein	336	-2.4559	ion transmembrane transport	GO:0034220
A0A0H2MP26	Membrane protein	325	-3.04586	ion transport	GO:0006811
A0A0H2MVR0	Enterochelin ABC transporter substrate-binding protein	303	-2.164	iron ion transport	GO:0006826
A0A0H2MKI4	Iron-binding protein IscA (Iron-sulfur cluster assembly protein)	107	-7.66286	iron-sulfur cluster assembly	GO:0016226
A0A0H2N1B9	Uncharacterized protein	64	-9.27858	iron-sulfur cluster assembly	GO:0016226
A0A0H2MUC8	Acetolactate synthase small subunit (AHAS) (ALS) (EC 2.2.1.6) (Acetohydroxy-acid synthase small subunit)	164	-1.24245	isoleucine biosynthetic process	GO:0009097
A0A0H2MK37	4-hydroxy-3-methylbut-2-en-1-yl diphosphate synthase (flavodoxin) (EC 1.17.7.3) (1-hydroxy-2-methyl-2-(E)-butenyl 4-diphosphate synthase)	372	-4.3274	isopentenyl diphosphate biosynthetic process, methylerythritol 4-phosphate pathway	GO:0019288
A0A0H2MK65	Geranyl transferase	294	3.38598	isoprenoid biosynthetic process	GO:0008299
A0A0H2MQZ0	Acetate CoA-transferase YdiF (EC 2.8.3.8)	524	-1.01139	ketone body catabolic process	GO:0046952
A0A0H2MNK4	Uncharacterized protein	714	2.6861	killing of cells of another organism	GO:0031640
A0A0H2N019	Alanine dehydrogenase (EC 1.4.1.1)	374	1.47332	L-alanine catabolic process	GO:0042853
A0A0H2MPG6	5'-methylthioadenosine/S-adenosylhomocysteine nucleosidase (MTA/SAH nucleosidase) (MTAN) (EC 3.2.2.9) (5'-deoxyadenosine nucleosidase) (DOA nucleosidase) (dAdo nucleosidase) (5'-methylthioadenosine nucleosidase) (MTA nucleosidase) (S-adenosylhomocysteine nucleosidase) (AdoHcy nucleosidase) (SAH nucleosidase) (SRH nucleosidase)	231	-2.28162	L-methionine salvage from methylthioadenosine	GO:0019509
A0A0H2MWX8	Glutamate 5-kinase (EC 2.7.2.11) (Gamma-glutamyl kinase) (GK)	377	-2.9982	L-proline biosynthetic process	GO:0055129
A0A0H2N738	Tetraacyldisaccharide 4'-kinase (EC 2.7.1.130) (Lipid A 4'-kinase)	336	6.6815	lipid A biosynthetic process	GO:0009245
A0A0H2NE64	UDP-3-O-acyl-N-acetylglucosamine deacetylase (UDP-3-O-acyl-GlcNAc deacetylase) (EC 3.5.1.108) (UDP-3-O-[R-3-hydroxymyristoyl]-N-acetylglucosamine deacetylase)	305	1.82032	lipid A biosynthetic process	GO:0009245
A0A0H2ML91	Cyclopropane-fatty-acyl-phospholipid synthase	415	-2.53182	lipid biosynthetic process	GO:0008610
A0A0H2N4C0	Thermolabile hemolysin	413	3.68069	lipid metabolic process	GO:0006629
A0A0H2MV62	Outer-membrane lipoprotein carrier protein	198	0.838854	lipoprotein localization to outer membrane	GO:0044874
A0A0H2N930	Aspartokinase (EC 2.7.2.4)	395	-4.1566	lysine biosynthetic process via diaminopimelate	GO:0009089
A0A0H2MUW9	o-succinylbenzoate synthase (OSB synthase) (OSBS) (EC 4.2.1.113) (4-(2'-carboxyphenyl)-4-oxybutyric acid synthase) (o-succinylbenzoic acid synthase)	328	-2.58251	menaquinone biosynthetic process	GO:0009234
A0A0H2MX77	1,4-dihydroxy-2-naphthoate octaprenyltransferase (DHNA-octaprenyltransferase) (EC 2.5.1.74)	305	-1.37397	menaquinone biosynthetic process	GO:0009234
A0A0H2N6U1	Uroporphyrinogen-III C-methyltransferase (EC 2.1.1.107)	252	3.10029	methylation	GO:0032259
A0A0H2N804	Methyltransferase	355	-1.35088	methylation	GO:0032259
A0A0H2MT99	Ribosomal RNA small subunit methyltransferase E (EC 2.1.1.193)	243	1.31198	methylation	GO:0032259
A0A0H2MXA4	Hydroxyacylglutathione hydrolase (EC 3.1.2.6) (Glyoxalase II) (Glx II)	252	-3.60445	methylglyoxal catabolic process to D-lactate via S-lactoyl-glutathione	GO:0019243
A0A0H2MY26	DNA mismatch repair protein MutL	654	1.70347	mismatch repair	GO:0006298
A0A0H2MS19	Molybdopterin molybdenumtransferase (EC 2.10.1.1)	411	3.65057	Mo-molybdopterin cofactor biosynthetic process	GO:0006777
A0A0H2MR46	Exoribonuclease 2 (EC 3.1.13.1) (Exoribonuclease II) (RNase II) (Ribonuclease II)	667	-1.97136	mRNA catabolic process	GO:0006402
A0A0H2MRT1	Translational regulator CsrA (Carbon storage regulator)	65	-1.37236	mRNA catabolic process	GO:0006402
A0A0H2MNX3	Poly(A) polymerase I (PAP I) (EC 2.7.7.19)	455	2.03894	mRNA polyadenylation	GO:0006378
A0A0H2N5L5	Nicotinate-nucleotide diphosphorylase (carboxylating) (EC 2.4.2.19) (Quinolinate phosphoribosyltransferase [decarboxylating])	295	-2.30939	NAD biosynthetic process	GO:0009435
A0A0H2ML60	Pseudouridine synthase	240	-2.39266	ncRNA processing	GO:0034470
A0A0H2MWZ5	Pseudouridine synthase (EC 5.4.99.-)	245	-2.563	ncRNA processing	GO:0034470
A0A0H2MQ66	Negative modulator of initiation of replication	179	-7.80535	negative regulation of DNA-templated DNA replication initiation	GO:0032297
A0A0H2ML01	HTH-type transcriptional repressor PurR (Pur regulon repressor) (Purine nucleotide synthesis repressor)	335	1.13702	negative regulation of transcription, DNA-templated	GO:0045892
A0A0H2MVB4	Transcriptional repressor RcnR to maintain nickel and cobalt homeostasis	90	1.26874	negative regulation of transcription, DNA-templated	GO:0045892
A0A0H2MQ42	Nitrite reductase (EC 1.7.1.4)	107	3.6052	nitrate assimilation	GO:0042128
A0A0H2NCC2	Nitrite reductase	827	-2.3213	nitrate assimilation	GO:0042128
A0A0H2MXC1	Bifunctional uridylyltransferase/uridylyl-removing enzyme (UTase/UR) (Bifunctional [protein-PII] modification enzyme) (Bifunctional nitrogen sensor protein) [Includes: [Protein-PII] uridylyltransferase (PII uridylyltransferase) (UTase) (EC 2.7.7.59); [Protein-PII]-UMP uridylyl-removing enzyme (UR) (EC 3.1.4.-)]	873	-2.18104	nitrogen compound metabolic process	GO:0006807
A0A0H2N277	Cysteine hydrolase	197	3.70962	nitrogen compound metabolic process	GO:0006807
A0A0H2N1U5	BCCT transporter	534	-4.79683	nitrogen compound transport	GO:0071705
A0A0H2NE40	Purine nucleoside phosphorylase DeoD-type (PNP) (EC 2.4.2.1)	239	1.53668	nucleoside catabolic process	GO:0009164
A0A0H2MQB9	Uridine phosphorylase	242	-2.30914	nucleoside metabolic process	GO:0009116
A0A0H2MV25	5'-nucleotidase (EC 3.1.3.5, EC 3.6.1.45)	553	1.03849	nucleotide catabolic process	GO:0009166
A0A0H2N2A8	2', 3'-cyclic nucleotide 2'-phosphodiesterase	634	-4.73167	nucleotide catabolic process	GO:0009166
A0A0H2MTI4	2', 3'-cyclic nucleotide 2'-phosphodiesterase (EC 3.1.3.6, EC 3.1.4.16)	653	6.84329	nucleotide catabolic process	GO:0009166
A0A0H2MW89	Adenosine deaminase (EC 3.5.4.4) (Adenosine aminohydrolase)	330	-2.11208	nucleotide metabolic process	GO:0009117
A0A0H2N201	DeoR faimly transcriptional regulator	463	-5.25601	oligopeptide transport	GO:0006857
A0A0H2N5D7	S-adenosylmethionine synthase (AdoMet synthase) (EC 2.5.1.6) (MAT) (Methionine adenosyltransferase)	384	1.86282	one-carbon metabolic process	GO:0006730
A0A0H2MLP5	2-hydroxy-3-oxopropionate reductase	292	-1.71811	organic acid catabolic process	GO:0016054
A0A0H2MVI8	C4-dicarboxylate ABC transporter	331	1.20635	organic substance transport	GO:0071702
A0A0H2N845	Extracytoplasmic solute receptor protein (TRAP transporter)	357	-1.44266	organic substance transport	GO:0071702
A0A0H2MV61	Diguanylate cyclase	509	6.8442	organonitrogen compound metabolic process	GO:1901564
A0A0H2MW11	Diguanylate cyclase	775	-1.74465	organonitrogen compound metabolic process	GO:1901564
A0A0H2MQ44	Aminobenzoyl-glutamate transporter	519	-2.25156	p-aminobenzoyl-glutamate transmembrane transport	GO:1902604
A0A0H2N1L8	Ribulose-phosphate 3-epimerase (EC 5.1.3.1)	223	-1.93771	pentose catabolic process	GO:0019323
A0A0H2MNY4	Sugar ABC transporter ATP-binding protein	327	3.08287	peptide transport	GO:0015833
A0A0H2MTL7	Chemotaxis protein	331	2.47113	peptide transport	GO:0015833
A0A0H2MPE9	Porphobilinogen deaminase (PBG) (EC 2.5.1.61) (Hydroxymethylbilane synthase) (HMBS) (Pre-uroporphyrinogen synthase)	312	2.21866	peptidyl-pyrromethane cofactor linkage	GO:0018160
A0A0H2MMX8	PTS beta-glucoside transporter subunit IIBC	418	2.56718	phosphoenolpyruvate-dependent sugar phosphotransferase system	GO:0009401
A0A0H2MN10	PTS fructose transporter subunit IIBC	578	1.57508	phosphoenolpyruvate-dependent sugar phosphotransferase system	GO:0009401
A0A0H2MNZ7	PTS sugar transporter	85	-1.20682	phosphoenolpyruvate-dependent sugar phosphotransferase system	GO:0009401
A0A0H2MPV2	PTS sugar transporter subunit IIA	457	-8.42007	phosphoenolpyruvate-dependent sugar phosphotransferase system	GO:0009401
A0A0H2MM15	CDP-diacylglycerol--glycerol-3-phosphate 3-phosphatidyltransferase	185	-2.31871	phospholipid biosynthetic process	GO:0008654
A0A0H2MT80	Toluene ABC transporter substrate-binding protein	158	0.999043	phospholipid transport	GO:0015914
A0A0H2MJU2	Transcriptional regulator	202	-5.72614	phosphorelay signal transduction system	GO:0000160
A0A0H2ML47	Response regulator	214	-4.18515	phosphorelay signal transduction system	GO:0000160
A0A0H2ML96	Fis family transcriptional regulator	466	2.65531	phosphorelay signal transduction system	GO:0000160
A0A0H2MPR4	Chemotaxis protein CheY	220	-3.14	phosphorelay signal transduction system	GO:0000160
A0A0H2MVM6	Chemotaxis protein CheY	376	-2.01953	phosphorelay signal transduction system	GO:0000160
A0A0H2N2K5	Transcriptional regulator	237	1.82138	phosphorelay signal transduction system	GO:0000160
A0A0H2NDX7	Transcriptional regulator	230	-2.02574	phosphorelay signal transduction system	GO:0000160
A0A0H2MWK9	Glycerol kinase	288	-1.90018	phosphorylation	GO:0016310
A0A0H2N2J0	Histidine kinase	405	2.65179	phosphorylation	GO:0016310
A0A0H2MMT4	Poly(3-hydroxyalkanoate) synthetase	592	-1.37181	poly-hydroxybutyrate biosynthetic process	GO:0042619
A0A0H2MRX3	UDP-N-acetyl-D-mannosaminuronic acid dehydrogenase	415	-2.10111	polysaccharide biosynthetic process	GO:0000271
A0A0H2MTK3	Vi polysaccharide biosynthesis protein VipA/TviB	424	3.11035	polysaccharide biosynthetic process	GO:0000271
A0A0H2MME1	Chitinase	1045	-2.64907	polysaccharide catabolic process	GO:0000272
A0A0H2MPK8	Chitobiase	575	3.49845	polysaccharide catabolic process	GO:0000272
A0A0H2NBC5	Ferredoxin	715	2.07808	positive regulation of transcription, DNA-templated	GO:0045893
A0A0H2ND19	Sodium/proline symporter (Proline permease)	495	-1.86188	proline transport	GO:0015824
A0A0H2NAX2	Aconitate hydratase (Aconitase) (EC 4.2.1.3)	863	-2.59145	propionate metabolic process, methylcitrate cycle	GO:0019679
A0A0H2MTN7	ATP-dependent zinc metalloprotease FtsH (EC 3.4.24.-)	656	1.9084	protein catabolic process	GO:0030163
A0A0H2NCV2	Putative phosphoenolpyruvate synthase regulatory protein (PEP synthase regulatory protein) (PSRP) (EC 2.7.11.33) (EC 2.7.4.28) (Pyruvate, water dikinase regulatory protein)	277	-1.42642	protein dephosphorylation	GO:0006470
A0A0H2MP15	Chaperone protein HtpG (Heat shock protein HtpG) (High temperature protein G)	634	-2.4915	protein folding	GO:0006457
A0A0H2MXE4	Peptidyl-prolyl cis-trans isomerase (PPIase) (EC 5.2.1.8)	181	-2.89138	protein folding	GO:0006457
A0A0H2N270	Peptidyl-prolyl cis-trans isomerase (EC 5.2.1.8)	263	-2.79601	protein folding	GO:0006457
A0A0H2NC79	Disulfide bond formation protein B (Disulfide oxidoreductase)	172	1.51072	protein folding	GO:0006457
A0A0H2MNK1	Protein-L-isoaspartate O-methyltransferase (EC 2.1.1.77) (L-isoaspartyl protein carboxyl methyltransferase) (Protein L-isoaspartyl methyltransferase) (Protein-beta-aspartate methyltransferase) (PIMT)	208	1.82133	protein repair	GO:0030091
A0A0H2MLY6	General secretion pathway protein GspD	441	-2.89653	protein secretion	GO:0009306
A0A0H2N1L5	Fimbrial protein	562	-1.67317	protein secretion	GO:0009306
A0A0H2MTE5	General secretion pathway protein GspD	676	-1.21745	protein secretion by the type II secretion system	GO:0015628
A0A0H2NA94	General secretion pathway protein GspC	291	4.74264	protein secretion by the type II secretion system	GO:0015628
A0A0H2MQI0	Preprotein translocase T	263	6.84534	protein targeting	GO:0006605
A0A0H2MSE6	Membrane fusion protein (MFP) family protein	437	-2.11472	protein transport	GO:0015031
A0A0H2MM73	Sec-independent protein translocase protein TatA	86	-2.75438	protein transport by the Tat complex	GO:0043953
A0A0H2MRF0	Sec-independent protein translocase protein TatB	143	-2.04406	protein transport by the Tat complex	GO:0043953
A0A0H2N1E8	ATP-dependent protease ATPase subunit HslU (Unfoldase HslU)	444	1.44159	protein unfolding	GO:0043335
A0A0H2N2M0	Clp protease ClpX	755	-2.86467	protein unfolding	GO:0043335
A0A0H2MKI9	Peptidase B (EC 3.4.11.23) (Aminopeptidase B)	432	-8.97166	proteolysis	GO:0006508
A0A0H2MN85	Protease	568	3.96049	proteolysis	GO:0006508
A0A0H2MPQ0	Lipoprotein signal peptidase (EC 3.4.23.36) (Prolipoprotein signal peptidase) (Signal peptidase II) (SPase II)	167	2.91109	proteolysis	GO:0006508
A0A0H2MSA3	Zn-dependent protease	360	-2.27459	proteolysis	GO:0006508
A0A0H2MT45	Protease TldD	481	-2.91313	proteolysis	GO:0006508
A0A0H2MTA6	Aminopeptidase Y	595	-2.61808	proteolysis	GO:0006508
A0A0H2MUY1	Protease 2 (EC 3.4.21.83)	721	1.36742	proteolysis	GO:0006508
A0A0H2MVJ7	Peptidase_M14 domain-containing protein	374	-2.7518	proteolysis	GO:0006508
A0A0H2MVK7	Peptidase	479	0.97788	proteolysis	GO:0006508
A0A0H2MW81	Peptidase S1 domain-containing protein	320	2.66964	proteolysis	GO:0006508
A0A0H2MWW1	Zinc metalloprotease (EC 3.4.24.-)	452	-2.69671	proteolysis	GO:0006508
A0A0H2MXD1	Dipeptidase (EC 3.4.-.-)	490	-2.31505	proteolysis	GO:0006508
A0A0H2MXE6	ATP-dependent Lon protease	156	1.81945	proteolysis	GO:0006508
A0A0H2NAN5	Aminopeptidase N (EC 3.4.11.2)	868	-2.96959	proteolysis	GO:0006508
A0A0H2NDH8	Alkaline serine protease	527	-1.95012	proteolysis	GO:0006508
A0A0H2MS83	Oxygen-dependent coproporphyrinogen-III oxidase (CPO) (Coprogen oxidase) (Coproporphyrinogenase) (EC 1.3.3.3)	305	-1.83423	protoporphyrinogen IX biosynthetic process	GO:0006782
A0A0H2MX58	Guanine permease	447	-2.10186	purine nucleobase transmembrane transport	GO:1904823
A0A0H2MNP8	Transcription elongation factor GreA (Transcript cleavage factor GreA)	157	2.02781	regulation of DNA-templated transcription, elongation	GO:0032784
A0A0H2N5M7	RNA polymerase-binding transcription factor DksA	148	1.89476	regulation of gene expression	GO:0010468
A0A0H2N1R3	Nitrogen regulatory protein P-II 1	112	2.49829	regulation of nitrogen utilization	GO:0006808
A0A0H2MJL0	Transcriptional regulator	333	-6.20359	regulation of transcription, DNA-templated	GO:0006355
A0A0H2MRM9	MerR family transcriptional regulator	262	-0.878295	regulation of transcription, DNA-templated	GO:0006355
A0A0H2MSZ6	Histidine kinase (EC 2.7.13.3)	348	4.18079	regulation of transcription, DNA-templated	GO:0006355
A0A0H2MVM2	Leucine-responsive transcriptional regulator	164	1.2168	regulation of transcription, DNA-templated	GO:0006355
A0A0H2MW71	Transcriptional regulator	334	3.58426	regulation of transcription, DNA-templated	GO:0006355
A0A0H2MX66	LuxR family transcriptional regulator	216	-2.6846	regulation of transcription, DNA-templated	GO:0006355
A0A0H2N165	Transcriptional regulator	509	-1.97557	regulation of transcription, DNA-templated	GO:0006355
A0A0H2N3R7	AsnC family transcriptional regulator	146	-1.49384	regulation of transcription, DNA-templated	GO:0006355
A0A0H2NAV6	Formate dehydrogenase	355	-4.18521	respiratory electron transport chain	GO:0022904
A0A0H2NE24	Na(+)-translocating NADH-quinone reductase subunit E (Na(+)-NQR subunit E) (Na(+)-translocating NQR subunit E) (EC 7.2.1.1) (NQR complex subunit E) (NQR-1 subunit E)	198	1.28796	respiratory electron transport chain	GO:0022904
A0A0H2MXE2	Na(+)-translocating NADH-quinone reductase subunit B (Na(+)-NQR subunit B) (Na(+)-translocating NQR subunit B) (EC 7.2.1.1) (NQR complex subunit B) (NQR-1 subunit B)	414	1.14007	respiratory electron transport chain	GO:0022904
A0A0H2MWD7	Small ribosomal subunit biogenesis GTPase RsgA (EC 3.6.1.-)	354	-1.3387	ribosomal small subunit biogenesis	GO:0042274
A0A0H2MXL0	Ribosome maturation factor RimP	151	1.35947	ribosomal small subunit biogenesis	GO:0042274
A0A0H2N284	Small ribosomal subunit biogenesis GTPase RsgA (EC 3.6.1.-)	351	1.98483	ribosomal small subunit biogenesis	GO:0042274
A0A0H2N5K7	Ribosome maturation factor RimM	182	0.804791	ribosomal small subunit biogenesis	GO:0042274
A0A0H2N3I1	ATP-dependent RNA helicase RhlB (EC 3.6.4.13)	433	-2.53617	RNA catabolic process	GO:0006401
A0A0H2MSQ8	RNA methyltransferase	244	2.70056	RNA processing	GO:0006396
A0A0H2MXP8	Lipoprotein	326	-2.15696	signal transduction	GO:0007165
A0A0H2MWY0	Oxaloacetate decarboxylase	595	-3.54373	sodium ion transport	GO:0006814
A0A0H2MWZ0	Na(+)-translocating NADH-quinone reductase subunit F (Na(+)-NQR subunit F) (Na(+)-translocating NQR subunit F) (EC 7.2.1.1) (NQR complex subunit F) (NQR-1 subunit F)	408	0.734397	sodium ion transport	GO:0006814
A0A0H2MWZ4	Na(+)-translocating NADH-quinone reductase subunit A (Na(+)-NQR subunit A) (Na(+)-translocating NQR subunit A) (EC 7.2.1.1) (NQR complex subunit A) (NQR-1 subunit A)	446	1.23516	sodium ion transport	GO:0006814
A0A0H2N1V4	Na(+)-translocating NADH-quinone reductase subunit C (Na(+)-NQR subunit C) (Na(+)-translocating NQR subunit C) (EC 7.2.1.1) (NQR complex subunit C) (NQR-1 subunit C)	256	1.45235	sodium ion transport	GO:0006814
A0A0H2MTW7	DNA-directed RNA polymerase subunit alpha (RNAP subunit alpha) (EC 2.7.7.6) (RNA polymerase subunit alpha) (Transcriptase subunit alpha)	330	1.04963	transcription, DNA-templated	GO:0006351
A0A0H2MNK8	30S ribosomal protein S16	82	2.05063	translation	GO:0006412
A0A0H2MPD6	50S ribosomal protein L21	103	-0.72645	translation	GO:0006412
A0A0H2MSP9	50S ribosomal protein L30	58	4.81264	translation	GO:0006412
A0A0H2MSQ4	30S ribosomal protein S11	129	4.2187	translation	GO:0006412
A0A0H2MTC5	50S ribosomal protein L27	85	-1.05463	translation	GO:0006412
A0A0H2MTF8	50S ribosomal protein L16	136	6.49857	translation	GO:0006412
A0A0H2MTH7	50S ribosomal protein L19	117	0.802154	translation	GO:0006412
A0A0H2MTU4	50S ribosomal protein L3	209	5.4618	translation	GO:0006412
A0A0H2MXP1	30S ribosomal protein S2	242	-2.02424	translation	GO:0006412
A0A0H2MXT4	50S ribosomal protein L24	105	6.66897	translation	GO:0006412
A0A0H2MXU1	50S ribosomal protein L18	117	6.36653	translation	GO:0006412
A0A0H2N228	30S ribosomal protein S9	130	0.804848	translation	GO:0006412
A0A0H2NA63	50S ribosomal protein L15	144	1.01802	translation	GO:0006412
A0A0H2MNP2	Peptide ABC transporter permease	341	2.32415	transmembrane transport	GO:0055085
A0A0H2MPL4	Peptide ABC transporter substrate-binding protein	560	2.18927	transmembrane transport	GO:0055085
A0A0H2MRW6	ABC transporter permease	280	-2.8477	transmembrane transport	GO:0055085
A0A0H2MW82	Maltose transporter permease	296	2.01461	transmembrane transport	GO:0055085
A0A0H2N5P2	Peptide ABC transporter permease	328	2.57839	transmembrane transport	GO:0055085
A0A0H2N2X0	Cystathionine beta-lyase (EC 4.4.1.8)	401	-2.58248	transsulfuration	GO:0019346
A0A0H2MK57	Succinate--CoA ligase [ADP-forming] subunit beta (EC 6.2.1.5) (Succinyl-CoA synthetase subunit beta) (SCS-beta)	388	-2.46825	tricarboxylic acid cycle	GO:0006099
A0A0H2MQ97	Oxoglutarate dehydrogenase (succinyl-transferring) (EC 1.2.4.2)	941	0.74971	tricarboxylic acid cycle	GO:0006099
A0A0H2MTW3	Citrate synthase	380	-3.50496	tricarboxylic acid cycle	GO:0006099
A0A0H2N250	Succinate--CoA ligase [ADP-forming] subunit alpha (EC 6.2.1.5) (Succinyl-CoA synthetase subunit alpha) (SCS-alpha)	290	-2.1182	tricarboxylic acid cycle	GO:0006099
A0A0H2N5N1	Aconitate hydratase B (EC 4.2.1.3) (EC 4.2.1.99) (2-methylisocitrate dehydratase)	862	1.9939	tricarboxylic acid cycle	GO:0006099
A0A0H2NDT0	Fumarate reductase iron-sulfur subunit (EC 1.3.5.4)	254	0.9208	tricarboxylic acid cycle	GO:0006099
A0A0H2MTG8	tRNA pseudouridine synthase D (EC 5.4.99.27) (tRNA pseudouridine(13) synthase) (tRNA pseudouridylate synthase D) (tRNA-uridine isomerase D)	348	2.63467	tRNA pseudouridine synthesis	GO:0031119
A0A0H2MVL4	tRNA threonylcarbamoyladenosine biosynthesis protein TsaB (t(6)A37 threonylcarbamoyladenosine biosynthesis protein TsaB)	233	-2.04964	tRNA threonylcarbamoyladenosine modification	GO:0002949
A0A0H2MWP6	Threonylcarbamoyl-AMP synthase (TC-AMP synthase) (EC 2.7.7.87) (L-threonylcarbamoyladenylate synthase) (t(6)A37 threonylcarbamoyladenosine biosynthesis protein TsaC) (tRNA threonylcarbamoyladenosine biosynthesis protein TsaC)	185	-2.95812	tRNA threonylcarbamoyladenosine modification	GO:0002949
A0A0H2MS54	Sulfur carrier protein TusA	82	-1.96203	tRNA wobble position uridine thiolation	GO:0002143
A0A0H2MXP2	Sulfur relay protein TusB	91	-1.1635	tRNA wobble position uridine thiolation	GO:0002143
A0A0H2MWJ8	tRNA uridine 5-carboxymethylaminomethyl modification enzyme MnmG (Glucose-inhibited division protein A)	631	1.8654	tRNA wobble uridine modification	GO:0002098
A0A0H2MPH4	4-hydroxybenzoate octaprenyltransferase (EC 2.5.1.39) (4-HB polyprenyltransferase)	284	-2.84043	ubiquinone biosynthetic process	GO:0006744
A0A0H2MQD5	2-octaprenyl-6-methoxyphenyl hydroxylase	391	-1.4996	ubiquinone biosynthetic process	GO:0006744
A0A0H2MRA7	Bcr/CflA family efflux transporter	392	-1.22615	xenobiotic detoxification by transmembrane export across the plasma membrane	GO:1990961
A0A0H2MSK2	Bcr/CflA family efflux transporter	399	-1.46183	xenobiotic detoxification by transmembrane export across the plasma membrane	GO:1990961
A0A0H2MLC8	High-affinity zinc uptake system protein ZnuA	295	-3.62594	zinc ion transport	GO:0006829
Protein ID	Protein names	Length	Log2 FC	Gene Ontology (molecular function)	GO ID
A0A0H2MZ69	Zinc ABC transporter ATPase (EC 3.6.3.3, EC 3.6.3.5)	766	2.81249	ATP hydrolysis activity	GO:0016887
A0A0H2N647	Copper-transporting ATPase	898	2.47095	ATP hydrolysis activity	GO:0016887
A0A0H2MNF5	Ribosomal RNA small subunit methyltransferase A (EC 2.1.1.182) (16S rRNA (adenine(1518)-N(6)/adenine(1519)-N(6))-dimethyltransferase) (16S rRNA dimethyladenosine transferase) (16S rRNA dimethylase) (S-adenosylmethionine-6-N', N'-adenosyl(rRNA) dimethyltransferase)	268	-1.97976	16S rRNA (adenine(1518)-N(6)/adenine(1519)-N(6))-dimethyltransferase activity	GO:0052908
A0A0H2MXX3	Ubiquinol-cytochrome c reductase iron-sulfur subunit (EC 7.1.1.8)	197	1.04106	2 iron, 2 sulfur cluster binding	GO:0051537
A0A0H2N3I5	Ferredoxin	87	-3.3658	2 iron, 2 sulfur cluster binding	GO:0051537
A0A0H2MW51	Hydroxylamine reductase (EC 1.7.99.1) (Hybrid-cluster protein) (HCP) (Prismane protein)	553	-2.18771	2 iron, 2 sulfur cluster binding	GO:0051537
A0A0H2NBW2	2-dehydro-3-deoxy-phosphogluconate aldolase (EC 4.1.2.14)	209	1.39992	2-dehydro-3-deoxy-phosphogluconate aldolase activity	GO:0008675
A0A0H2MSQ1	Ferredoxin	107	2.86875	3 iron, 4 sulfur cluster binding	GO:0051538
A0A0H2MV12	UPF0313 protein ZX61_12545	764	2.38807	4 iron, 4 sulfur cluster binding	GO:0051539
A0A0H2MZ07	Ion-translocating oxidoreductase complex subunit B (EC 7.-.-.-) (Rnf electron transport complex subunit B)	194	-1.42017	4 iron, 4 sulfur cluster binding	GO:0051539
A0A0H2MSD9	Ferredoxin-type protein NapF	160	1.52231	4 iron, 4 sulfur cluster binding	GO:0051539
A0A0H2MYH9	Formate dehydrogenase	951	-2.75184	4 iron, 4 sulfur cluster binding	GO:0051539
A0A0H2N242	Glutamate synthase	470	-2.35668	4 iron, 4 sulfur cluster binding	GO:0051539
A0A0H2MPW8	Pyruvate formate-lyase-activating enzyme (EC 1.97.1.4)	246	-2.18994	4 iron, 4 sulfur cluster binding	GO:0051539
A0A0H2MQT7	6-carboxy-5,6,7,8-tetrahydropterin synthase (EC 4.1.2.50) (Queuosine biosynthesis protein QueD)	292	7.58448	6-carboxy-5,6,7,8-tetrahydropterin synthase activity	GO:0070497
A0A0H2MPK5	ABC transporter	343	2.84806	ABC-type ferric iron transporter activity	GO:0015408
A0A0H2MPW3	Lipid transporter ATP-binding/permease	582	6.63542	ABC-type transporter activity	GO:0140359
A0A0H2N3B4	Acetyl-CoA acetyltransferase (EC 2.3.1.9)	391	-2.84679	acetyl-CoA C-acetyltransferase activity	GO:0003985
A0A0H2N7M2	Acetyltransferase	184	7.1209	acetyltransferase activity	GO:0016407
A0A0H2MMY3	Hemolysin	583	4.08702	acyltransferase activity	GO:0016746
A0A0H2MRJ3	Acyltransferase	294	-3.86341	acyltransferase activity	GO:0016746
A0A0H2MKJ0	Uncharacterized protein	679	-3.85611	acyltransferase activity, transferring groups other than amino-acyl groups	GO:0016747
A0A0H2MTA7	DNA-binding protein	160	1.80905	aminoacyl-tRNA editing activity	GO:0002161
A0A0H2N1I5	Methionyl-tRNA synthetase	110	-8.55437	aminoacyl-tRNA ligase activity	GO:0004812
A0A0H2N9D7	Ammonium transporter	729	-2.64979	ammonium transmembrane transporter activity	GO:0008519
A0A0H2MUP1	Bacterioferritin comigratory protein	156	-2.16168	antioxidant activity	GO:0016209
A0A0H2MV75	Multidrug resistance protein NorM (Na(+)/drug antiporter)	488	-0.880909	antiporter activity	GO:0015297
A0A0H2MKK1	Peptidase_A24 domain-containing protein	170	-8.66422	aspartic-type endopeptidase activity	GO:0004190
A0A0H2N1W3	Chaperone protein DnaK (HSP70) (Heat shock 70 kDa protein) (Heat shock protein 70)	638	-7.78123	ATP binding	GO:0005524
A0A0H2MTK4	ATP-dependent helicase HrpB	817	2.56471	ATP binding	GO:0005524
A0A0H2MMD0	DEAD/DEAH box helicase	419	-1.54068	ATP binding	GO:0005524
A0A0H2MS22	ATP synthase subunit alpha (EC 7.1.2.2) (ATP synthase F1 sector subunit alpha) (F-ATPase subunit alpha)	513	-2.52765	ATP binding	GO:0005524
A0A0H2MTB2	Pyruvate kinase (EC 2.7.1.40)	470	1.82106	ATP binding	GO:0005524
A0A0H2MKS9	Cobyrinic acid a,c-diamide synthase	295	1.86634	ATP binding	GO:0005524
A0A0H2MNQ4	Twitching motility protein PilT	368	1.40595	ATP binding	GO:0005524
A0A0H2N2V7	Peptide ABC transporter ATP-binding protein	261	-4.19767	ATP binding	GO:0005524
A0A0H2MVQ3	AAA_23 domain-containing protein	971	1.26623	ATP-dependent DNA damage sensor activity	GO:0140664
A0A0H2MTC0	Anaerobic C4-dicarboxylate transporter	435	1.99756	C4-dicarboxylate transmembrane transporter activity	GO:0015556
A0A0H2MPL1	EF-hand domain-containing protein	176	-3.16948	calcium ion binding	GO:0005509
A0A0H2N8C8	Maltodextrin-binding protein	393	2.55315	carbohydrate transmembrane transporter activity	GO:0015144
A0A0H2MXC7	Aldehyde-activating protein	135	-3.22979	carbon-sulfur lyase activity	GO:0016846
A0A0H2N2D6	Aldehyde-activating protein	112	-1.44242	carbon-sulfur lyase activity	GO:0016846
A0A0H2N1Y7	Autonomous glycyl radical cofactor	125	-1.07338	catalytic activity	GO:0003824
A0A0H2NAC7	2-keto-4-pentenoate hydratase	337	-2.3414	catalytic activity	GO:0003824
A0A0H2NC81	Purine nucleoside phosphoramidase	116	3.47394	catalytic activity	GO:0003824
A0A0H2MV83	Cysteine desulfurase	411	6.97291	catalytic activity	GO:0003824
A0A0H2MM17	Uncharacterized protein	303	-3.29947	cation transmembrane transporter activity	GO:0008324
A0A0H2MPM1	Mg2+ transporter mgtE	281	2.1118	cation transmembrane transporter activity	GO:0008324
A0A0H2MUY7	Cation transporter	1051	1.22789	cation transmembrane transporter activity	GO:0008324
A0A0H2N1I9	Glycerol uptake facilitator GlpF	284	2.28598	channel activity	GO:0015267
A0A0H2N8K0	GlcNAc-binding protein A	485	-0.958389	chitin binding	GO:0008061
A0A0H2NAW9	Cytidine deaminase (EC 3.5.4.5) (Cytidine aminohydrolase) (CDA)	295	3.05536	cytidine deaminase activity	GO:0004126
A0A0H2N4M6	Diaminopropionate ammonia-lyase (EC 4.3.1.15)	392	4.0574	diaminopropionate ammonia-lyase activity	GO:0008838
A0A0H2MPZ7	Thiol:disulfide interchange protein	199	6.89247	disulfide oxidoreductase activity	GO:0015036
A0A0H2MNR4	XRE family transcriptional regulator	253	1.61393	DNA binding	GO:0003677
A0A0H2MPB1	XRE family transcriptional regulator	222	1.94518	DNA binding	GO:0003677
A0A0H2ML21	TetR family transcriptional regulator	262	2.24234	DNA binding	GO:0003677
A0A0H2MPX4	Transcriptional regulator	213	-2.34519	DNA binding	GO:0003677
A0A0H2MR18	Transcriptional regulator	322	-0.781513	DNA binding	GO:0003677
A0A0H2MWG8	Transcriptional regulator	153	1.77454	DNA binding	GO:0003677
A0A0H2MQH3	AraC family transcriptional regulator	1097	-4.42682	DNA-binding transcription factor activity	GO:0003700
A0A0H2MWK1	AraC family transcriptional regulator	274	-2.14062	DNA-binding transcription factor activity	GO:0003700
A0A0H2N160	AraC family transcriptional regulator	257	-2.04865	DNA-binding transcription factor activity	GO:0003700
A0A0H2N4Q9	AraC family transcriptional regulator	299	3.18431	DNA-binding transcription factor activity	GO:0003700
A0A0H2N8K5	HTH araC/xylS-type domain-containing protein	280	-2.14247	DNA-binding transcription factor activity	GO:0003700
A0A0H2NDD8	AraC family transcriptional regulator	323	-1.65119	DNA-binding transcription factor activity	GO:0003700
A0A0H2MPP7	Transcriptional regulator	100	2.13123	DNA-binding transcription factor activity	GO:0003700
A0A0H2MPZ1	MarR family transcriptional regulator	152	6.50153	DNA-binding transcription factor activity	GO:0003700
A0A0H2MXH0	Transcriptional regulator	297	-1.40241	DNA-binding transcription factor activity	GO:0003700
A0A0H2N3Q7	HTH lysR-type domain-containing protein	305	-2.01064	DNA-binding transcription factor activity	GO:0003700
A0A0H2N442	LysR family transcriptional regulator	298	-2.06519	DNA-binding transcription factor activity	GO:0003700
A0A0H2N553	MarR family transcriptional regulator	164	2.64449	DNA-binding transcription factor activity	GO:0003700
A0A0H2N5T4	Transcriptional regulator	296	2.20828	DNA-binding transcription factor activity	GO:0003700
A0A0H2N8N3	Transcriptional regulator	300	-3.56523	DNA-binding transcription factor activity	GO:0003700
A0A0H2N7F9	YrdC-like domain-containing protein	206	7.42357	double-stranded RNA binding	GO:0003725
A0A0H2MTI6	Flavodoxin	173	2.32508	electron transfer activity	GO:0009055
A0A0H2MRF7	Thiol oxidoreductase	463	8.1169	electron transfer activity	GO:0009055
A0A0H2MMK1	Formate transporter	482	-1.56871	formate transmembrane transporter activity	GO:0015499
A0A0H2MNG6	Sugar dehydrogenase (EC 1.1.1.47)	243	3.40603	glucose 1-[dehydrogenase NAD(P)] activity	GO:0047936
A0A0H2MXZ3	Translation initiation factor IF-2	895	-3.24569	GTP binding	GO:0005525
A0A0H2MX38	Ribosome biogenesis GTPase A	311	-2.5208	GTP binding	GO:0005525
A0A0H2MJU9	Elongation factor G (EF-G)	695	-9.73365	GTP binding	GO:0005525
A0A0H2N0U0	Heavy metal resistance protein CzcA	932	-2.96093	helicase activity	GO:0004386
A0A0H2ML87	Deferrochelatase	300	-4.13593	heme binding	GO:0020037
A0A0H2MNP6	Peptidase M23	428	3.49721	hydrolase activity	GO:0016787
A0A0H2MRG3	ATP synthase subunit delta (ATP synthase F(1) sector subunit delta) (F-type ATPase subunit delta) (F-ATPase subunit delta)	177	-3.23678	hydrolase activity	GO:0016787
A0A0H2MMR6	Epoxide hydrolase	315	3.45189	hydrolase activity	GO:0016787
A0A0H2MNU7	2-succinyl-6-hydroxy-2, 4-cyclohexadiene-1-carboxylate synthase	270	1.40631	hydrolase activity	GO:0016787
A0A0H2MSK4	Peptidase S66	334	-2.06088	hydrolase activity	GO:0016787
A0A0H2MY87	DNA mismatch repair protein MutT	473	-7.68156	hydrolase activity	GO:0016787
A0A0H2N1U6	Deacylase	363	-3.35939	hydrolase activity, acting on carbon-nitrogen (but not peptide) bonds, in linear amides	GO:0016811
A0A0H2MTT7	Lytic murein transglycosylase	651	2.82288	hydrolase activity, hydrolyzing O-glycosyl compounds	GO:0004553
A0A0H2NAV8	(Fe-S)-binding protein	553	2.57429	iron-sulfur cluster binding	GO:0051536
A0A0H2MPX8	Membrane protein	301	6.88096	L-lysine efflux transmembrane transporter activity	GO:0015661
A0A0H2MLW2	L-lactate permease	563	2.78246	lactate transmembrane transporter activity	GO:0015129
A0A0H2MQL5	Ubiquitin--protein ligase	298	-2.5071	ligase activity	GO:0016874
A0A0H2MXH4	Ligase	409	5.15911	ligase activity	GO:0016874
A0A0H2MRL5	Threonine aldolase	367	-2.05673	lyase activity	GO:0016829
A0A0H2N0J9	Glyoxalase	216	-2.14957	lyase activity	GO:0016829
A0A0H2MJT6	Lactoylglutathione lyase	148	-7.24543	lyase activity	GO:0016829
A0A0H2MUE8	Hydrolase	275	-4.12625	magnesium ion binding	GO:0000287
A0A0H2MX74	Malate dehydrogenase	425	-3.09961	malate dehydrogenase (decarboxylating) (NAD+) activity	GO:0004471
A0A0H2MPA7	Small-conductance mechanosensitive channel	288	2.17168	mechanosensitive ion channel activity	GO:0008381
A0A0H2MXI1	Superoxide dismutase (EC 1.15.1.1)	205	-3.09945	metal ion binding	GO:0046872
A0A0H2MTA4	Transketolase (EC 2.2.1.1)	664	0.960121	metal ion binding	GO:0046872
A0A0H2MW07	Alcohol dehydrogenase	382	-2.40303	metal ion binding	GO:0046872
A0A0H2MRZ2	Xaa-Pro aminopeptidase	595	-1.11042	metalloaminopeptidase activity	GO:0070006
A0A0H2MS29	Histone acetyltransferase	186	-1.96366	N-acetyltransferase activity	GO:0008080
A0A0H2MW19	Phosphinothricin acetyltransferase	163	-2.70639	N-acetyltransferase activity	GO:0008080
A0A0H2N778	GCN5 family acetyltransferase	183	7.14849	N-acetyltransferase activity	GO:0008080
A0A0H2N7K3	Ribosomal-protein-alanine acetyltransferase	191	7.73544	N-acetyltransferase activity	GO:0008080
A0A0H2MQQ4	Cold-shock protein	70	-2.15403	nucleic acid binding	GO:0003676
A0A0H2MW78	Oxidoreductase	309	-2.45725	nucleotide binding	GO:0000166
A0A0H2MQ01	Saccharopine dehydrogenase	417	1.78907	oxidoreductase activity	GO:0016491
A0A0H2MSP7	Quinone oxidoreductase	326	-2.60034	oxidoreductase activity	GO:0016491
A0A0H2MTY3	Aldehyde dehydrogenase	501	-2.52172	oxidoreductase activity, acting on the aldehyde or oxo group of donors, NAD or NADP as acceptor	GO:0016620
A0A0H2NAI1	Membrane protein	399	3.63956	peptidoglycan binding	GO:0042834
A0A0H2MTE3	Peptidyl-prolyl cis-trans isomerase (EC 5.2.1.8)	193	4.65622	peptidyl-prolyl cis-trans isomerase activity	GO:0003755
A0A0H2MK01	Alkyl hydroperoxide reductase C (Peroxiredoxin) (Thioredoxin peroxidase)	202	-2.80381	peroxidase activity	GO:0004601
A0A0H2MPY3	Histidine kinase (EC 2.7.13.3)	650	2.61982	phosphoprotein phosphatase activity	GO:0004721
A0A0H2MTA5	Histidine kinase (EC 2.7.13.3)	1142	4.55735	phosphoprotein phosphatase activity	GO:0004721
A0A0H2MLF9	Histidine kinase (EC 2.7.13.3)	837	1.61777	phosphoprotein phosphatase activity	GO:0004721
A0A0H2N290	Histidine kinase (EC 2.7.13.3)	352	2.92466	phosphorelay sensor kinase activity	GO:0000155
A0A0H2N6V1	Histidine kinase (EC 2.7.13.3)	444	-2.29405	phosphorelay sensor kinase activity	GO:0000155
A0A0H2MXE3	Histidine kinase (EC 2.7.13.3)	435	4.3171	phosphorelay sensor kinase activity	GO:0000155
A0A0H2MY15	HD family phosphohydrolase	401	3.29885	phosphoric diester hydrolase activity	GO:0008081
A0A0H2MP27	Membrane protein	351	2.02239	porin activity	GO:0015288
A0A0H2MQ24	Porin	381	-1.98035	porin activity	GO:0015288
A0A0H2MWN6	Trk system potassium uptake protein TrkA	458	-3.1772	potassium ion transmembrane transporter activity	GO:0015079
A0A0H2MTN9	Ribosomal protein L11 methyltransferase (L11 Mtase) (EC 2.1.1.-)	295	-2.29102	protein methyltransferase activity	GO:0008276
A0A0H2MM34	Ancillary SecYEG translocon subunit	204	-4.11237	protein-containing complex binding	GO:0044877
A0A0H2MQQ6	Nuclease	158	2.41625	ribonuclease activity	GO:0004540
A0A0H2NDU5	tRNA (cytidine(34)-2'-O)-methyltransferase (EC 2.1.1.207) (tRNA (cytidine/uridine-2'-O-)-methyltransferase TrmL)	158	-2.90028	RNA binding	GO:0003723
A0A0H2MLL6	Ribosomal RNA small subunit methyltransferase J (EC 2.1.1.242) (16S rRNA m2G1516 methyltransferase) (rRNA (guanine-N(2)-)-methyltransferase)	259	-2.39175	rRNA (guanine-N2-)-methyltransferase activity	GO:0008990
A0A0H2MQ26	Ligand-gated channel protein	696	-3.42827	siderophore uptake transmembrane transporter activity	GO:0015344
A0A0H2N7I6	Sulfate transporter	496	7.38994	sulfate transmembrane transporter activity	GO:0015116
A0A0H2MRA0	Amino acid:proton symporter	418	6.62305	symporter activity	GO:0015293
A0A0H2N809	Sodium:dicarboxylate symporter	434	1.59608	symporter activity	GO:0015293
A0A0H2MJV2	Sodium:glutamate symporter	425	-5.55264	symporter activity	GO:0015293
A0A0H2MT70	Aminotransferase DegT	358	4.86905	transaminase activity	GO:0008483
A0A0H2MQ64	S-adenosylmethionine tRNA ribosyltransferase	288	7.74451	transferase activity	GO:0016740
A0A0H2MQY7	Hexapeptide transferase	218	-1.84898	transferase activity	GO:0016740
A0A0H2MX18	Amidinotransferase	325	2.46695	transferase activity	GO:0016740
A0A0H2MXJ3	Lipid carrier: UDP-N-acetylgalactosaminyltransferase	182	6.28913	transferase activity	GO:0016740
A0A0H2N1Q0	Glycosyl transferase	243	-1.55879	transferase activity	GO:0016740
A0A0H2MML5	Acriflavine resistance protein B	1053	3.04717	transmembrane transporter activity	GO:0022857
A0A0H2MRK9	MFS transporter	415	-1.89153	transmembrane transporter activity	GO:0022857
A0A0H2MSH8	Hemolysin D	348	-2.07106	transmembrane transporter activity	GO:0022857
A0A0H2MUQ0	Permease	399	1.12421	transmembrane transporter activity	GO:0022857
A0A0H2MWK0	Ribose ABC transporter permease	327	3.67645	transmembrane transporter activity	GO:0022857
A0A0H2NCK5	DeoR faimly transcriptional regulator	491	-3.03879	transmembrane transporter activity	GO:0022857
A0A0H2MPH7	tRNA (guanine-N(1)-)-methyltransferase (EC 2.1.1.228) (M1G-methyltransferase) (tRNA [GM37] methyltransferase)	247	0.710215	tRNA (guanine(37)-N(1))-methyltransferase activity	GO:0052906
Protein ID	Protein names	Length	Log2 FC	Gene Ontology (cellular component)	GO ID
A0A0H2MKL7	Flagellin	377	-4.56149	bacterial-type flagellum	GO:0009288
A0A0H2MQ51	Flagellin	377	2.35268	bacterial-type flagellum	GO:0009288
A0A0H2N675	Flagellin	381	1.25788	bacterial-type flagellum	GO:0009288
A0A0H2MK95	Flagellin	377	1.99724	bacterial-type flagellum	GO:0009288
A0A0H2MPF3	Flagellar hook protein FlgE	434	-2.00368	bacterial-type flagellum basal body	GO:0009425
A0A0H2MP42	Flagellar basal body protein	249	1.52049	bacterial-type flagellum basal body	GO:0009425
A0A0H2MU78	Flagellar protein MotY	293	2.89222	cell outer membrane	GO:0009279
A0A0H2MNK7	Universal stress protein	139	1.3039	cytoplasm	GO:0005737
A0A0H2MQJ1	Uncharacterized protein	632	6.62396	extracellular region	GO:0005576
A0A0H2MJV7	Pilus assembly protein PilW	216	-4.07776	integral component of membrane	GO:0016021
A0A0H2MJX6	Membrane protein	302	-9.17133	integral component of membrane	GO:0016021
A0A0H2ML00	Membrane associated secretion system protein	427	-3.58386	integral component of membrane	GO:0016021
A0A0H2ML34	Membrane protein	152	-3.62396	integral component of membrane	GO:0016021
A0A0H2MN38	Multidrug transporter	298	2.64844	integral component of membrane	GO:0016021
A0A0H2MN73	Membrane protein	161	1.83237	integral component of membrane	GO:0016021
A0A0H2MNB5	Membrane protein	185	1.81422	integral component of membrane	GO:0016021
A0A0H2MNM3	Membrane protein	276	3.92625	integral component of membrane	GO:0016021
A0A0H2MPI0	Membrane protein	129	-2.45788	integral component of membrane	GO:0016021
A0A0H2MPP3	Probable membrane transporter protein	263	2.92756	integral component of membrane	GO:0016021
A0A0H2MPU1	Short-chain dehydrogenase	394	4.93765	integral component of membrane	GO:0016021
A0A0H2MPY7	Membrane protein	226	6.27699	integral component of membrane	GO:0016021
A0A0H2MQC5	Nitrite reductase	323	2.7095	integral component of membrane	GO:0016021
A0A0H2MQH1	Uncharacterized protein	121	-2.82946	integral component of membrane	GO:0016021
A0A0H2MQX3	Potassium channel protein	344	-3.357	integral component of membrane	GO:0016021
A0A0H2MS87	Membrane protein	488	-2.13181	integral component of membrane	GO:0016021
A0A0H2MSC9	Multidrug DMT transporter permease	317	4.63735	integral component of membrane	GO:0016021
A0A0H2MSI7	Hemolysin	371	4.32194	integral component of membrane	GO:0016021
A0A0H2MSX5	J domain-containing protein	343	-4.12095	integral component of membrane	GO:0016021
A0A0H2MT08	Membrane protein	130	-3.22155	integral component of membrane	GO:0016021
A0A0H2MTB3	Uncharacterized protein	194	-1.76574	integral component of membrane	GO:0016021
A0A0H2MTE7	Uncharacterized protein	550	1.71045	integral component of membrane	GO:0016021
A0A0H2MU14	Membrane protein	171	-2.20934	integral component of membrane	GO:0016021
A0A0H2MUA8	RDD domain-containing protein	163	-2.9982	integral component of membrane	GO:0016021
A0A0H2MUZ1	Peptide ABC transporter permease	427	1.33584	integral component of membrane	GO:0016021
A0A0H2MVG6	Membrane protein	486	-3.76063	integral component of membrane	GO:0016021
A0A0H2MW29	Membrane protein	205	-2.15562	integral component of membrane	GO:0016021
A0A0H2MW44	Uncharacterized protein	95	2.78369	integral component of membrane	GO:0016021
A0A0H2MXN3	C4-dicarboxylate ABC transporter	482	1.015	integral component of membrane	GO:0016021
A0A0H2MXN8	DUF637 domain-containing protein	1342	6.34232	integral component of membrane	GO:0016021
A0A0H2N1N2	Membrane protein	86	-1.69967	integral component of membrane	GO:0016021
A0A0H2N2Y3	Flagellar motor protein MotB	209	-1.98677	integral component of membrane	GO:0016021
A0A0H2N362	Membrane protein	294	-3.69226	integral component of membrane	GO:0016021
A0A0H2N4Z4	Membrane protein	200	2.6095	integral component of membrane	GO:0016021
A0A0H2N5V9	Diguanylate phosphodiesterase	781	3.30712	integral component of membrane	GO:0016021
A0A0H2N7L6	C4-dicarboxylate ABC transporter	177	4.77302	integral component of membrane	GO:0016021
A0A0H2NB74	Uncharacterized protein	136	-2.12934	integral component of membrane	GO:0016021
A0A0H2NBE3	Membrane protein	327	-1.09653	integral component of membrane	GO:0016021
A0A0H2ND42	Uncharacterized protein	380	-2.09992	integral component of membrane	GO:0016021
A0A0H2MRG8	Permease	296	7.42456	integral component of plasma membrane	GO:0005887
A0A0H2N054	Starvation-inducible protein	184	0.827113	outer membrane	GO:0019867
A0A0H2MWQ2	Periplasmic repressor CpxP	166	-1.57006	periplasmic space	GO:0042597

## Sheet: TAB 3
Resistant Family 10 GO annotation
Protein ID	Protein names	Length	Log2 FC	Gene Ontology (biological process)	GO ID
A0A0H2MWW4	Uridylate kinase (UK) (EC 2.7.4.22) (Uridine monophosphate kinase) (UMP kinase) (UMPK)	243	-2.74014	'de novo' CTP biosynthetic process	GO:0044210
A0A0H2MQG9	Amidophosphoribosyltransferase (ATase) (EC 2.4.2.14) (Glutamine phosphoribosylpyrophosphate amidotransferase) (GPATase)	504	-2.27842	'de novo' IMP biosynthetic process	GO:0006189
A0A0H2MSS2	N5-carboxyaminoimidazole ribonucleotide mutase (N5-CAIR mutase) (EC 5.4.99.18) (5-(carboxyamino)imidazole ribonucleotide mutase)	161	-2.57382	'de novo' IMP biosynthetic process	GO:0006189
A0A0H2MTS6	N-acetylmuramic acid 6-phosphate etherase (MurNAc-6-P etherase) (EC 4.2.1.126) (N-acetylmuramic acid 6-phosphate hydrolase) (N-acetylmuramic acid 6-phosphate lyase)	308	1.12878	1,6-anhydro-N-acetyl-beta-muramic acid catabolic process	GO:0097175
A0A0H2MJG6	Cysteine desulfurase IscS (EC 2.8.1.7)	404	-6.13253	2Fe-2S cluster assembly	GO:0044571
A0A0H2MUM0	Ribose-phosphate pyrophosphokinase (RPPK) (EC 2.7.6.1) (5-phospho-D-ribosyl alpha-1-diphosphate) (Phosphoribosyl diphosphate synthase) (Phosphoribosyl pyrophosphate synthase) (P-Rib-PP synthase) (PRPP synthase) (PRPPase)	314	-1.56218	5-phosphoribose 1-diphosphate biosynthetic process	GO:0006015
A0A0H2MXT6	Phosphopentomutase (EC 5.4.2.7) (Phosphodeoxyribomutase)	406	1.77207	5-phosphoribose 1-diphosphate biosynthetic process	GO:0006015
A0A0H2N065	Acetate kinase (EC 2.7.2.1) (Acetokinase)	397	3.03865	acetyl-CoA biosynthetic process	GO:0006085
A0A0H2NC77	Acetate kinase (EC 2.7.2.1) (Acetokinase)	398	1.5449	acetyl-CoA biosynthetic process	GO:0006085
A0A0H2MPI3	Bifunctional protein HldE [Includes: D-beta-D-heptose 7-phosphate kinase (EC 2.7.1.167) (D-beta-D-heptose 7-phosphotransferase) (D-glycero-beta-D-manno-heptose-7-phosphate kinase); D-beta-D-heptose 1-phosphate adenylyltransferase (EC 2.7.7.70) (D-glycero-beta-D-manno-heptose 1-phosphate adenylyltransferase)]	476	-1.88792	ADP-L-glycero-beta-D-manno-heptose biosynthetic process	GO:0097171
A0A0H2MQW3	Cytochrome d terminal oxidase subunit 1	528	-2.86475	aerobic electron transport chain	GO:0019646
A0A0H2MWB0	Probable allantoicase (EC 3.5.3.4) (Allantoate amidinohydrolase)	328	-1.59783	allantoin catabolic process	GO:0000256
A0A0H2NDI3	2-oxo-4-hydroxy-4-carboxy-5-ureidoimidazoline decarboxylase (EC 4.1.1.97)	171	-2.70972	allantoin metabolic process	GO:0000255
A0A0H2N7J3	Septum formation protein	417	8.11371	amino acid transmembrane transport	GO:0003333
A0A0H2MTC7	Amino acid ABC transporter permease	365	2.55261	amino acid transport	GO:0006865
A0A0H2N7L9	Arginine:ornithine antiporter	472	8.93989	amino acid transport	GO:0006865
A0A0H2MNP0	Threonine transporter RhtB	200	3.53439	amino acid transport	GO:0006865
A0A0H2ML63	Flagellar motor protein PomA	254	1.63742	archaeal or bacterial-type flagellum-dependent cell motility	GO:0097588
A0A0H2N184	Argininosuccinate synthase (EC 6.3.4.5) (Citrulline--aspartate ligase)	403	2.61791	arginine biosynthetic process	GO:0006526
A0A0H2NDT5	N-acetyl-gamma-glutamyl-phosphate reductase (AGPR) (EC 1.2.1.38) (N-acetyl-glutamate semialdehyde dehydrogenase) (NAGSA dehydrogenase)	334	-1.79958	arginine biosynthetic process	GO:0006526
A0A0H2MQ00	Amino-acid acetyltransferase (EC 2.3.1.1) (N-acetylglutamate synthase) (AGS) (NAGS)	445	-2.62731	arginine biosynthetic process	GO:0006526
A0A0H2NA05	Carbamate kinase	303	-2.50259	arginine metabolic process	GO:0006525
A0A0H2MX50	Shikimate kinase (SK) (EC 2.7.1.71)	172	-2.22847	aromatic amino acid family biosynthetic process	GO:0009073
A0A0H2N138	Phospho-2-dehydro-3-deoxyheptonate aldolase (EC 2.5.1.54)	351	1.37061	aromatic amino acid family biosynthetic process	GO:0009073
A0A0H2MTT2	Phospho-2-dehydro-3-deoxyheptonate aldolase (EC 2.5.1.54)	357	2.05067	aromatic amino acid family biosynthetic process	GO:0009073
A0A0H2MTM4	4-hydroxyphenylpyruvate dioxygenase	357	-2.76424	aromatic amino acid family metabolic process	GO:0009072
A0A0H2MPF8	Flagellar hook-associated protein 1	624	3.12958	bacterial-type flagellum assembly	GO:0044780
A0A0H2N2A5	Flagellar biosynthetic protein FliR	260	-4.50939	bacterial-type flagellum assembly	GO:0044780
A0A0H2MLD7	Flagellar biosynthesis protein FlhA	697	3.14532	bacterial-type flagellum assembly	GO:0044780
A0A0H2MQI1	Flagellar biosynthesis protein FlhF (Flagella-associated GTP-binding protein)	493	1.96799	bacterial-type flagellum organization	GO:0044781
A0A0H2MU35	Basal-body rod modification protein FlgD	236	2.07876	bacterial-type flagellum organization	GO:0044781
A0A0H2MQ34	Negative regulator of flagellin synthesis (Anti-sigma-28 factor)	104	2.29226	bacterial-type flagellum organization	GO:0044781
A0A0H2MP48	Flagellar hook protein FlgL	397	3.28554	bacterial-type flagellum-dependent cell motility	GO:0071973
A0A0H2MQ39	Flagellar basal-body rod protein FlgC	138	2.22594	bacterial-type flagellum-dependent cell motility	GO:0071973
A0A0H2MUG4	Flagellar protein FliL	135	2.69328	bacterial-type flagellum-dependent cell motility	GO:0071973
A0A0H2N663	Flagellar basal body rod protein FlgB	132	2.10621	bacterial-type flagellum-dependent cell motility	GO:0071973
A0A0H2N669	Flagellar basal-body rod protein FlgG (Distal rod protein)	262	1.77178	bacterial-type flagellum-dependent cell motility	GO:0071973
A0A0H2MKA9	Flagellar protein FliL	165	-3.26197	bacterial-type flagellum-dependent cell motility	GO:0071973
A0A0H2MTI7	Formamidopyrimidine-DNA glycosylase (Fapy-DNA glycosylase) (EC 3.2.2.23) (DNA-(apurinic or apyrimidinic site) lyase MutM) (AP lyase MutM) (EC 4.2.99.18)	268	4.98975	base-excision repair	GO:0006284
A0A0H2MUJ3	Aminotransferase class III	966	2.48374	biosynthetic process	GO:0009058
A0A0H2MUW3	Aminotransferase (EC 2.6.1.2)	404	1.60112	biosynthetic process	GO:0009058
A0A0H2MKV4	Biotin synthase (EC 2.8.1.6)	350	3.87722	biotin biosynthetic process	GO:0009102
A0A0H2MND3	Glutamine--fructose-6-phosphate aminotransferase [isomerizing] (EC 2.6.1.16) (D-fructose-6-phosphate amidotransferase) (GFAT) (Glucosamine-6-phosphate synthase) (Hexosephosphate aminotransferase) (L-glutamine--D-fructose-6-phosphate amidotransferase)	610	1.66027	carbohydrate derivative biosynthetic process	GO:1901137
A0A0H2MR27	Transcriptional regulator	284	1.35663	carbohydrate derivative metabolic process	GO:1901135
A0A0H2MJX9	Beta-N-acetylhexosaminidase (EC 3.2.1.52) (Beta-N-acetylhexosaminidase) (N-acetyl-beta-glucosaminidase)	883	1.94394	carbohydrate metabolic process	GO:0005975
A0A0H2MKV1	Mannose-6-phosphate isomerase (EC 5.3.1.8)	401	-2.96533	carbohydrate metabolic process	GO:0005975
A0A0H2MLI6	Pullulanase	1442	-2.64431	carbohydrate metabolic process	GO:0005975
A0A0H2MM86	Pullulanase (EC 3.2.1.41) (Alpha-dextrin endo-1,6-alpha-glucosidase) (Pullulan 6-glucanohydrolase)	2014	1.80811	carbohydrate metabolic process	GO:0005975
A0A0H2MN02	Mannose-6-phosphate isomerase (EC 5.3.1.8)	395	3.60553	carbohydrate metabolic process	GO:0005975
A0A0H2MNP1	Beta-N-acetylhexosaminidase (EC 3.2.1.52) (Beta-N-acetylhexosaminidase) (N-acetyl-beta-glucosaminidase)	636	2.73761	carbohydrate metabolic process	GO:0005975
A0A0H2MNQ2	Phosphoglucosamine mutase (EC 5.4.2.10)	446	1.6134	carbohydrate metabolic process	GO:0005975
A0A0H2MNS6	Beta-hexosaminidase (EC 3.2.1.52) (Beta-N-acetylhexosaminidase) (N-acetyl-beta-glucosaminidase)	328	2.37626	carbohydrate metabolic process	GO:0005975
A0A0H2MNY0	N,N'-diacetylchitobiose phosphorylase	802	3.19104	carbohydrate metabolic process	GO:0005975
A0A0H2MQV3	N-acylglucosamine 2-epimerase	482	7.52833	carbohydrate metabolic process	GO:0005975
A0A0H2MR71	4-alpha-glucanotransferase (EC 2.4.1.25) (Amylomaltase) (Disproportionating enzyme)	726	1.95262	carbohydrate metabolic process	GO:0005975
A0A0H2MT66	Polysaccharide deacetylase	593	1.64939	carbohydrate metabolic process	GO:0005975
A0A0H2MTL3	Phosphomutase	470	2.45297	carbohydrate metabolic process	GO:0005975
A0A0H2MWW5	Phosphoglucomutase	568	-2.63675	carbohydrate metabolic process	GO:0005975
A0A0H2MXA0	Phosphoheptose isomerase (EC 5.3.1.28) (Sedoheptulose 7-phosphate isomerase)	192	-2.91431	carbohydrate metabolic process	GO:0005975
A0A0H2MT85	Sugar transporter	444	-2.79587	carbohydrate transport	GO:0008643
A0A0H2MV03	Glutamate decarboxylase	550	7.284	carboxylic acid metabolic process	GO:0019752
A0A0H2N1J3	Isocitrate lyase (EC 4.1.3.1) (Isocitrase) (Isocitratase)	437	1.41453	carboxylic acid metabolic process	GO:0019752
A0A0H2MQU4	Pyruvate decarboxylase	551	-0.867242	carboxylic acid metabolic process	GO:0019752
A0A0H2MK58	1-acyl-sn-glycerol-3-phosphate acyltransferase (EC 2.3.1.51)	256	-2.90418	CDP-diacylglycerol biosynthetic process	GO:0016024
A0A0H2MNL9	Pilus assembly protein PilA	144	1.68856	cell adhesion	GO:0007155
A0A0H2MW75	Phosphate-binding protein	272	-1.1801	cell adhesion	GO:0007155
A0A0H2MKR8	Peptidoglycan-associated protein	175	-5.46676	cell cycle	GO:0007049
A0A0H2N2K9	Chromosome partition protein MukB (Structural maintenance of chromosome-related protein)	1485	1.19631	cell cycle	GO:0007049
A0A0H2MMH1	Cell division protein Fic	367	-1.37978	cell division	GO:0051301
A0A0H2MPX5	Glutaredoxin	87	7.30454	cell redox homeostasis	GO:0045454
A0A0H2N322	Peptidoglycan lytic exotransglycosylase (EC 4.2.2.n1) (Murein hydrolase A)	367	-5.40731	cell wall organization	GO:0071555
A0A0H2N7P9	Peptidoglycan D,D-transpeptidase MrdA (EC 3.4.16.4) (Penicillin-binding protein 2) (PBP-2)	633	-1.42823	cell wall organization	GO:0071555
A0A0H2MNV0	Undecaprenyl-diphosphatase (EC 3.6.1.27) (Bacitracin resistance protein) (Undecaprenyl pyrophosphate phosphatase)	267	3.50842	cell wall organization	GO:0071555
A0A0H2MSX4	Bacterioferritin (EC 1.16.3.1)	160	-3.42426	cellular iron ion homeostasis	GO:0006879
A0A0H2N5U4	Carbon starvation protein CstA	494	2.77795	cellular response to starvation	GO:0009267
A0A0H2MKY4	Chemotaxis protein	678	2.05575	chemotaxis	GO:0006935
A0A0H2MLE3	Chemotaxis protein CheW	164	1.89145	chemotaxis	GO:0006935
A0A0H2MMI3	Chemotaxis protein	636	3.2793	chemotaxis	GO:0006935
A0A0H2MN06	Chemotaxis protein	799	3.12124	chemotaxis	GO:0006935
A0A0H2MPE7	Chemotaxis protein CheW	308	0.935537	chemotaxis	GO:0006935
A0A0H2MQI5	Phosphorelay protein LuxU (EC 2.7.13.3)	745	1.74067	chemotaxis	GO:0006935
A0A0H2MR84	Chemotaxis protein	637	2.49287	chemotaxis	GO:0006935
A0A0H2MSC7	Chemotaxis protein	622	3.22692	chemotaxis	GO:0006935
A0A0H2MST8	Chemotaxis protein CheX	153	6.93495	chemotaxis	GO:0006935
A0A0H2MVD8	Chemotaxis protein	630	8.63925	chemotaxis	GO:0006935
A0A0H2MZR3	Chemotaxis protein CheW	315	2.86594	chemotaxis	GO:0006935
A0A0H2N3Z8	Chemotaxis protein	586	1.9484	chemotaxis	GO:0006935
A0A0H2N510	Chemotaxis protein	387	3.15378	chemotaxis	GO:0006935
A0A0H2N8M3	Chemotaxis protein	476	2.84356	chemotaxis	GO:0006935
A0A0H2MWR4	Chitinase	845	-2.5647	chitin catabolic process	GO:0006032
A0A0H2MTU2	Bifunctional chorismate mutase/prephenate dehydratase (EC 4.2.1.51) (EC 5.4.99.5) (Chorismate mutase-prephenate dehydratase) (p-protein)	392	2.76988	chorismate metabolic process	GO:0046417
A0A0H2MX45	DNA topoisomerase 4 subunit B (EC 5.6.2.2) (Topoisomerase IV subunit B)	626	1.37432	chromosome segregation	GO:0007059
A0A0H2MK92	Thiol:disulfide interchange protein DsbE	179	-3.41423	cytochrome complex assembly	GO:0017004
A0A0H2MW76	D-ribose pyranase (EC 5.4.99.62)	139	3.41701	D-ribose catabolic process	GO:0019303
A0A0H2MPU7	2,3,4,5-tetrahydropyridine-2,6-dicarboxylate N-succinyltransferase (EC 2.3.1.117) (Tetrahydrodipicolinate N-succinyltransferase) (THDP succinyltransferase) (THP succinyltransferase) (Tetrahydropicolinate succinylase)	342	-7.15915	diaminopimelate biosynthetic process	GO:0019877
A0A0H2MP59	4-hydroxy-3-methylbut-2-enyl diphosphate reductase (HMBPP reductase) (EC 1.17.7.4)	321	3.16853	dimethylallyl diphosphate biosynthetic process	GO:0050992
A0A0H2MPS1	Cell division protein ZapA (Z ring-associated protein ZapA)	102	-1.31349	division septum assembly	GO:0000917
A0A0H2MLP4	Holliday junction ATP-dependent DNA helicase RuvB (EC 3.6.4.12)	334	-2.78419	DNA recombination	GO:0006310
A0A0H2MV48	Integration host factor subunit beta (IHF-beta)	93	0.767839	DNA recombination	GO:0006310
A0A0H2ML12	Integration host factor subunit alpha (IHF-alpha)	97	-1.56348	DNA recombination	GO:0006310
A0A0H2N4A3	Ribonucleoside-triphosphate reductase (EC 1.17.4.2)	706	-1.23472	DNA replication	GO:0006260
A0A0H2MWK6	Chromosomal replication initiator protein DnaA	468	-1.45696	DNA replication initiation	GO:0006270
A0A0H2MYN0	Replication protein	376	-3.68007	DNA replication initiation	GO:0006270
A0A0H2MT95	Replicative DNA helicase (EC 3.6.4.12)	470	-3.1926	DNA replication, synthesis of RNA primer	GO:0006269
A0A0H2N9E8	Primosomal replication protein N	100	0.933397	DNA replication, synthesis of RNA primer	GO:0006269
A0A0H2MLA0	ATP-dependent DNA helicase Rep (EC 3.6.4.12)	672	-2.28946	DNA unwinding involved in DNA replication	GO:0006268
A0A0H2MKE2	RNA polymerase sigma factor FliA (RNA polymerase sigma factor for flagellar operon) (Sigma F) (Sigma-28)	244	-3.5803	DNA-templated transcription, initiation	GO:0006352
A0A0H2MNM1	RNA polymerase sigma-54 factor	488	1.02502	DNA-templated transcription, initiation	GO:0006352
A0A0H2MNU2	RNA polymerase sigma factor RpoD (Sigma-70)	618	1.85156	DNA-templated transcription, initiation	GO:0006352
A0A0H2MPH5	RNA polymerase sigma factor RpoS (Sigma S) (Sigma-38)	326	2.38146	DNA-templated transcription, initiation	GO:0006352
A0A0H2N245	Transcription termination/antitermination protein NusA	495	1.14716	DNA-templated transcription, termination	GO:0006353
A0A0H2MW22	Cytochrome c oxidase subunit 1 (EC 7.1.1.9)	556	2.25724	electron transport coupled proton transport	GO:0015990
A0A0H2MRB0	Pseudouridine synthase (EC 5.4.99.-)	312	5.89829	enzyme-directed rRNA pseudouridine synthesis	GO:0000455
A0A0H2MVL7	Pseudouridine synthase (EC 5.4.99.-)	314	1.12834	enzyme-directed rRNA pseudouridine synthesis	GO:0000455
A0A0H2MJX4	Pseudouridine synthase (EC 5.4.99.-)	341	-3.13757	enzyme-directed rRNA pseudouridine synthesis	GO:0000455
A0A0H2MS11	Fatty acid oxidation complex subunit alpha [Includes: Enoyl-CoA hydratase/Delta(3)-cis-Delta(2)-trans-enoyl-CoA isomerase/3-hydroxybutyryl-CoA epimerase (EC 4.2.1.17) (EC 5.1.2.3) (EC 5.3.3.8); 3-hydroxyacyl-CoA dehydrogenase (EC 1.1.1.35)]	723	1.37695	fatty acid beta-oxidation	GO:0006635
A0A0H2MR03	Acyl-coenzyme A dehydrogenase (EC 1.3.8.7) (EC 1.3.8.8)	763	1.8244	fatty acid beta-oxidation using acyl-CoA dehydrogenase	GO:0033539
A0A0H2NBU4	Phosphate acyltransferase (EC 2.3.1.274) (Acyl-ACP phosphotransacylase) (Acyl-[acyl-carrier-protein]--phosphate acyltransferase) (Phosphate-acyl-ACP acyltransferase)	341	2.3513	fatty acid biosynthetic process	GO:0006633
A0A0H2NC98	3-oxoacyl-[acyl-carrier-protein] reductase (EC 1.1.1.100)	244	1.15333	fatty acid biosynthetic process	GO:0006633
A0A0H2MKD0	Dihydrofolate synthase/folylpolyglutamate synthase (EC 6.3.2.12) (Folylpoly-gamma-glutamate synthetase-dihydrofolate synthetase) (Folylpolyglutamate synthetase)	421	1.97131	folic acid biosynthetic process	GO:0046656
A0A0H2MPG8	7,8-dihydroneopterin aldolase (EC 4.1.2.25)	117	1.71886	folic acid biosynthetic process	GO:0046656
A0A0H2N2N6	Cell division coordinator CpoB	256	-3.26046	FtsZ-dependent cytokinesis	GO:0043093
A0A0H2MPT0	Galactose-1-phosphate uridylyltransferase (EC 2.7.7.12)	350	-10.9366	galactose catabolic process via UDP-galactose	GO:0033499
A0A0H2MSE4	UDP-glucose 4-epimerase (EC 5.1.3.2)	337	-3.01889	galactose metabolic process	GO:0006012
A0A0H2N315	Aldose 1-epimerase (EC 5.1.3.3)	352	-6.67172	galactose metabolic process	GO:0006012
A0A0H2MJY7	Galactokinase (EC 2.7.1.6) (Galactose kinase)	384	-3.97571	galactose metabolic process	GO:0006012
A0A0H2N7J8	Fumarate hydratase class I (EC 4.2.1.2)	507	8.30287	generation of precursor metabolites and energy	GO:0006091
A0A0H2MQ88	L-serine dehydratase (EC 4.3.1.17)	453	8.77654	gluconeogenesis	GO:0006094
A0A0H2MS91	Glucose-6-phosphate 1-dehydrogenase (G6PD) (EC 1.1.1.49)	500	-1.65557	glucose metabolic process	GO:0006006
A0A0H2MUZ4	Formate acetyltransferase (EC 2.3.1.54) (Pyruvate formate-lyase)	758	7.55015	glucose metabolic process	GO:0006006
A0A0H2NEA4	Glutamate synthase (EC 1.4.1.13)	489	-2.10117	glutamate biosynthetic process	GO:0006537
A0A0H2N1Q4	Glutamine amidotransferase	281	-2.96363	glutamine metabolic process	GO:0006541
A0A0H2MJL4	Glycerol kinase (EC 2.7.1.30) (ATP:glycerol 3-phosphotransferase) (Glycerokinase) (GK)	505	-6.10777	glycerol catabolic process	GO:0019563
A0A0H2MM23	Glycerol-3-phosphate dehydrogenase (EC 1.1.5.3)	517	1.77055	glycerol-3-phosphate metabolic process	GO:0006072
A0A0H2MPE1	Dihydrofolate reductase (EC 1.5.1.3)	161	1.73378	glycine biosynthetic process	GO:0006545
A0A0H2MWK8	Serine hydroxymethyltransferase (SHMT) (Serine methylase) (EC 2.1.2.1)	431	1.73368	glycine biosynthetic process from serine	GO:0019264
A0A0H2MVS8	Aminomethyltransferase (EC 2.1.2.10) (Glycine cleavage system T protein)	372	2.89169	glycine catabolic process	GO:0006546
A0A0H2MW86	Glycine dehydrogenase (decarboxylating) (EC 1.4.4.2) (Glycine cleavage system P-protein) (Glycine decarboxylase) (Glycine dehydrogenase (aminomethyl-transferring))	954	1.30279	glycine decarboxylation via glycine cleavage system	GO:0019464
A0A0H2ND98	Glycogen debranching protein	649	1.75416	glycogen catabolic process	GO:0005980
A0A0H2MNW8	Acetyltransferase component of pyruvate dehydrogenase complex (EC 2.3.1.12)	630	2.7953	glycolytic process	GO:0006096
A0A0H2MW77	Pyruvate dehydrogenase E1 component subunit alpha (EC 1.2.4.1)	368	-1.90142	glycolytic process	GO:0006096
A0A0H2MJL8	Malate synthase (EC 2.3.3.9)	548	1.857	glyoxylate cycle	GO:0006097
A0A0H2ND15	Malate synthase (EC 2.3.3.9)	190	1.80692	glyoxylate cycle	GO:0006097
A0A0H2N564	Tartronate semialdehyde reductase	298	4.00307	glyoxylate metabolic process	GO:0046487
A0A0H2MKT4	Inosine-5'-monophosphate dehydrogenase (IMP dehydrogenase) (IMPD) (IMPDH) (EC 1.1.1.205)	487	2.4776	GMP biosynthetic process	GO:0006177
A0A0H2N1U1	Xanthine-guanine phosphoribosyltransferase (XGPRT) (EC 2.4.2.22) (Xanthine phosphoribosyltransferase)	154	-1.80387	GMP salvage	GO:0032263
A0A0H2N1P4	Outer membrane protein assembly factor BamB	386	-3.94831	Gram-negative-bacterium-type cell outer membrane assembly	GO:0043165
A0A0H2N5A6	Lipopolysaccharide export system protein LptA	165	2.21188	Gram-negative-bacterium-type cell outer membrane assembly	GO:0043165
A0A0H2MTD3	LPS-assembly protein LptD	778	1.44581	Gram-negative-bacterium-type cell outer membrane assembly	GO:0043165
A0A0H2N9L7	Guanosine-3',5'-bis(diphosphate) 3'-diphosphatase (EC 3.1.7.2)	705	1.44824	guanosine tetraphosphate biosynthetic process	GO:0015970
A0A0H2MQ78	(P)ppGpp synthetase (EC 2.7.6.5)	739	-2.36545	guanosine tetraphosphate metabolic process	GO:0015969
A0A0H2MW18	Cytochrome B561	346	-2.85722	heme A biosynthetic process	GO:0006784
A0A0H2MQ18	Ferrochelatase (EC 4.99.1.1) (Heme synthase) (Protoheme ferro-lyase)	319	2.34117	heme biosynthetic process	GO:0006783
A0A0H2MLW4	Histidine biosynthesis bifunctional protein HisIE [Includes: Phosphoribosyl-AMP cyclohydrolase (PRA-CH) (EC 3.5.4.19); Phosphoribosyl-ATP pyrophosphatase (PRA-PH) (EC 3.6.1.31)]	211	-3.07136	histidine biosynthetic process	GO:0000105
A0A0H2N2U7	Histidinol dehydrogenase (HDH) (EC 1.1.1.23)	430	-2.7118	histidine biosynthetic process	GO:0000105
A0A0H2MPJ2	Hypoxanthine phosphoribosyltransferase (EC 2.4.2.8)	176	1.73003	IMP salvage	GO:0032264
A0A0H2MKH8	Inositol-1-monophosphatase (EC 3.1.3.25)	267	-7.18254	inositol phosphate dephosphorylation	GO:0046855
A0A0H2N156	Membrane protein	336	-1.26103	ion transmembrane transport	GO:0034220
A0A0H2MP26	Membrane protein	325	-2.62246	ion transport	GO:0006811
A0A0H2MPI9	Vitamin B12 transporter BtuB (Cobalamin receptor) (Outer membrane cobalamin translocator)	606	-2.6271	ion transport	GO:0006811
A0A0H2MVR0	Enterochelin ABC transporter substrate-binding protein	303	-2.05443	iron ion transport	GO:0006826
A0A0H2MKI4	Iron-binding protein IscA (Iron-sulfur cluster assembly protein)	107	-8.2871	iron-sulfur cluster assembly	GO:0016226
A0A0H2N1B9	Uncharacterized protein	64	-5.13145	iron-sulfur cluster assembly	GO:0016226
A0A0H2MUC8	Acetolactate synthase small subunit (AHAS) (ALS) (EC 2.2.1.6) (Acetohydroxy-acid synthase small subunit)	164	-1.31312	isoleucine biosynthetic process	GO:0009097
A0A0H2MK37	4-hydroxy-3-methylbut-2-en-1-yl diphosphate synthase (flavodoxin) (EC 1.17.7.3) (1-hydroxy-2-methyl-2-(E)-butenyl 4-diphosphate synthase)	372	-4.05911	isopentenyl diphosphate biosynthetic process, methylerythritol 4-phosphate pathway	GO:0019288
A0A0H2MK65	Geranyl transferase	294	3.16578	isoprenoid biosynthetic process	GO:0008299
A0A0H2MNK4	Uncharacterized protein	714	4.02473	killing of cells of another organism	GO:0031640
A0A0H2N019	Alanine dehydrogenase (EC 1.4.1.1)	374	1.5363	L-alanine catabolic process	GO:0042853
A0A0H2MPG6	5'-methylthioadenosine/S-adenosylhomocysteine nucleosidase (MTA/SAH nucleosidase) (MTAN) (EC 3.2.2.9) (5'-deoxyadenosine nucleosidase) (DOA nucleosidase) (dAdo nucleosidase) (5'-methylthioadenosine nucleosidase) (MTA nucleosidase) (S-adenosylhomocysteine nucleosidase) (AdoHcy nucleosidase) (SAH nucleosidase) (SRH nucleosidase)	231	-1.79673	L-methionine salvage from methylthioadenosine	GO:0019509
A0A0H2MWX8	Glutamate 5-kinase (EC 2.7.2.11) (Gamma-glutamyl kinase) (GK)	377	-3.08181	L-proline biosynthetic process	GO:0055129
A0A0H2MXC9	Gamma-glutamyl phosphate reductase (GPR) (EC 1.2.1.41) (Glutamate-5-semialdehyde dehydrogenase) (Glutamyl-gamma-semialdehyde dehydrogenase) (GSA dehydrogenase)	416	-2.54538	L-proline biosynthetic process	GO:0055129
A0A0H2MR35	Phosphoserine aminotransferase (EC 2.6.1.52) (Phosphohydroxythreonine aminotransferase) (PSAT)	360	7.61514	L-serine biosynthetic process	GO:0006564
A0A0H2MPT3	2-isopropylmalate synthase (EC 2.3.3.13) (Alpha-IPM synthase) (Alpha-isopropylmalate synthase)	515	2.183	leucine biosynthetic process	GO:0009098
A0A0H2NE64	UDP-3-O-acyl-N-acetylglucosamine deacetylase (UDP-3-O-acyl-GlcNAc deacetylase) (EC 3.5.1.108) (UDP-3-O-[R-3-hydroxymyristoyl]-N-acetylglucosamine deacetylase)	305	1.48092	lipid A biosynthetic process	GO:0009245
A0A0H2ML91	Cyclopropane-fatty-acyl-phospholipid synthase	415	-1.83299	lipid biosynthetic process	GO:0008610
A0A0H2N4C0	Thermolabile hemolysin	413	2.94427	lipid metabolic process	GO:0006629
A0A0H2MV62	Outer-membrane lipoprotein carrier protein	198	1.27838	lipoprotein localization to outer membrane	GO:0044874
A0A0H2N930	Aspartokinase (EC 2.7.2.4)	395	-2.66644	lysine biosynthetic process via diaminopimelate	GO:0009089
A0A0H2MP41	Lysine--tRNA ligase (EC 6.1.1.6) (Lysyl-tRNA synthetase) (LysRS)	510	1.04644	lysyl-tRNA aminoacylation	GO:0006430
A0A0H2MX77	1,4-dihydroxy-2-naphthoate octaprenyltransferase (DHNA-octaprenyltransferase) (EC 2.5.1.74)	305	-1.24986	menaquinone biosynthetic process	GO:0009234
A0A0H2MR40	HTH-type transcriptional regulator MetR	303	7.62457	methionine biosynthetic process	GO:0009086
A0A0H2ML10	Carboxy-S-adenosyl-L-methionine synthase (Cx-SAM synthase) (EC 2.1.3.-)	245	3.32915	methylation	GO:0032259
A0A0H2MT99	Ribosomal RNA small subunit methyltransferase E (EC 2.1.1.193)	243	1.44487	methylation	GO:0032259
A0A0H2N5F4	Modification methylase	441	2.61255	methylation	GO:0032259
A0A0H2N6U1	Uroporphyrinogen-III C-methyltransferase (EC 2.1.1.107)	252	3.12838	methylation	GO:0032259
A0A0H2MXA4	Hydroxyacylglutathione hydrolase (EC 3.1.2.6) (Glyoxalase II) (Glx II)	252	-1.98748	methylglyoxal catabolic process to D-lactate via S-lactoyl-glutathione	GO:0019243
A0A0H2MS19	Molybdopterin molybdenumtransferase (EC 2.10.1.1)	411	3.45991	Mo-molybdopterin cofactor biosynthetic process	GO:0006777
A0A0H2MUS2	GTP 3',8-cyclase (EC 4.1.99.22) (Molybdenum cofactor biosynthesis protein A)	329	1.96012	Mo-molybdopterin cofactor biosynthetic process	GO:0006777
A0A0H2MR46	Exoribonuclease 2 (EC 3.1.13.1) (Exoribonuclease II) (RNase II) (Ribonuclease II)	667	-1.35535	mRNA catabolic process	GO:0006402
A0A0H2MNX3	Poly(A) polymerase I (PAP I) (EC 2.7.7.19)	455	2.47431	mRNA polyadenylation	GO:0006378
A0A0H2ML60	Pseudouridine synthase	240	-4.26255	ncRNA processing	GO:0034470
A0A0H2MLM7	Pseudouridine synthase (EC 5.4.99.-)	230	-3.95642	ncRNA processing	GO:0034470
A0A0H2MQ66	Negative modulator of initiation of replication	179	-8.2543	negative regulation of DNA-templated DNA replication initiation	GO:0032297
A0A0H2ML01	HTH-type transcriptional repressor PurR (Pur regulon repressor) (Purine nucleotide synthesis repressor)	335	1.30636	negative regulation of transcription, DNA-templated	GO:0045892
A0A0H2MVB4	Transcriptional repressor RcnR to maintain nickel and cobalt homeostasis	90	1.28967	negative regulation of transcription, DNA-templated	GO:0045892
A0A0H2NCC2	Nitrite reductase	827	-2.54951	nitrate assimilation	GO:0042128
A0A0H2MXC1	Bifunctional uridylyltransferase/uridylyl-removing enzyme (UTase/UR) (Bifunctional [protein-PII] modification enzyme) (Bifunctional nitrogen sensor protein) [Includes: [Protein-PII] uridylyltransferase (PII uridylyltransferase) (UTase) (EC 2.7.7.59); [Protein-PII]-UMP uridylyl-removing enzyme (UR) (EC 3.1.4.-)]	873	-2.63971	nitrogen compound metabolic process	GO:0006807
A0A0H2N277	Cysteine hydrolase	197	2.55651	nitrogen compound metabolic process	GO:0006807
A0A0H2MV00	Amino acid ABC transporter permease	225	7.2748	nitrogen compound transport	GO:0071705
A0A0H2N1U5	BCCT transporter	534	-3.93479	nitrogen compound transport	GO:0071705
A0A0H2NE40	Purine nucleoside phosphorylase DeoD-type (PNP) (EC 2.4.2.1)	239	1.72229	nucleoside catabolic process	GO:0009164
A0A0H2MQB9	Uridine phosphorylase	242	-1.42003	nucleoside metabolic process	GO:0009116
A0A0H2MV25	5'-nucleotidase (EC 3.1.3.5, EC 3.6.1.45)	553	1.23666	nucleotide catabolic process	GO:0009166
A0A0H2N2A8	2', 3'-cyclic nucleotide 2'-phosphodiesterase	634	-3.98827	nucleotide catabolic process	GO:0009166
A0A0H2MTI4	2', 3'-cyclic nucleotide 2'-phosphodiesterase (EC 3.1.3.6, EC 3.1.4.16)	653	7.32955	nucleotide catabolic process	GO:0009166
A0A0H2MW89	Adenosine deaminase (EC 3.5.4.4) (Adenosine aminohydrolase)	330	-1.63779	nucleotide metabolic process	GO:0009117
A0A0H2N201	DeoR faimly transcriptional regulator	463	-5.33684	oligopeptide transport	GO:0006857
A0A0H2N5D7	S-adenosylmethionine synthase (AdoMet synthase) (EC 2.5.1.6) (MAT) (Methionine adenosyltransferase)	384	1.82112	one-carbon metabolic process	GO:0006730
A0A0H2N3T4	Peptide synthetase	3638	-1.73728	organic substance biosynthetic process	GO:1901576
A0A0H2MQA6	Extracytoplasmic solute receptor protein (TRAP transporter)	362	2.40807	organic substance transport	GO:0071702
A0A0H2N845	Extracytoplasmic solute receptor protein (TRAP transporter)	357	-1.19566	organic substance transport	GO:0071702
A0A0H2MNS0	Extracytoplasmic solute receptor protein (TRAP transporter)	359	3.4153	organic substance transport	GO:0071702
A0A0H2MV61	Diguanylate cyclase	509	7.28655	organonitrogen compound metabolic process	GO:1901564
A0A0H2MW11	Diguanylate cyclase	775	-1.81065	organonitrogen compound metabolic process	GO:1901564
A0A0H2MU20	Cytochrome-c oxidase (EC 7.1.1.9)	475	-3.44473	oxidative phosphorylation	GO:0006119
A0A0H2MQ44	Aminobenzoyl-glutamate transporter	519	-4.20048	p-aminobenzoyl-glutamate transmembrane transport	GO:1902604
A0A0H2N1L8	Ribulose-phosphate 3-epimerase (EC 5.1.3.1)	223	-2.75525	pentose catabolic process	GO:0019323
A0A0H2MM94	ABC transporter ATP-binding protein	571	1.75291	peptide transport	GO:0015833
A0A0H2MNY4	Sugar ABC transporter ATP-binding protein	327	3.24609	peptide transport	GO:0015833
A0A0H2MTL7	Chemotaxis protein	331	2.38288	peptide transport	GO:0015833
A0A0H2MVY2	Peptide ABC transporter ATP-binding protein	332	-1.85395	peptide transport	GO:0015833
A0A0H2N1C5	Phosphate transport system permease protein PstA	287	4.28956	phosphate ion transmembrane transport	GO:0035435
A0A0H2MK15	Phosphate regulon sensor protein PhoR (EC 2.7.13.3)	432	-2.84676	phosphate ion transport	GO:0006817
A0A0H2MPY4	Phosphate regulon transcriptional regulatory protein PhoB	229	-2.45686	phosphate ion transport	GO:0006817
A0A0H2MMX8	PTS beta-glucoside transporter subunit IIBC	418	3.918	phosphoenolpyruvate-dependent sugar phosphotransferase system	GO:0009401
A0A0H2MN10	PTS fructose transporter subunit IIBC	578	1.81907	phosphoenolpyruvate-dependent sugar phosphotransferase system	GO:0009401
A0A0H2MNZ7	PTS sugar transporter	85	-1.8551	phosphoenolpyruvate-dependent sugar phosphotransferase system	GO:0009401
A0A0H2MPV2	PTS sugar transporter subunit IIA	457	-5.50644	phosphoenolpyruvate-dependent sugar phosphotransferase system	GO:0009401
A0A0H2MM15	CDP-diacylglycerol--glycerol-3-phosphate 3-phosphatidyltransferase	185	-2.44129	phospholipid biosynthetic process	GO:0008654
A0A0H2MJU2	Transcriptional regulator	202	-4.32944	phosphorelay signal transduction system	GO:0000160
A0A0H2ML47	Response regulator	214	-2.38349	phosphorelay signal transduction system	GO:0000160
A0A0H2ML96	Fis family transcriptional regulator	466	2.25259	phosphorelay signal transduction system	GO:0000160
A0A0H2MLF6	Chemotaxis protein CheY	366	1.67402	phosphorelay signal transduction system	GO:0000160
A0A0H2MMZ5	XRE family transcriptional regulator	227	2.92257	phosphorelay signal transduction system	GO:0000160
A0A0H2MNE8	Chemotaxis protein CheY	565	2.12994	phosphorelay signal transduction system	GO:0000160
A0A0H2MPR4	Chemotaxis protein CheY	220	-1.96535	phosphorelay signal transduction system	GO:0000160
A0A0H2MRH1	Response regulator	298	1.75206	phosphorelay signal transduction system	GO:0000160
A0A0H2MT31	Osmolarity response regulator	239	3.88936	phosphorelay signal transduction system	GO:0000160
A0A0H2MX88	Transcriptional regulator	219	-1.50268	phosphorelay signal transduction system	GO:0000160
A0A0H2MXW6	Chemotaxis protein CheY	345	3.4909	phosphorelay signal transduction system	GO:0000160
A0A0H2N2D1	Histidine kinase	122	1.22475	phosphorelay signal transduction system	GO:0000160
A0A0H2N2K5	Transcriptional regulator	237	1.61632	phosphorelay signal transduction system	GO:0000160
A0A0H2NBN8	Chemotaxis protein CheY	240	3.60142	phosphorelay signal transduction system	GO:0000160
A0A0H2NDX7	Transcriptional regulator	230	-1.41745	phosphorelay signal transduction system	GO:0000160
A0A0H2N1L6	Exopolyphosphatase (EC 3.6.1.11)	499	-3.31382	phosphorus metabolic process	GO:0006793
A0A0H2MKP2	Fructokinase	307	-3.63847	phosphorylation	GO:0016310
A0A0H2MLV5	Guanosine-inosine kinase (EC 2.7.1.73)	434	1.83507	phosphorylation	GO:0016310
A0A0H2MW00	Histidine kinase	828	1.94998	phosphorylation	GO:0016310
A0A0H2N2J0	Histidine kinase	405	2.82465	phosphorylation	GO:0016310
A0A0H2N6K9	Histidine kinase	408	2.09918	phosphorylation	GO:0016310
A0A0H2NCB4	Histidine kinase	591	1.99683	phosphorylation	GO:0016310
A0A0H2NDH3	Diacylglycerol kinase	177	-2.28128	phosphorylation	GO:0016310
A0A0H2MT65	MSHA biogenesis protein MshL	551	1.8558	pilus assembly	GO:0009297
A0A0H2MTK3	Vi polysaccharide biosynthesis protein VipA/TviB	424	4.25385	polysaccharide biosynthetic process	GO:0000271
A0A0H2MPK8	Chitobiase	575	3.07895	polysaccharide catabolic process	GO:0000272
A0A0H2NE12	Sigma factor-binding protein Crl	129	-6.67708	positive regulation of transcription, DNA-templated	GO:0045893
A0A0H2N6G3	Elongation factor 4 (EF-4) (EC 3.6.5.n1) (Ribosomal back-translocase LepA)	597	1.57002	positive regulation of translation	GO:0045727
A0A0H2ND19	Sodium/proline symporter (Proline permease)	495	-1.43952	proline transport	GO:0015824
A0A0H2MTF4	Endopeptidase La (EC 3.4.21.53)	548	2.45279	protein catabolic process	GO:0030163
A0A0H2MTN7	ATP-dependent zinc metalloprotease FtsH (EC 3.4.24.-)	656	2.82896	protein catabolic process	GO:0030163
A0A0H2NCV2	Putative phosphoenolpyruvate synthase regulatory protein (PEP synthase regulatory protein) (PSRP) (EC 2.7.11.33) (EC 2.7.4.28) (Pyruvate, water dikinase regulatory protein)	277	-1.35098	protein dephosphorylation	GO:0006470
A0A0H2MP15	Chaperone protein HtpG (Heat shock protein HtpG) (High temperature protein G)	634	-2.70208	protein folding	GO:0006457
A0A0H2MXE4	Peptidyl-prolyl cis-trans isomerase (PPIase) (EC 5.2.1.8)	181	-1.92454	protein folding	GO:0006457
A0A0H2N270	Peptidyl-prolyl cis-trans isomerase (EC 5.2.1.8)	263	-1.47585	protein folding	GO:0006457
A0A0H2NC79	Disulfide bond formation protein B (Disulfide oxidoreductase)	172	1.4207	protein folding	GO:0006457
A0A0H2MNK1	Protein-L-isoaspartate O-methyltransferase (EC 2.1.1.77) (L-isoaspartyl protein carboxyl methyltransferase) (Protein L-isoaspartyl methyltransferase) (Protein-beta-aspartate methyltransferase) (PIMT)	208	1.48267	protein repair	GO:0030091
A0A0H2MLY6	General secretion pathway protein GspD	441	-2.39097	protein secretion	GO:0009306
A0A0H2N1L5	Fimbrial protein	562	-1.62637	protein secretion	GO:0009306
A0A0H2MS93	Type II secretion system core protein G	147	2.493	protein secretion by the type II secretion system	GO:0015628
A0A0H2NA94	General secretion pathway protein GspC	291	4.10838	protein secretion by the type II secretion system	GO:0015628
A0A0H2N794	Type III export protein pscF	83	7.18347	protein secretion by the type III secretion system	GO:0030254
A0A0H2MQI0	Preprotein translocase T	263	7.94977	protein targeting	GO:0006605
A0A0H2MSE6	Membrane fusion protein (MFP) family protein	437	-1.99436	protein transport	GO:0015031
A0A0H2MVU0	Membrane protein	202	-2.17512	protein transport	GO:0015031
A0A0H2MK08	Sec translocon accessory complex subunit YajC	109	-2.9143	protein transport	GO:0015031
A0A0H2MM73	Sec-independent protein translocase protein TatA	86	-1.79655	protein transport by the Tat complex	GO:0043953
A0A0H2MRF0	Sec-independent protein translocase protein TatB	143	-1.43333	protein transport by the Tat complex	GO:0043953
A0A0H2N2M0	Clp protease ClpX	755	-3.48571	protein unfolding	GO:0043335
A0A0H2MKD9	Protease 3 (EC 3.4.24.55) (Pitrilysin) (Protease III) (Protease pi)	924	1.92615	proteolysis	GO:0006508
A0A0H2MKI9	Peptidase B (EC 3.4.11.23) (Aminopeptidase B)	432	-6.0639	proteolysis	GO:0006508
A0A0H2MN85	Protease	568	4.03384	proteolysis	GO:0006508
A0A0H2MPQ0	Lipoprotein signal peptidase (EC 3.4.23.36) (Prolipoprotein signal peptidase) (Signal peptidase II) (SPase II)	167	2.79077	proteolysis	GO:0006508
A0A0H2MR95	Neutral metalloproteinase (EC 3.4.24.-)	607	-1.79769	proteolysis	GO:0006508
A0A0H2MTA6	Aminopeptidase Y	595	-3.45188	proteolysis	GO:0006508
A0A0H2MTZ8	Carboxy-terminal protease (EC 3.4.21.102)	665	-4.18077	proteolysis	GO:0006508
A0A0H2MUY1	Protease 2 (EC 3.4.21.83)	721	1.74392	proteolysis	GO:0006508
A0A0H2MVK7	Peptidase	479	1.05801	proteolysis	GO:0006508
A0A0H2MW81	Peptidase S1 domain-containing protein	320	2.94781	proteolysis	GO:0006508
A0A0H2MWW1	Zinc metalloprotease (EC 3.4.24.-)	452	-3.15255	proteolysis	GO:0006508
A0A0H2MWY1	Aminoacyl-histidine dipeptidase	490	-3.90456	proteolysis	GO:0006508
A0A0H2MXD1	Dipeptidase (EC 3.4.-.-)	490	-1.69591	proteolysis	GO:0006508
A0A0H2MXE6	ATP-dependent Lon protease	156	1.29225	proteolysis	GO:0006508
A0A0H2N1K9	Protease	465	-6.74792	proteolysis	GO:0006508
A0A0H2NAN5	Aminopeptidase N (EC 3.4.11.2)	868	-2.44771	proteolysis	GO:0006508
A0A0H2NDH8	Alkaline serine protease	527	-1.48519	proteolysis	GO:0006508
A0A0H2MPU2	Uroporphyrinogen-III synthase (EC 4.2.1.75)	247	2.16099	protoporphyrinogen IX biosynthetic process	GO:0006782
A0A0H2MRF8	Coproporphyrinogen-III oxidase (EC 1.3.98.3)	462	-2.52348	protoporphyrinogen IX biosynthetic process	GO:0006782
A0A0H2MS83	Oxygen-dependent coproporphyrinogen-III oxidase (CPO) (Coprogen oxidase) (Coproporphyrinogenase) (EC 1.3.3.3)	305	-1.57972	protoporphyrinogen IX biosynthetic process	GO:0006782
A0A0H2MY43	Uroporphyrinogen decarboxylase (UPD) (URO-D) (EC 4.1.1.37)	355	1.25164	protoporphyrinogen IX biosynthetic process	GO:0006782
A0A0H2MNP8	Transcription elongation factor GreA (Transcript cleavage factor GreA)	157	2.65986	regulation of DNA-templated transcription, elongation	GO:0032784
A0A0H2N5M7	RNA polymerase-binding transcription factor DksA	148	2.13831	regulation of gene expression	GO:0010468
A0A0H2N1R3	Nitrogen regulatory protein P-II 1	112	2.82654	regulation of nitrogen utilization	GO:0006808
A0A0H2N690	4-hydroxy-4-methyl-2-oxoglutarate aldolase (HMG aldolase) (EC 4.1.1.112) (EC 4.1.3.17) (Oxaloacetate decarboxylase)	161	-1.33338	regulation of RNA metabolic process	GO:0051252
A0A0H2MJL0	Transcriptional regulator	333	-5.63203	regulation of transcription, DNA-templated	GO:0006355
A0A0H2MRM9	MerR family transcriptional regulator	262	-1.10761	regulation of transcription, DNA-templated	GO:0006355
A0A0H2MSL1	RNA polymerase-associated protein RapA (EC 3.6.4.-) (ATP-dependent helicase HepA)	969	1.41939	regulation of transcription, DNA-templated	GO:0006355
A0A0H2MSZ6	Histidine kinase (EC 2.7.13.3)	348	4.66551	regulation of transcription, DNA-templated	GO:0006355
A0A0H2MVM2	Leucine-responsive transcriptional regulator	164	1.39308	regulation of transcription, DNA-templated	GO:0006355
A0A0H2MW73	Diguanylate cyclase	321	3.84389	regulation of transcription, DNA-templated	GO:0006355
A0A0H2MX66	LuxR family transcriptional regulator	216	-1.95521	regulation of transcription, DNA-templated	GO:0006355
A0A0H2N165	Transcriptional regulator	509	-2.54464	regulation of transcription, DNA-templated	GO:0006355
A0A0H2MXT3	50S ribosomal protein L1	233	-1.73281	regulation of translation	GO:0006417
A0A0H2MP36	Peptide chain release factor 3 (RF-3)	529	1.71148	regulation of translational termination	GO:0006449
A0A0H2MXE2	Na(+)-translocating NADH-quinone reductase subunit B (Na(+)-NQR subunit B) (Na(+)-translocating NQR subunit B) (EC 7.2.1.1) (NQR complex subunit B) (NQR-1 subunit B)	414	1.45151	respiratory electron transport chain	GO:0022904
A0A0H2NAV6	Formate dehydrogenase	355	-2.03328	respiratory electron transport chain	GO:0022904
A0A0H2MU71	GTPase Era	325	1.56202	ribosomal small subunit biogenesis	GO:0042274
A0A0H2MWD7	Small ribosomal subunit biogenesis GTPase RsgA (EC 3.6.1.-)	354	-1.87042	ribosomal small subunit biogenesis	GO:0042274
A0A0H2MXL0	Ribosome maturation factor RimP	151	1.3772	ribosomal small subunit biogenesis	GO:0042274
A0A0H2N5K7	Ribosome maturation factor RimM	182	0.949925	ribosomal small subunit biogenesis	GO:0042274
A0A0H2MKT0	GTPase Der (GTP-binding protein EngA)	495	-2.46339	ribosome biogenesis	GO:0042254
A0A0H2N3I1	ATP-dependent RNA helicase RhlB (EC 3.6.4.13)	433	-2.03953	RNA catabolic process	GO:0006401
A0A0H2MNB8	Putative pre-16S rRNA nuclease (EC 3.1.-.-)	141	1.82482	rRNA 5'-end processing	GO:0000967
A0A0H2MR88	Diguanylate cyclase	489	3.38109	signal transduction	GO:0007165
A0A0H2MXP8	Lipoprotein	326	-0.959538	signal transduction	GO:0007165
A0A0H2MWY0	Oxaloacetate decarboxylase	595	-2.13507	sodium ion transport	GO:0006814
A0A0H2MWZ4	Na(+)-translocating NADH-quinone reductase subunit A (Na(+)-NQR subunit A) (Na(+)-translocating NQR subunit A) (EC 7.2.1.1) (NQR complex subunit A) (NQR-1 subunit A)	446	1.24864	sodium ion transport	GO:0006814
A0A0H2MXR8	Na(+)-translocating NADH-quinone reductase subunit D (Na(+)-NQR subunit D) (Na(+)-translocating NQR subunit D) (EC 7.2.1.1) (NQR complex subunit D) (NQR-1 subunit D)	210	1.12627	sodium ion transport	GO:0006814
A0A0H2N1V4	Na(+)-translocating NADH-quinone reductase subunit C (Na(+)-NQR subunit C) (Na(+)-translocating NQR subunit C) (EC 7.2.1.1) (NQR complex subunit C) (NQR-1 subunit C)	256	1.43326	sodium ion transport	GO:0006814
A0A0H2MTW7	DNA-directed RNA polymerase subunit alpha (RNAP subunit alpha) (EC 2.7.7.6) (RNA polymerase subunit alpha) (Transcriptase subunit alpha)	330	1.39109	transcription, DNA-templated	GO:0006351
A0A0H2MNK8	30S ribosomal protein S16	82	1.40289	translation	GO:0006412
A0A0H2MSP9	50S ribosomal protein L30	58	5.36578	translation	GO:0006412
A0A0H2MSQ4	30S ribosomal protein S11	129	5.35934	translation	GO:0006412
A0A0H2MSX1	50S ribosomal protein L9	150	-2.26232	translation	GO:0006412
A0A0H2MTC5	50S ribosomal protein L27	85	-0.984018	translation	GO:0006412
A0A0H2MTH7	50S ribosomal protein L19	117	0.986848	translation	GO:0006412
A0A0H2MTU4	50S ribosomal protein L3	209	4.72766	translation	GO:0006412
A0A0H2MXP1	30S ribosomal protein S2	242	-3.04878	translation	GO:0006412
A0A0H2MXS0	50S ribosomal protein L4	200	6.96248	translation	GO:0006412
A0A0H2MXU1	50S ribosomal protein L18	117	7.27625	translation	GO:0006412
A0A0H2MY14	30S ribosomal protein S7	156	-2.07415	translation	GO:0006412
A0A0H2NA63	50S ribosomal protein L15	144	1.23312	translation	GO:0006412
A0A0H2MPL4	Peptide ABC transporter substrate-binding protein	560	1.90041	transmembrane transport	GO:0055085
A0A0H2MPY9	Phosphate ABC transporter permease	727	-6.67699	transmembrane transport	GO:0055085
A0A0H2MPZ5	C4-dicarboxylate ABC transporter	322	-2.62664	transmembrane transport	GO:0055085
A0A0H2MRA4	Mechanosensitive ion channel protein MscS	548	-2.80481	transmembrane transport	GO:0055085
A0A0H2MW82	Maltose transporter permease	296	2.11676	transmembrane transport	GO:0055085
A0A0H2N2X0	Cystathionine beta-lyase (EC 4.4.1.8)	401	-2.64698	transsulfuration	GO:0019346
A0A0H2MK57	Succinate--CoA ligase [ADP-forming] subunit beta (EC 6.2.1.5) (Succinyl-CoA synthetase subunit beta) (SCS-beta)	388	-5.27943	tricarboxylic acid cycle	GO:0006099
A0A0H2MTW3	Citrate synthase	380	-1.70986	tricarboxylic acid cycle	GO:0006099
A0A0H2N250	Succinate--CoA ligase [ADP-forming] subunit alpha (EC 6.2.1.5) (Succinyl-CoA synthetase subunit alpha) (SCS-alpha)	290	-4.03613	tricarboxylic acid cycle	GO:0006099
A0A0H2N5N1	Aconitate hydratase B (EC 4.2.1.3) (EC 4.2.1.99) (2-methylisocitrate dehydratase)	862	1.9969	tricarboxylic acid cycle	GO:0006099
A0A0H2MV88	Ribonuclease D (RNase D) (EC 3.1.13.5)	371	0.814426	tRNA 3'-end processing	GO:0042780
A0A0H2MWK2	Ribonuclease P protein component (RNase P protein) (RNaseP protein) (EC 3.1.26.5) (Protein C5)	118	2.05178	tRNA 5'-leader removal	GO:0001682
A0A0H2N8P9	tRNA modification GTPase MnmE (EC 3.6.-.-)	453	2.03978	tRNA modification	GO:0006400
A0A0H2MPF5	tRNA-uridine aminocarboxypropyltransferase (EC 2.5.1.25)	209	-2.16977	tRNA processing	GO:0008033
A0A0H2MTG8	tRNA pseudouridine synthase D (EC 5.4.99.27) (tRNA pseudouridine(13) synthase) (tRNA pseudouridylate synthase D) (tRNA-uridine isomerase D)	348	2.00665	tRNA pseudouridine synthesis	GO:0031119
A0A0H2MWP6	Threonylcarbamoyl-AMP synthase (TC-AMP synthase) (EC 2.7.7.87) (L-threonylcarbamoyladenylate synthase) (t(6)A37 threonylcarbamoyladenosine biosynthesis protein TsaC) (tRNA threonylcarbamoyladenosine biosynthesis protein TsaC)	185	-2.83998	tRNA threonylcarbamoyladenosine modification	GO:0002949
A0A0H2MXP2	Sulfur relay protein TusB	91	-1.16716	tRNA wobble position uridine thiolation	GO:0002143
A0A0H2MWJ8	tRNA uridine 5-carboxymethylaminomethyl modification enzyme MnmG (Glucose-inhibited division protein A)	631	2.18935	tRNA wobble uridine modification	GO:0002098
A0A0H2NCE3	Glycosyl transferase	316	-1.51389	tryptophan biosynthetic process	GO:0000162
A0A0H2N5Q1	Tyrosine--tRNA ligase (EC 6.1.1.1) (Tyrosyl-tRNA synthetase) (TyrRS)	395	1.2327	tyrosyl-tRNA aminoacylation	GO:0006437
A0A0H2MPH4	4-hydroxybenzoate octaprenyltransferase (EC 2.5.1.39) (4-HB polyprenyltransferase)	284	-2.50279	ubiquinone biosynthetic process	GO:0006744
A0A0H2MQD5	2-octaprenyl-6-methoxyphenyl hydroxylase	391	-1.66415	ubiquinone biosynthetic process	GO:0006744
A0A0H2ML77	Ubiquinone biosynthesis accessory factor UbiJ	201	2.10105	ubiquinone biosynthetic process from chorismate	GO:0032150
A0A0H2MSK7	Valine--tRNA ligase (EC 6.1.1.9) (Valyl-tRNA synthetase) (ValRS)	957	0.932632	valyl-tRNA aminoacylation	GO:0006438
A0A0H2MM01	Efflux pump membrane transporter	1050	-2.49806	xenobiotic transport	GO:0042908
A0A0H2N1M7	Efflux pump membrane transporter	1060	1.95416	xenobiotic transport	GO:0042908
A0A0H2MLC8	High-affinity zinc uptake system protein ZnuA	295	-4.63789	zinc ion transport	GO:0006829
Protein ID	Protein names	Length	Log2 FC	Gene Ontology (molecular function)	GO ID
A0A0H2MJT9	Hydroxylamine reductase (EC 1.7.99.1) (Hybrid-cluster protein) (HCP) (Prismane protein)	553	1.81773	2 iron, 2 sulfur cluster binding	GO:0051537
A0A0H2MW51	Ferredoxin	87	-0.986608	2 iron, 2 sulfur cluster binding	GO:0051537
A0A0H2N3I5	HTH-type transcriptional regulator IscR	168	-2.21825	2 iron, 2 sulfur cluster binding	GO:0051537
A0A0H2NBW2	2-dehydro-3-deoxy-phosphogluconate aldolase (EC 4.1.2.14)	209	1.173	2-dehydro-3-deoxy-phosphogluconate aldolase activity	GO:0008675
A0A0H2MSQ1	Ferredoxin	107	3.17309	3 iron, 4 sulfur cluster binding	GO:0051538
A0A0H2NC89	3-oxoacyl-ACP synthase (EC 2.3.1.41)	382	2.92405	3-oxoacyl-acyl-carrier-protein synthase activity	GO:0004315
A0A0H2MV12	Formate dehydrogenase	951	1.8361	4 iron, 4 sulfur cluster binding	GO:0051539
A0A0H2MYH9	Ion-translocating oxidoreductase complex subunit B (EC 7.-.-.-) (Rnf electron transport complex subunit B)	194	-3.2083	4 iron, 4 sulfur cluster binding	GO:0051539
A0A0H2MZ07	Glutamate synthase	470	-1.36013	4 iron, 4 sulfur cluster binding	GO:0051539
A0A0H2N242	UPF0313 protein ZX61_12545	764	-7.51988	4 iron, 4 sulfur cluster binding	GO:0051539
A0A0H2MPX4	Transcriptional regulator	213	-1.76798	ABC-type amino acid transporter activity	GO:0015424
A0A0H2MTY0	ABC transporter ATP-binding protein	249	1.70055	ABC-type amino acid transporter activity	GO:0015424
A0A0H2MPL1	EF-hand domain-containing protein	176	-2.10013	ABC-type ferric iron transporter activity	GO:0015408
A0A0H2MPM1	Mg2+ transporter mgtE	281	2.1282	ABC-type ferric iron transporter activity	GO:0015408
A0A0H2N9C4	Thiamine ABC transporter ATP-binding protein	234	-3.76838	ABC-type thiamine transporter activity	GO:0048502
A0A0H2MPX2	Amino acid transporter	256	7.08871	ABC-type transporter activity	GO:0140359
A0A0H2N3B4	Acetyl-CoA acetyltransferase (EC 2.3.1.9)	391	-2.19573	acetyl-CoA C-acetyltransferase activity	GO:0003985
A0A0H2N7M2	Acetyltransferase	184	8.50887	acetyltransferase activity	GO:0016407
A0A0H2MZU5	Acyl-phosphate glycerol 3-phosphate acyltransferase	623	3.11035	acyltransferase activity	GO:0016746
A0A0H2MKJ0	Uncharacterized protein	679	-3.4065	acyltransferase activity, transferring groups other than amino-acyl groups	GO:0016747
A0A0H2NCF8	Alanine glycine permease	515	2.31335	alanine:sodium symporter activity	GO:0015655
A0A0H2MMR6	Epoxide hydrolase	315	4.7096	aldehyde dehydrogenase (NAD+) activity	GO:0004029
A0A0H2NAU8	Glucosaminidase	282	-3.42369	amidase activity	GO:0004040
A0A0H2MSK8	Ornithine carbamoyltransferase (OTCase) (EC 2.1.3.3)	336	-1.84269	amino acid binding	GO:0016597
A0A0H2MTA7	DNA-binding protein	160	1.76234	aminoacyl-tRNA editing activity	GO:0002161
A0A0H2N4B2	Prolyl-tRNA synthetase	159	-2.18419	aminoacyl-tRNA editing activity	GO:0002161
A0A0H2N1I5	Methionyl-tRNA synthetase	110	-9.00409	aminoacyl-tRNA ligase activity	GO:0004812
A0A0H2N9D7	Ammonium transporter	729	-1.79544	ammonium transmembrane transporter activity	GO:0008519
A0A0H2MV75	Multidrug resistance protein NorM (Na(+)/drug antiporter)	488	-1.36278	antiporter activity	GO:0015297
A0A0H2MKK1	Peptidase_A24 domain-containing protein	170	-5.75233	aspartic-type endopeptidase activity	GO:0004190
A0A0H2MKT8	Amino acid dehydrogenase (EC 1.4.99.1)	416	-4.78675	ATP binding	GO:0005524
A0A0H2MNS9	Peptidase M23	322	3.80599	ATP binding	GO:0005524
A0A0H2MTB2	Pyruvate kinase (EC 2.7.1.40)	470	1.88227	ATP binding	GO:0005524
A0A0H2MTK4	ATP-dependent helicase HrpB	817	2.59899	ATP binding	GO:0005524
A0A177XWV3	Peptide ABC transporter ATP-binding protein	261	-3.40123	ATP binding	GO:0005524
A0A0H2N1W3	Zinc ABC transporter ATPase (EC 3.6.3.3, EC 3.6.3.5)	766	-3.40123	ATP hydrolysis activity	GO:0016887
A0A177Y4A6	Copper-transporting ATPase	898	-3.09932	ATP hydrolysis activity	GO:0016887
A0A0H2N2V7	AAA_23 domain-containing protein	971	-3.09932	ATP-dependent DNA damage sensor activity	GO:0140664
A0A177XY14	Chaperone protein DnaK (HSP70) (Heat shock 70 kDa protein) (Heat shock protein 70)	638	3.3421	ATP-dependent protein folding chaperone	GO:0140662
A0A0H2MVQ3	Phosphate ABC transporter ATP-binding protein	249	1.37261	ATPase-coupled phosphate ion transmembrane transporter activity	GO:0015415
A0A0H2N1M5	Anaerobic C4-dicarboxylate transporter	441	-1.8615	C4-dicarboxylate transmembrane transporter activity	GO:0015556
A0A0H2N8C8	Maltodextrin-binding protein	393	2.23678	carbohydrate transmembrane transporter activity	GO:0015144
A0A0H2MV83	Cysteine desulfurase	411	6.84305	catalytic activity	GO:0003824
A0A0H2MXM6	UPF0294 protein ZX61_00550	285	-2.22593	catalytic activity	GO:0003824
A0A0H2NAC7	2-keto-4-pentenoate hydratase	337	-2.06148	catalytic activity	GO:0003824
A0A0H2MM24	Membrane protein	202	-1.48807	cation transmembrane transporter activity	GO:0008324
A0A0H2MPN8	Aldo/keto reductase	344	2.64027	cation transmembrane transporter activity	GO:0008324
A0A0H2MUY7	Cation transporter	1051	1.53559	cation transmembrane transporter activity	GO:0008324
A0A0H2N1I9	Glycerol uptake facilitator GlpF	284	2.0736	channel activity	GO:0015267
A0A0H2NAW9	Cytidine deaminase (EC 3.5.4.5) (Cytidine aminohydrolase) (CDA)	295	2.88286	cytidine deaminase activity	GO:0004126
A0A0H2N4M6	Diaminopropionate ammonia-lyase (EC 4.3.1.15)	392	2.98053	diaminopropionate ammonia-lyase activity	GO:0008838
A0A0H2MX09	Uncharacterized protein	247	3.81535	dioxygenase activity	GO:0051213
A0A0H2MQ01	Saccharopine dehydrogenase	417	1.79292	disulfide oxidoreductase activity	GO:0015036
A0A0H2MPE6	Membrane protein	301	-1.76548	DNA binding	GO:0003677
A0A0H2MPX8	Transcriptional regulator	322	7.33951	DNA binding	GO:0003677
A0A177Y318	TetR family transcriptional regulator	243	-1.4768	DNA binding	GO:0003677
A0A0H2MUG6	LuxR family transcriptional regulator	206	-3.03715	DNA binding	GO:0003677
A0A0H2N4C9	Transcriptional regulator	249	3.67401	DNA-binding transcription factor activity	GO:0003700
A0A177XYC3	Uncharacterized protein	868	2.28783	DNA-binding transcription factor activity	GO:0003700
A0A0H2N5M0	Phosphate transport regulator	226	2.28783	DNA-binding transcription factor activity	GO:0003700
A0A0H2MLX7	Multidrug transporter AcrB	1032	-2.50264	DNA-binding transcription factor activity	GO:0003700
A0A0H2MMK1	Formate transporter	482	-1.47902	DNA-binding transcription factor activity	GO:0003700
A0A0H2MPQ5	Lipoprotein	113	2.27239	DNA-binding transcription factor activity	GO:0003700
A0A0H2MQH3	AraC family transcriptional regulator	1097	-4.43253	DNA-binding transcription factor activity	GO:0003700
A0A0H2MWB4	LysR family transcriptional regulator	300	-2.45232	DNA-binding transcription factor activity	GO:0003700
A0A0H2MWK1	AraC family transcriptional regulator	274	-2.25345	DNA-binding transcription factor activity	GO:0003700
A0A0H2N160	AraC family transcriptional regulator	257	-1.98144	DNA-binding transcription factor activity	GO:0003700
A0A0H2N3W5	LysR family transcriptional regulator	299	-3.24202	DNA-binding transcription factor activity	GO:0003700
A0A0H2N4Q9	AraC family transcriptional regulator	299	2.76444	DNA-binding transcription factor activity	GO:0003700
A0A0H2N553	MarR family transcriptional regulator	164	3.91242	DNA-binding transcription factor activity	GO:0003700
A0A0H2N5T4	Transcriptional regulator	296	2.18291	DNA-binding transcription factor activity	GO:0003700
A0A0H2N8K5	HTH araC/xylS-type domain-containing protein	280	-2.29582	DNA-binding transcription factor activity	GO:0003700
A0A0H2NDD8	AraC family transcriptional regulator	323	-1.63237	DNA-binding transcription factor activity	GO:0003700
A0A0H2MTX6	Agglutination protein	434	1.56533	efflux transmembrane transporter activity	GO:0015562
A0A0H2MZV1	Copper transporter	449	2.37066	efflux transmembrane transporter activity	GO:0015562
A0A0H2MZV6	Membrane protein	423	1.81897	efflux transmembrane transporter activity	GO:0015562
A0A0H2MRF7	Thiol oxidoreductase	463	8.206	electron transfer activity	GO:0009055
A0A0H2MTI6	Flavodoxin	173	2.60415	electron transfer activity	GO:0009055
A0A0H2MQK0	Exonuclease	176	7.67555	exonuclease activity	GO:0004527
A0A0H2MQ24	Porin	381	-2.02573	flavin adenine dinucleotide binding	GO:0050660
A0A0H2MSV4	tRNA-dihydrouridine synthase B (EC 1.3.1.-)	320	1.04711	flavin adenine dinucleotide binding	GO:0050660
A0A0H2MMK8	Aldehyde dehydrogenase	486	3.20503	formate transmembrane transporter activity	GO:0015499
A0A0H2MML5	Acriflavine resistance protein B	1053	3.7889	formate transmembrane transporter activity	GO:0015499
A0A0H2MNM3	Membrane protein	276	4.32328	glucose 1-dehydrogenase NAD(P) activity	GO:0047936
A0A0H2MJU9	Elongation factor G (EF-G)	695	-10.1838	GTP binding	GO:0005525
A0A0H2MXZ3	Translation initiation factor IF-2	895	-3.42576	GTP binding	GO:0005525
A0A0H2MYL3	Uncharacterized protein	1915	-3.19213	helicase activity	GO:0004386
A0A0H2MLF4	BolA family transcriptional regulator	98	3.76113	heme binding	GO:0020037
A0A0H2MMY3	Hemolysin	583	3.81604	hydrolase activity	GO:0016787
A0A0H2MN71	Uncharacterized protein	63	-2.41703	hydrolase activity	GO:0016787
A0A0H2MNQ1	tRNA (guanine-N(7)-)-methyltransferase (EC 2.1.1.33) (tRNA (guanine(46)-N(7))-methyltransferase) (tRNA(m7G46)-methyltransferase)	239	2.07783	hydrolase activity	GO:0016787
A0A0H2MP03	GlcG protein	145	3.07671	hydrolase activity	GO:0016787
A0A0H2MSK4	Peptidase S66	334	-1.22768	hydrolase activity	GO:0016787
A0A0H2MSW3	Hydrolase	251	-3.26045	hydrolase activity	GO:0016787
A0A0H2MY87	DNA mismatch repair protein MutT	473	-2.52106	hydrolase activity	GO:0016787
A0A0H2N8P2	ATP synthase subunit b (ATP synthase F(0) sector subunit b) (ATPase subunit I) (F-type ATPase subunit b) (F-ATPase subunit b)	156	0.900311	hydrolase activity	GO:0016787
A0A0H2NEH9	HAD family hydrolase	205	-3.08205	hydrolase activity	GO:0016787
A0A0H2N1U6	Deacylase	363	-2.92158	hydrolase activity, acting on carbon-nitrogen (but not peptide) bonds, in linear amides	GO:0016811
A0A0H2MTT7	Lytic murein transglycosylase	651	2.83665	hydrolase activity, hydrolyzing O-glycosyl compounds	GO:0004553
A0A0H2N2T8	Periplasmic protein	181	3.48578	intramolecular lyase activity	GO:0016872
A0A0H2ML87	Deferrochelatase	300	-2.94648	iron-sulfur cluster binding	GO:0051536
A0A0H2MUL5	Formate dehydrogenase	202	-2.3697	iron-sulfur cluster binding	GO:0051536
A0A0H2MPY7	Membrane protein	226	7.23029	L-lysine efflux transmembrane transporter activity	GO:0015661
A0A0H2MPZ2	PF03932 family protein CutC	250	-2.65963	L-lysine efflux transmembrane transporter activity	GO:0015661
A0A0H2MQL5	Ubiquitin--protein ligase	298	-2.27587	ligase activity	GO:0016874
A0A0H2MXH4	Ligase	409	4.266	ligase activity	GO:0016874
A0A0H2MVP3	Long-chain fatty acid--CoA ligase (EC 6.2.1.3)	562	1.74207	long-chain fatty acid-CoA ligase activity	GO:0004467
A0A0H2MJT6	Lactoylglutathione lyase	148	-4.22415	lyase activity	GO:0016829
A0A0H2N0J9	Glyoxalase	216	-1.21682	lyase activity	GO:0016829
A0A0H2MUE8	Hydrolase	275	-1.63014	magnesium ion binding	GO:0000287
A0A0H2MTA4	Transketolase (EC 2.2.1.1)	664	1.26188	metal ion binding	GO:0046872
A0A0H2MW07	Alcohol dehydrogenase	382	-2.05537	metal ion binding	GO:0046872
A0A0H2MXI1	Superoxide dismutase (EC 1.15.1.1)	205	-2.3618	metal ion binding	GO:0046872
A0A0H2MRZ2	Xaa-Pro aminopeptidase	595	-1.16301	metalloaminopeptidase activity	GO:0070006
A0A0H2MMD0	DEAD/DEAH box helicase	419	-1.92957	N-acetyltransferase activity	GO:0008080
A0A0H2MS29	Histone acetyltransferase	186	-1.49986	N-acetyltransferase activity	GO:0008080
A0A0H2MW19	Phosphinothricin acetyltransferase	163	-2.41634	N-acetyltransferase activity	GO:0008080
A0A0H2N778	GCN5 family acetyltransferase	183	7.45609	N-acetyltransferase activity	GO:0008080
A0A0H2N7K3	Ribosomal-protein-alanine acetyltransferase	191	8.56009	N-acetyltransferase activity	GO:0008080
A0A0H2MW78	Oxidoreductase	309	-1.73609	nucleotide binding	GO:0000166
A0A0H2MKW5	Type VI secretion protein	332	-3.02879	oxidoreductase activity	GO:0016491
A0A0H2MQ06	30S ribosomal protein S6 modification protein	83	-1.92868	oxidoreductase activity	GO:0016491
A0A0H2MSP7	Quinone oxidoreductase	326	-1.39098	oxidoreductase activity	GO:0016491
A0A0H2MTY3	Aldehyde dehydrogenase	501	-2.2799	oxidoreductase activity, acting on the aldehyde or oxo group of donors, NAD or NADP as acceptor	GO:0016620
A0A0H2NA72	Lysine transporter LysM	190	7.6126	peptidoglycan binding	GO:0042834
A0A0H2MTE3	Peptidyl-prolyl cis-trans isomerase (EC 5.2.1.8)	193	4.68081	peptidyl-prolyl cis-trans isomerase activity	GO:0003755
A0A0H2MK01	Alkyl hydroperoxide reductase C (Peroxiredoxin) (Thioredoxin peroxidase)	202	-7.15914	peroxiredoxin activity	GO:0051920
A0A0H2MLL6	Ribosomal RNA small subunit methyltransferase J (EC 2.1.1.242) (16S rRNA m2G1516 methyltransferase) (rRNA (guanine-N(2)-)-methyltransferase)	259	-2.83557	phosphorelay sensor kinase activity	GO:0000155
A0A0H2MTA5	Histidine kinase (EC 2.7.13.3)	1142	4.1345	phosphorelay sensor kinase activity	GO:0000155
A0A0H2MXE3	Histidine kinase (EC 2.7.13.3)	435	4.72749	phosphorelay sensor kinase activity	GO:0000155
A0A0H2N1M2	Histidine kinase (EC 2.7.13.3)	461	-2.69961	phosphorelay sensor kinase activity	GO:0000155
A0A0H2N6V1	Histidine kinase (EC 2.7.13.3)	444	-2.19749	phosphorelay sensor kinase activity	GO:0000155
A0A0H2MY15	HD family phosphohydrolase	401	3.23583	phosphoric diester hydrolase activity	GO:0008081
A0A0H2N821	Phospholipase C	441	2.00646	phosphoric diester hydrolase activity	GO:0008081
A0A0H2MPA7	Small-conductance mechanosensitive channel	288	2.69596	porin activity	GO:0015288
A0A0H2MPB1	XRE family transcriptional regulator	222	1.48078	porin activity	GO:0015288
A0A0H2MQ26	Ligand-gated channel protein	696	-2.97752	porin activity	GO:0015288
A0A0H2MQ30	Fe3+-citrate ABC transporter substrate-binding protein	168	-2.3227	porin activity	GO:0015288
A0A0H2MWN6	Trk system potassium uptake protein TrkA	458	-2.72722	potassium ion transmembrane transporter activity	GO:0015079
A0A0H2NAK3	Propionyl-CoA synthetase (EC 6.2.1.17)	625	-3.00823	propionate-CoA ligase activity	GO:0050218
A0A0H2MW33	Histidine kinase (EC 2.7.13.3)	678	2.75268	protein histidine kinase activity	GO:0004673
A0A0H2MM42	Conjugal transfer protein TraF	401	1.24018	protein-containing complex binding	GO:0044877
A0A0H2MMF0	Thioredoxin	108	-2.38878	protein-disulfide reductase activity	GO:0015035
A0A0H2MMF8	Tail protein	125	3.37262	protein-disulfide reductase activity	GO:0015035
A0A0H2NDU5	tRNA (cytidine(34)-2'-O)-methyltransferase (EC 2.1.1.207) (tRNA (cytidine/uridine-2'-O-)-methyltransferase TrmL)	158	-1.84085	RNA binding	GO:0003723
A0A0H2MLX2	Endoribonuclease L-PSP	135	-1.45211	rRNA (guanine-N2-)-methyltransferase activity	GO:0008990
A0A0H2MQ38	Low calcium response locus protein H	163	7.03726	siderophore uptake transmembrane transporter activity	GO:0015344
A0A0H2MWL7	Fumarate reductase subunit C (Quinol-fumarate reductase subunit C) (QFR subunit C)	127	-2.13877	succinate dehydrogenase activity	GO:0000104
A0A0H2N7I6	Sulfate transporter	496	7.43988	sulfate transmembrane transporter activity	GO:0015116
A0A0H2MJV2	Sodium:glutamate symporter	425	-4.36537	symporter activity	GO:0015293
A0A0H2MRA0	Amino acid:proton symporter	418	7.73677	symporter activity	GO:0015293
A0A0H2MT70	Aminotransferase DegT	358	3.82866	transaminase activity	GO:0008483
A0A0H2MQ64	S-adenosylmethionine tRNA ribosyltransferase	288	7.90608	transferase activity	GO:0016740
A0A0H2MQY7	Hexapeptide transferase	218	-1.27291	transferase activity	GO:0016740
A0A0H2N1Q0	Glycosyl transferase	243	-1.67667	transferase activity	GO:0016740
A0A0H2MKS9	Cobyrinic acid a,c-diamide synthase	295	1.48053	transition metal ion binding	GO:0046914
A0A0H2MKC0	Translation elongation factor P (EF-P)	167	2.39728	translation elongation factor activity	GO:0003746
A0A0H2MNG6	Sugar dehydrogenase (EC 1.1.1.47)	243	3.12113	translation elongation factor activity	GO:0003746
A0A0H2MNH8	Uncharacterized protein	578	3.14067	translation elongation factor activity	GO:0003746
A0A0H2NE00	Elongation factor Ts (EF-Ts)	280	0.97312	translation elongation factor activity	GO:0003746
A0A0H2MM17	Uncharacterized protein	303	-2.01977	transmembrane transporter activity	GO:0022857
A0A0H2MMV2	Plasmid stabilization protein	100	-1.57629	transmembrane transporter activity	GO:0022857
A0A0H2MRK9	MFS transporter	415	-1.33508	transmembrane transporter activity	GO:0022857
A0A0H2MUQ0	Permease	399	1.29669	transmembrane transporter activity	GO:0022857
A0A0H2MWK0	Ribose ABC transporter permease	327	2.57756	transmembrane transporter activity	GO:0022857
A0A0H2N9Y8	Sodium:solute symporter	575	7.15256	transmembrane transporter activity	GO:0022857
A0A0H2NCK5	DeoR faimly transcriptional regulator	491	-2.58448	transmembrane transporter activity	GO:0022857
A0A0H2MU58	Adenylate cyclase	505	-2.65299	triphosphatase activity	GO:0050355
A0A0H2MNQ4	Twitching motility protein PilT	368	1.46336	tRNA (guanine-N7-)-methyltransferase activity	GO:0008176
A0A0H2MNR4	XRE family transcriptional regulator	253	1.70941	tRNA (guanine-N7-)-methyltransferase activity	GO:0008176
Protein ID	Protein names	Length	Log2 FC	Gene Ontology (cellular component)	GO ID
A0A0H2MPK5	ABC transporter	343	1.71832	ATP-binding cassette (ABC) transporter complex	GO:0043190
A0A0H2MM89	ABC transporter ATP-binding protein	394	-3.5144	ATP-binding cassette (ABC) transporter complex, substrate-binding subunit-containing	GO:0055052
A0A0H2MK95	Flagellin	377	1.56451	bacterial-type flagellum	GO:0009288
A0A0H2MKL7	Flagellin	377	-6.04078	bacterial-type flagellum	GO:0009288
A0A0H2MQ51	Flagellin	377	2.58436	bacterial-type flagellum	GO:0009288
A0A0H2N675	Flagellin	381	1.60554	bacterial-type flagellum	GO:0009288
A0A0H2MPF3	Flagellar hook protein FlgE	434	-2.70568	bacterial-type flagellum basal body	GO:0009425
A0A0H2MKF5	Aromatic hydrocarbon degradation protein	438	1.96319	cell outer membrane	GO:0009279
A0A0H2MP27	Membrane protein	351	2.11514	cell outer membrane	GO:0009279
A0A0H2MQ24	Porin	381	-2.02573	cell outer membrane	GO:0009279
A0A0H2MU78	Flagellar protein MotY	293	2.76693	cell outer membrane	GO:0009279
A0A0H2MPH7	tRNA (guanine-N(1)-)-methyltransferase (EC 2.1.1.228) (M1G-methyltransferase) (tRNA [GM37] methyltransferase)	247	1.09117	cytoplasm	GO:0005737
A0A0H2MQJ1	Uncharacterized protein	632	7.91549	extracellular region	GO:0005576
A0A0H2MJS1	Uncharacterized protein	198	-6.16797	integral component of membrane	GO:0016021
A0A0H2MJV7	Pilus assembly protein PilW	216	-4.14882	integral component of membrane	GO:0016021
A0A0H2MJX6	Membrane protein	302	-7.125	integral component of membrane	GO:0016021
A0A0H2MKN7	sn-glycerol-3-phosphate transporter	454	-4.71258	integral component of membrane	GO:0016021
A0A0H2MKZ6	Pilus assembly protein TadB	308	-4.75299	integral component of membrane	GO:0016021
A0A0H2ML00	Membrane associated secretion system protein	427	-2.93178	integral component of membrane	GO:0016021
A0A0H2ML34	Membrane protein	152	-2.9349	integral component of membrane	GO:0016021
A0A0H2MLF9	Histidine kinase (EC 2.7.13.3)	837	2.0517	integral component of membrane	GO:0016021
A0A0H2MM17	Uncharacterized protein	303	-2.01977	integral component of membrane	GO:0016021
A0A0H2MMK1	Formate transporter	482	-1.47902	integral component of membrane	GO:0016021
A0A0H2MN73	Membrane protein	161	1.96104	integral component of membrane	GO:0016021
A0A0H2MNB5	Membrane protein	185	1.7431	integral component of membrane	GO:0016021
A0A0H2MPI0	Membrane protein	129	-2.68532	integral component of membrane	GO:0016021
A0A0H2MPP3	Probable membrane transporter protein	263	3.28467	integral component of membrane	GO:0016021
A0A0H2MPW3	Lipid transporter ATP-binding/permease	582	7.05495	integral component of membrane	GO:0016021
A0A0H2MQ20	Hemolysin	427	-6.26576	integral component of membrane	GO:0016021
A0A0H2MQC5	Nitrite reductase	323	1.68795	integral component of membrane	GO:0016021
A0A0H2MQD4	Membrane protein	515	6.96204	integral component of membrane	GO:0016021
A0A0H2MQX3	Potassium channel protein	344	-2.89022	integral component of membrane	GO:0016021
A0A0H2MRM8	Membrane protein	182	-2.81219	integral component of membrane	GO:0016021
A0A0H2MSC5	Multidrug DMT transporter	299	-1.0842	integral component of membrane	GO:0016021
A0A0H2MSC9	Multidrug DMT transporter permease	317	5.17841	integral component of membrane	GO:0016021
A0A0H2MSI7	Hemolysin	371	4.62602	integral component of membrane	GO:0016021
A0A0H2MSN4	GDT1 family protein	185	-2.32911	integral component of membrane	GO:0016021
A0A0H2MSU4	MSHA biogenesis protein MshJ	216	-3.45184	integral component of membrane	GO:0016021
A0A0H2MSX5	J domain-containing protein	343	-2.5496	integral component of membrane	GO:0016021
A0A0H2MT87	Type VI secretion protein IcmF	1122	1.53998	integral component of membrane	GO:0016021
A0A0H2MTB3	Uncharacterized protein	194	-1.05273	integral component of membrane	GO:0016021
A0A0H2MTE7	Uncharacterized protein	550	1.66754	integral component of membrane	GO:0016021
A0A0H2MTN4	Membrane protein	138	-6.16746	integral component of membrane	GO:0016021
A0A0H2MU14	Membrane protein	171	-1.71111	integral component of membrane	GO:0016021
A0A0H2MUA8	RDD domain-containing protein	163	-2.54584	integral component of membrane	GO:0016021
A0A0H2MUZ1	Peptide ABC transporter permease	427	1.53748	integral component of membrane	GO:0016021
A0A0H2MVG6	Membrane protein	486	-4.71373	integral component of membrane	GO:0016021
A0A0H2MVK4	Uncharacterized protein	178	1.05697	integral component of membrane	GO:0016021
A0A0H2MW53	Membrane protein	298	-1.51787	integral component of membrane	GO:0016021
A0A0H2N1N2	Membrane protein	86	-1.59489	integral component of membrane	GO:0016021
A0A0H2N2G4	Type VI secretion protein IcmF	1128	1.94312	integral component of membrane	GO:0016021
A0A0H2N2N2	Cytochrome bd biosynthesis protein	100	-2.54492	integral component of membrane	GO:0016021
A0A0H2N2Y3	Flagellar motor protein MotB	209	-3.27675	integral component of membrane	GO:0016021
A0A0H2N362	Membrane protein	294	-2.19833	integral component of membrane	GO:0016021
A0A0H2N4Z4	Membrane protein	200	2.77933	integral component of membrane	GO:0016021
A0A0H2N5V9	Diguanylate phosphodiesterase	781	3.45518	integral component of membrane	GO:0016021
A0A0H2N7L6	C4-dicarboxylate ABC transporter	177	4.83347	integral component of membrane	GO:0016021
A0A0H2N7R2	Uncharacterized protein	409	2.10622	integral component of membrane	GO:0016021
A0A0H2N806	Membrane protein	245	-2.1059	integral component of membrane	GO:0016021
A0A0H2NB74	Uncharacterized protein	136	-1.62575	integral component of membrane	GO:0016021
A0A0H2ND42	Uncharacterized protein	380	-1.51624	integral component of membrane	GO:0016021
A0A0H2ND88	Uncharacterized protein	121	-3.73381	integral component of membrane	GO:0016021
A0A0H2NDE8	Membrane protein	301	3.29745	integral component of membrane	GO:0016021
A0A0H2NED7	Membrane protein	61	-2.33643	integral component of membrane	GO:0016021
A0A0H2MRG8	Permease	296	7.13352	integral component of plasma membrane	GO:0005887
A0A0H2MNP6	Peptidase M23	428	2.75303	membrane	GO:0016020
A0A0H2N054	Starvation-inducible protein	184	0.978798	outer membrane	GO:0019867
A0A0H2MNM4	Thiol:disulfide interchange protein	248	-2.06793	periplasmic space	GO:0042597
A0A0H2MPZ7	Thiol:disulfide interchange protein	199	7.53318	periplasmic space	GO:0042597
A0A0H2MWQ2	Periplasmic repressor CpxP	166	-2.05579	periplasmic space	GO:0042597

## Sheet: TAB 4
Resistant Family 10 GO annotation
Protein ID	Protein names	Length	Log2 FC	Gene Ontology (biological process)	GO ID
A0A0H2NA39	Adenylosuccinate synthetase (AMPSase) (AdSS) (EC 6.3.4.4) (IMP--aspartate ligase)	438	1.06595	'de novo' AMP biosynthetic process	GO:0044208
A0A0H2MWW4	Uridylate kinase (UK) (EC 2.7.4.22) (Uridine monophosphate kinase) (UMP kinase) (UMPK)	243	-3.35173	'de novo' CTP biosynthetic process	GO:0044210
A0A0H2MQ50	Phosphoribosylformylglycinamidine cyclo-ligase (EC 6.3.3.1) (AIR synthase) (AIRS) (Phosphoribosyl-aminoimidazole synthetase)	346	-2.93128	'de novo' IMP biosynthetic process	GO:0006189
A0A0H2MQG9	Amidophosphoribosyltransferase (ATase) (EC 2.4.2.14) (Glutamine phosphoribosylpyrophosphate amidotransferase) (GPATase)	504	-4.89026	'de novo' IMP biosynthetic process	GO:0006189
A0A0H2MSS2	N5-carboxyaminoimidazole ribonucleotide mutase (N5-CAIR mutase) (EC 5.4.99.18) (5-(carboxyamino)imidazole ribonucleotide mutase)	161	-1.28467	'de novo' IMP biosynthetic process	GO:0006189
A0A0H2MV18	Aspartate-semialdehyde dehydrogenase (ASA dehydrogenase) (ASADH) (EC 1.2.1.11) (Aspartate-beta-semialdehyde dehydrogenase)	371	1.37617	'de novo' L-methionine biosynthetic process	GO:0071266
A0A0H2MVJ8	Orotidine 5'-phosphate decarboxylase (EC 4.1.1.23) (OMP decarboxylase) (OMPDCase) (OMPdecase)	231	0.790276	'de novo' pyrimidine nucleobase biosynthetic process	GO:0006207
A0A0H2MJG6	Cysteine desulfurase IscS (EC 2.8.1.7)	404	-6.81769	2Fe-2S] cluster assembly	GO:0044571
A0A0H2MTS6	N-acetylmuramic acid 6-phosphate etherase (MurNAc-6-P etherase) (EC 4.2.1.126) (N-acetylmuramic acid 6-phosphate hydrolase) (N-acetylmuramic acid 6-phosphate lyase)	308	1.25122	1,6-anhydro-N-acetyl-beta-muramic acid catabolic process	GO:0097175
A0A0H2MUM0	Ribose-phosphate pyrophosphokinase (RPPK) (EC 2.7.6.1) (5-phospho-D-ribosyl alpha-1-diphosphate) (Phosphoribosyl diphosphate synthase) (Phosphoribosyl pyrophosphate synthase) (P-Rib-PP synthase) (PRPP synthase) (PRPPase)	314	-1.48246	5-phosphoribose 1-diphosphate biosynthetic process	GO:0006015
A0A0H2MXT6	Phosphopentomutase (EC 5.4.2.7) (Phosphodeoxyribomutase)	406	1.90907	5-phosphoribose 1-diphosphate biosynthetic process	GO:0006015
A0A0H2N065	Acetate kinase (EC 2.7.2.1) (Acetokinase)	397	2.4547	acetyl-CoA biosynthetic process	GO:0006085
A0A0H2NC77	Acetate kinase (EC 2.7.2.1) (Acetokinase)	398	1.16858	acetyl-CoA biosynthetic process	GO:0006085
A0A0H2MPI3	Bifunctional protein HldE [Includes: D-beta-D-heptose 7-phosphate kinase (EC 2.7.1.167) (D-beta-D-heptose 7-phosphotransferase) (D-glycero-beta-D-manno-heptose-7-phosphate kinase); D-beta-D-heptose 1-phosphate adenylyltransferase (EC 2.7.7.70) (D-glycero-beta-D-manno-heptose 1-phosphate adenylyltransferase)]	476	-1.68494	ADP-L-glycero-beta-D-manno-heptose biosynthetic process	GO:0097171
A0A0H2MSF7	ADP-L-glycero-D-manno-heptose-6-epimerase (EC 5.1.3.20) (ADP-L-glycero-beta-D-manno-heptose-6-epimerase) (ADP-glyceromanno-heptose 6-epimerase) (ADP-hep 6-epimerase) (AGME)	313	1.5227	ADP-L-glycero-beta-D-manno-heptose biosynthetic process	GO:0097171
A0A0H2MQW3	Cytochrome d terminal oxidase subunit 1	528	-3.97868	aerobic electron transport chain	GO:0019646
A0A0H2MLM8	Ubiquinone/menaquinone biosynthesis C-methyltransferase UbiE (EC 2.1.1.163) (EC 2.1.1.201) (2-methoxy-6-polyprenyl-1,4-benzoquinol methylase) (Demethylmenaquinone methyltransferase)	260	-3.39382	aerobic respiration	GO:0009060
A0A0H2MWB0	Probable allantoicase (EC 3.5.3.4) (Allantoate amidinohydrolase)	328	-2.10451	allantoin catabolic process	GO:0000256
A0A0H2N7H5	Aminotransferase (EC 2.6.1.-)	396	7.23911	alpha-amino acid metabolic process	GO:1901605
A0A0H2MRE3	Alpha-amylase	675	2.45113	alpha-glucan catabolic process	GO:0030980
A0A0H2N7J3	Septum formation protein	417	6.99087	amino acid transmembrane transport	GO:0003333
A0A0H2MNP0	Threonine transporter RhtB	200	3.40052	amino acid transport	GO:0006865
A0A0H2MNR1	Amino acid transporter	208	2.26983	amino acid transport	GO:0006865
A0A0H2MTC7	Amino acid ABC transporter permease	365	2.97232	amino acid transport	GO:0006865
A0A0H2N152	Lysine transporter LysE	210	-3.05014	amino acid transport	GO:0006865
A0A0H2N748	Nickel transporter	256	6.71688	amino acid transport	GO:0006865
A0A0H2N7L9	Arginine:ornithine antiporter	472	7.87225	amino acid transport	GO:0006865
A0A0H2MXG1	Fumarate reductase flavoprotein subunit (EC 1.3.5.4)	614	1.3353	anaerobic respiration	GO:0009061
A0A0H2N471	Periplasmic nitrate reductase, electron transfer subunit (Diheme cytochrome c NapB)	151	-2.20237	anaerobic respiration	GO:0009061
A0A0H2N1K7	Argininosuccinate synthase (EC 6.3.4.5) (Citrulline--aspartate ligase)	404	-2.25239	arginine biosynthetic process	GO:0006526
A0A0H2NDT5	N-acetyl-gamma-glutamyl-phosphate reductase (AGPR) (EC 1.2.1.38) (N-acetyl-glutamate semialdehyde dehydrogenase) (NAGSA dehydrogenase)	334	-2.51973	arginine biosynthetic process	GO:0006526
A0A0H2MX41	Argininosuccinate lyase (ASAL) (EC 4.3.2.1) (Arginosuccinase)	624	-1.68177	arginine biosynthetic process via ornithine	GO:0042450
A0A0H2MXG9	Acetylglutamate kinase (EC 2.7.2.8) (N-acetyl-L-glutamate 5-phosphotransferase) (NAG kinase) (NAGK)	263	-3.77381	arginine biosynthetic process via ornithine	GO:0042450
A0A0H2MXQ0	N-succinylglutamate 5-semialdehyde dehydrogenase (EC 1.2.1.71) (Succinylglutamic semialdehyde dehydrogenase) (SGSD)	485	-1.40157	arginine catabolic process to glutamate	GO:0019544
A0A0H2MTT2	Phospho-2-dehydro-3-deoxyheptonate aldolase (EC 2.5.1.54)	357	1.69144	aromatic amino acid family biosynthetic process	GO:0009073
A0A0H2MX50	Shikimate kinase (SK) (EC 2.7.1.71)	172	-1.48374	aromatic amino acid family biosynthetic process	GO:0009073
A0A0H2MTM4	4-hydroxyphenylpyruvate dioxygenase	357	-2.6669	aromatic amino acid family metabolic process	GO:0009072
A0A0H2MQ95	HTH-type transcriptional regulatory protein TyrR	514	1.7741	aromatic compound catabolic process	GO:0019439
A0A0H2MX72	5-carboxymethyl-2-hydroxymuconate isomerase	115	-1.77589	aromatic compound catabolic process	GO:0019439
A0A0H2MLD7	Flagellar biosynthesis protein FlhA	697	2.79899	bacterial-type flagellum assembly	GO:0044780
A0A0H2MPF8	Flagellar hook-associated protein 1	624	2.67712	bacterial-type flagellum assembly	GO:0044780
A0A0H2N2A5	Flagellar biosynthetic protein FliR	260	-2.88829	bacterial-type flagellum assembly	GO:0044780
A0A0H2MQI1	Flagellar biosynthesis protein FlhF (Flagella-associated GTP-binding protein)	493	2.25719	bacterial-type flagellum organization	GO:0044781
A0A0H2MU35	Basal-body rod modification protein FlgD	236	1.75247	bacterial-type flagellum organization	GO:0044781
A0A0H2MKA9	Flagellar protein FliL	165	-4.72393	bacterial-type flagellum-dependent cell motility	GO:0071973
A0A0H2MQ39	Flagellar basal-body rod protein FlgC	138	1.77357	bacterial-type flagellum-dependent cell motility	GO:0071973
A0A0H2N663	Flagellar basal body rod protein FlgB	132	1.69674	bacterial-type flagellum-dependent cell motility	GO:0071973
A0A0H2MTI7	Formamidopyrimidine-DNA glycosylase (Fapy-DNA glycosylase) (EC 3.2.2.23) (DNA-(apurinic or apyrimidinic site) lyase MutM) (AP lyase MutM) (EC 4.2.99.18)	268	4.14822	base-excision repair	GO:0006284
A0A0H2MSU9	UTP--glucose-1-phosphate uridylyltransferase (EC 2.7.7.9) (UDP-glucose pyrophosphorylase)	291	-1.92899	biosynthetic process	GO:0009058
A0A0H2MUW3	Aminotransferase (EC 2.6.1.2)	404	1.20346	biosynthetic process	GO:0009058
A0A0H2N6J5	Adenylate cyclase (EC 4.6.1.1)	842	-2.11064	cAMP biosynthetic process	GO:0006171
A0A0H2MR27	Transcriptional regulator	284	1.34842	carbohydrate derivative metabolic process	GO:1901135
A0A0H2MJX9	Beta-N-acetylhexosaminidase (EC 3.2.1.52) (Beta-N-acetylhexosaminidase) (N-acetyl-beta-glucosaminidase)	883	2.54762	carbohydrate metabolic process	GO:0005975
A0A0H2MKV1	Mannose-6-phosphate isomerase (EC 5.3.1.8)	401	-3.61219	carbohydrate metabolic process	GO:0005975
A0A0H2MLI6	Pullulanase	1442	-2.44327	carbohydrate metabolic process	GO:0005975
A0A0H2MM86	Pullulanase (EC 3.2.1.41) (Alpha-dextrin endo-1,6-alpha-glucosidase) (Pullulan 6-glucanohydrolase)	2014	2.97475	carbohydrate metabolic process	GO:0005975
A0A0H2MN02	Mannose-6-phosphate isomerase (EC 5.3.1.8)	395	3.75687	carbohydrate metabolic process	GO:0005975
A0A0H2MNP1	Beta-N-acetylhexosaminidase (EC 3.2.1.52) (Beta-N-acetylhexosaminidase) (N-acetyl-beta-glucosaminidase)	636	2.20216	carbohydrate metabolic process	GO:0005975
A0A0H2MNQ2	Phosphoglucosamine mutase (EC 5.4.2.10)	446	1.5713	carbohydrate metabolic process	GO:0005975
A0A0H2MNS6	Beta-hexosaminidase (EC 3.2.1.52) (Beta-N-acetylhexosaminidase) (N-acetyl-beta-glucosaminidase)	328	2.76361	carbohydrate metabolic process	GO:0005975
A0A0H2MQV3	N-acylglucosamine 2-epimerase	482	6.95526	carbohydrate metabolic process	GO:0005975
A0A0H2MR71	4-alpha-glucanotransferase (EC 2.4.1.25) (Amylomaltase) (Disproportionating enzyme)	726	2.89084	carbohydrate metabolic process	GO:0005975
A0A0H2MSL4	Aspartate-semialdehyde dehydrogenase	388	-1.43964	carbohydrate metabolic process	GO:0005975
A0A0H2MTL3	Phosphomutase	470	2.77377	carbohydrate metabolic process	GO:0005975
A0A0H2MWW5	Phosphoglucomutase	568	-1.28468	carbohydrate metabolic process	GO:0005975
A0A0H2MXA0	Phosphoheptose isomerase (EC 5.3.1.28) (Sedoheptulose 7-phosphate isomerase)	192	-3.60379	carbohydrate metabolic process	GO:0005975
A0A0H2N7Z7	Chitodextrinase	866	-2.00044	carbohydrate metabolic process	GO:0005975
A0A0H2N8C3	Uncharacterized protein	736	-1.11604	carbohydrate metabolic process	GO:0005975
A0A0H2MT85	Sugar transporter	444	-1.70542	carbohydrate transport	GO:0008643
A0A0H2MQU4	Pyruvate decarboxylase	551	-1.22345	carboxylic acid metabolic process	GO:0019752
A0A0H2MRH2	Glutamate decarboxylase	632	-1.34258	carboxylic acid metabolic process	GO:0019752
A0A0H2MV03	Glutamate decarboxylase	550	7.01406	carboxylic acid metabolic process	GO:0019752
A0A0H2N1J3	Isocitrate lyase (EC 4.1.3.1) (Isocitrase) (Isocitratase)	437	1.72471	carboxylic acid metabolic process	GO:0019752
A0A0H2MNL9	Pilus assembly protein PilA	144	2.94685	cell adhesion	GO:0007155
A0A0H2MW75	Phosphate-binding protein	272	-1.3244	cell adhesion	GO:0007155
A0A0H2MKR8	Peptidoglycan-associated protein	175	-3.55231	cell cycle	GO:0007049
A0A0H2N1S6	Ditrans,polycis-undecaprenyl-diphosphate synthase ((2E,6E)-farnesyl-diphosphate specific) (EC 2.5.1.31) (Ditrans,polycis-undecaprenylcistransferase) (Undecaprenyl diphosphate synthase) (UDS) (Undecaprenyl pyrophosphate synthase) (UPP synthase)	251	2.94135	cell wall organization	GO:0071555
A0A0H2N322	Peptidoglycan lytic exotransglycosylase (EC 4.2.2.n1) (Murein hydrolase A)	367	-3.7936	cell wall organization	GO:0071555
A0A0H2N7P9	Peptidoglycan D,D-transpeptidase MrdA (EC 3.4.16.4) (Penicillin-binding protein 2) (PBP-2)	633	-1.40828	cell wall organization	GO:0071555
A0A0H2MLT3	Ornithine monooxygenase	430	-2.32414	cellular biosynthetic process	GO:0044249
A0A0H2MSX4	Bacterioferritin (EC 1.16.3.1)	160	-2.91331	cellular iron ion homeostasis	GO:0006879
A0A0H2N5U4	Carbon starvation protein CstA	494	2.19321	cellular response to starvation	GO:0009267
A0A0H2MNU0	Protein SprT	165	1.774	cellular response to stimulus	GO:0051716
A0A0H2MKT2	Protein-glutamate methylesterase/protein-glutamine glutaminase (EC 3.1.1.61) (EC 3.5.1.44)	373	1.70422	chemotaxis	GO:0006935
A0A0H2MKY4	Chemotaxis protein	678	1.88137	chemotaxis	GO:0006935
A0A0H2MMI3	Chemotaxis protein	636	2.52978	chemotaxis	GO:0006935
A0A0H2MQI5	Phosphorelay protein LuxU (EC 2.7.13.3)	745	1.49235	chemotaxis	GO:0006935
A0A0H2MR84	Chemotaxis protein	637	1.9541	chemotaxis	GO:0006935
A0A0H2MRV7	Chemotaxis protein	511	-1.45502	chemotaxis	GO:0006935
A0A0H2MSC7	Chemotaxis protein	622	2.64287	chemotaxis	GO:0006935
A0A0H2MVD8	Chemotaxis protein	630	7.57574	chemotaxis	GO:0006935
A0A0H2MVR3	Chemotaxis protein CheV	327	-1.43547	chemotaxis	GO:0006935
A0A0H2N3Z8	Chemotaxis protein	586	1.67921	chemotaxis	GO:0006935
A0A0H2N8M3	Chemotaxis protein	476	3.03847	chemotaxis	GO:0006935
A0A0H2MWR4	Chitinase	845	-2.02316	chitin catabolic process	GO:0006032
A0A0H2MTU2	Bifunctional chorismate mutase/prephenate dehydratase (EC 4.2.1.51) (EC 5.4.99.5) (Chorismate mutase-prephenate dehydratase) (p-protein)	392	3.61864	chorismate metabolic process	GO:0046417
A0A0H2MX45	DNA topoisomerase 4 subunit B (EC 5.6.2.2) (Topoisomerase IV subunit B)	626	1.17883	chromosome segregation	GO:0007059
A0A0H2MK92	Thiol:disulfide interchange protein DsbE	179	-2.76347	cytochrome complex assembly	GO:0017004
A0A0H2MW76	D-ribose pyranase (EC 5.4.99.62)	139	2.895	D-ribose catabolic process	GO:0019303
A0A0H2MN84	Cytochrome c-type protein	192	-1.35198	denitrification pathway	GO:0019333
A0A0H2MPU7	2,3,4,5-tetrahydropyridine-2,6-dicarboxylate N-succinyltransferase (EC 2.3.1.117) (Tetrahydrodipicolinate N-succinyltransferase) (THDP succinyltransferase) (THP succinyltransferase) (Tetrahydropicolinate succinylase)	342	-3.05148	diaminopimelate biosynthetic process	GO:0019877
A0A0H2MQC0	Succinyl-diaminopimelate desuccinylase (SDAP desuccinylase) (EC 3.5.1.18) (N-succinyl-LL-2,6-diaminoheptanedioate amidohydrolase)	377	-1.9401	diaminopimelate biosynthetic process	GO:0019877
A0A0H2MPS1	Cell division protein ZapA (Z ring-associated protein ZapA)	102	-2.25244	division septum assembly	GO:0000917
A0A0H2ML12	Integration host factor subunit alpha (IHF-alpha)	97	-1.6512	DNA recombination	GO:0006310
A0A0H2MLP4	Holliday junction ATP-dependent DNA helicase RuvB (EC 3.6.4.12)	334	-3.28635	DNA recombination	GO:0006310
A0A0H2N4A3	Ribonucleoside-triphosphate reductase (EC 1.17.4.2)	706	-1.42242	DNA replication	GO:0006260
A0A0H2MWK6	Chromosomal replication initiator protein DnaA	468	-3.54684	DNA replication initiation	GO:0006270
A0A0H2MYN0	Replication protein	376	-5.08949	DNA replication initiation	GO:0006270
A0A0H2MLA0	ATP-dependent DNA helicase Rep (EC 3.6.4.12)	672	-3.04864	DNA unwinding involved in DNA replication	GO:0006268
A0A0H2MMB2	DNA helicase (EC 3.6.4.12)	723	-1.32828	DNA unwinding involved in DNA replication	GO:0006268
A0A0H2MKE2	RNA polymerase sigma factor FliA (RNA polymerase sigma factor for flagellar operon) (Sigma F) (Sigma-28)	244	-2.82171	DNA-templated transcription, initiation	GO:0006352
A0A0H2MNM1	RNA polymerase sigma-54 factor	488	0.926435	DNA-templated transcription, initiation	GO:0006352
A0A0H2MNU2	RNA polymerase sigma factor RpoD (Sigma-70)	618	1.78244	DNA-templated transcription, initiation	GO:0006352
A0A0H2MPH5	RNA polymerase sigma factor RpoS (Sigma S) (Sigma-38)	326	2.59318	DNA-templated transcription, initiation	GO:0006352
A0A0H2MP51	Thymidylate synthase (TS) (TSase) (EC 2.1.1.45)	283	2.15605	dTMP biosynthetic process	GO:0006231
A0A0H2MW22	Cytochrome c oxidase subunit 1 (EC 7.1.1.9)	556	2.07897	electron transport coupled proton transport	GO:0015990
A0A0H2MJX4	Pseudouridine synthase (EC 5.4.99.-)	341	-3.89855	enzyme-directed rRNA pseudouridine synthesis	GO:0000455
A0A0H2MRB0	Pseudouridine synthase (EC 5.4.99.-)	312	7.11161	enzyme-directed rRNA pseudouridine synthesis	GO:0000455
A0A0H2MVL7	Pseudouridine synthase (EC 5.4.99.-)	314	1.20436	enzyme-directed rRNA pseudouridine synthesis	GO:0000455
A0A0H2MRF3	3-ketoacyl-CoA thiolase (EC 2.3.1.16) (Acetyl-CoA acyltransferase) (Beta-ketothiolase) (Fatty acid oxidation complex subunit beta)	391	1.27713	fatty acid beta-oxidation	GO:0006635
A0A0H2MS11	Fatty acid oxidation complex subunit alpha [Includes: Enoyl-CoA hydratase/Delta(3)-cis-Delta(2)-trans-enoyl-CoA isomerase/3-hydroxybutyryl-CoA epimerase (EC 4.2.1.17) (EC 5.1.2.3) (EC 5.3.3.8); 3-hydroxyacyl-CoA dehydrogenase (EC 1.1.1.35)]	723	1.42508	fatty acid beta-oxidation	GO:0006635
A0A0H2MR03	Acyl-coenzyme A dehydrogenase (EC 1.3.8.7) (EC 1.3.8.8)	763	1.70073	fatty acid beta-oxidation using acyl-CoA dehydrogenase	GO:0033539
A0A0H2MWU2	Acyl-coenzyme A dehydrogenase (EC 1.3.8.7) (EC 1.3.8.8)	817	-3.7281	fatty acid beta-oxidation using acyl-CoA dehydrogenase	GO:0033539
A0A0H2MKQ9	Acetyl-coenzyme A carboxylase carboxyl transferase subunit beta (ACCase subunit beta) (Acetyl-CoA carboxylase carboxyltransferase subunit beta) (EC 2.1.3.15)	308	-3.70564	fatty acid biosynthetic process	GO:0006633
A0A0H2MP81	Holo-[acyl-carrier-protein] synthase (Holo-ACP synthase) (EC 2.7.8.7) (4'-phosphopantetheinyl transferase AcpS)	126	-2.19367	fatty acid biosynthetic process	GO:0006633
A0A0H2NC98	3-oxoacyl-[acyl-carrier-protein] reductase (EC 1.1.1.100)	244	1.15115	fatty acid biosynthetic process	GO:0006633
A0A0H2MPG8	7,8-dihydroneopterin aldolase (EC 4.1.2.25)	117	1.57035	folic acid biosynthetic process	GO:0046656
A0A0H2MRS5	Fumarate hydratase class II (Fumarase C) (EC 4.2.1.2) (Aerobic fumarase) (Iron-independent fumarase)	466	-2.69738	fumarate metabolic process	GO:0006106
A0A0H2MPT0	Galactose-1-phosphate uridylyltransferase (EC 2.7.7.12)	350	-5.8816	galactose catabolic process via UDP-galactose	GO:0033499
A0A0H2MJY7	Galactokinase (EC 2.7.1.6) (Galactose kinase)	384	-6.15443	galactose metabolic process	GO:0006012
A0A0H2MSE4	UDP-glucose 4-epimerase (EC 5.1.3.2)	337	-3.21666	galactose metabolic process	GO:0006012
A0A0H2N315	Aldose 1-epimerase (EC 5.1.3.3)	352	-9.67577	galactose metabolic process	GO:0006012
A0A0H2N7J8	Fumarate hydratase class I (EC 4.2.1.2)	507	7.12683	generation of precursor metabolites and energy	GO:0006091
A0A0H2MQ88	L-serine dehydratase (EC 4.3.1.17)	453	7.46634	gluconeogenesis	GO:0006094
A0A0H2N1M9	Triosephosphate isomerase (TIM) (TPI) (EC 5.3.1.1) (Triose-phosphate isomerase)	260	-4.09386	gluconeogenesis	GO:0006094
A0A0H2MS91	Glucose-6-phosphate 1-dehydrogenase (G6PD) (EC 1.1.1.49)	500	-1.64013	glucose metabolic process	GO:0006006
A0A0H2MUF3	Glyceraldehyde-3-phosphate dehydrogenase (EC 1.2.1.-)	333	2.98974	glucose metabolic process	GO:0006006
A0A0H2MX55	Glutamate synthase	1515	1.38924	glutamate biosynthetic process	GO:0006537
A0A0H2MUD6	Glutamate dehydrogenase (EC 1.4.1.2)	1613	-0.712126	glutamate catabolic process to 2-oxoglutarate	GO:0019551
A0A0H2N9H8	Glutamine synthetase (EC 6.3.1.2)	469	0.784118	glutamine biosynthetic process	GO:0006542
A0A0H2N1Q4	Glutamine amidotransferase	281	-3.43101	glutamine metabolic process	GO:0006541
A0A0H2MLP0	S-transferase	285	-2.18674	glutathione metabolic process	GO:0006749
A0A0H2MJL4	Glycerol kinase (EC 2.7.1.30) (ATP:glycerol 3-phosphotransferase) (Glycerokinase) (GK)	505	-5.39156	glycerol catabolic process	GO:0019563
A0A0H2MM23	Glycerol-3-phosphate dehydrogenase (EC 1.1.5.3)	517	2.49031	glycerol-3-phosphate metabolic process	GO:0006072
A0A0H2MPE1	Dihydrofolate reductase (EC 1.5.1.3)	161	1.79529	glycine biosynthetic process	GO:0006545
A0A0H2MWK8	Serine hydroxymethyltransferase (SHMT) (Serine methylase) (EC 2.1.2.1)	431	1.25818	glycine biosynthetic process from serine	GO:0019264
A0A0H2MVS8	Aminomethyltransferase (EC 2.1.2.10) (Glycine cleavage system T protein)	372	2.40046	glycine catabolic process	GO:0006546
A0A0H2MW86	Glycine dehydrogenase (decarboxylating) (EC 1.4.4.2) (Glycine cleavage system P-protein) (Glycine decarboxylase) (Glycine dehydrogenase (aminomethyl-transferring))	954	0.979841	glycine decarboxylation via glycine cleavage system	GO:0019464
A0A0H2MNC6	Phosphoglycerate kinase (EC 2.7.2.3)	386	1.80208	glycolytic process	GO:0006096
A0A0H2MNW8	Acetyltransferase component of pyruvate dehydrogenase complex (EC 2.3.1.12)	630	2.68687	glycolytic process	GO:0006096
A0A0H2MPJ4	Enolase (EC 4.2.1.11) (2-phospho-D-glycerate hydro-lyase) (2-phosphoglycerate dehydratase)	432	0.788977	glycolytic process	GO:0006096
A0A0H2MW77	Pyruvate dehydrogenase E1 component subunit alpha (EC 1.2.4.1)	368	-2.60016	glycolytic process	GO:0006096
A0A0H2N5E1	Fructose-bisphosphate aldolase (FBP aldolase) (EC 4.1.2.13)	358	1.00285	glycolytic process	GO:0006096
A0A0H2MJL8	Malate synthase (EC 2.3.3.9)	548	1.70397	glyoxylate cycle	GO:0006097
A0A0H2N564	Tartronate semialdehyde reductase	298	4.29611	glyoxylate metabolic process	GO:0046487
A0A0H2N1U1	Xanthine-guanine phosphoribosyltransferase (XGPRT) (EC 2.4.2.22) (Xanthine phosphoribosyltransferase)	154	-2.28009	GMP salvage	GO:0032263
A0A0H2MPE5	Chaperone SurA (Peptidyl-prolyl cis-trans isomerase SurA) (PPIase SurA) (EC 5.2.1.8) (Rotamase SurA)	432	1.64434	Gram-negative-bacterium-type cell outer membrane assembly	GO:0043165
A0A0H2MTD3	LPS-assembly protein LptD	778	1.55855	Gram-negative-bacterium-type cell outer membrane assembly	GO:0043165
A0A0H2MR91	Guanine deaminase (Guanase) (EC 3.5.4.3) (Guanine aminohydrolase)	445	-0.983557	guanine catabolic process	GO:0006147
A0A0H2MUI5	RelA_SpoT domain-containing protein	405	-3.99891	guanosine tetraphosphate metabolic process	GO:0015969
A0A0H2MW18	Cytochrome B561	346	-2.94183	heme A biosynthetic process	GO:0006784
A0A0H2MQ18	Ferrochelatase (EC 4.99.1.1) (Heme synthase) (Protoheme ferro-lyase)	319	2.42357	heme biosynthetic process	GO:0006783
A0A0H2MQF1	Heme biosynthesis protein HemY	395	-2.9015	heme metabolic process	GO:0042168
A0A0H2MLW4	Histidine biosynthesis bifunctional protein HisIE [Includes: Phosphoribosyl-AMP cyclohydrolase (PRA-CH) (EC 3.5.4.19); Phosphoribosyl-ATP pyrophosphatase (PRA-PH) (EC 3.6.1.31)]	211	-3.85947	histidine biosynthetic process	GO:0000105
A0A0H2N2U7	Histidinol dehydrogenase (HDH) (EC 1.1.1.23)	430	-4.5636	histidine biosynthetic process	GO:0000105
A0A0H2MTX9	Sulfate adenylyltransferase subunit 1 (EC 2.7.7.4) (ATP-sulfurylase large subunit) (Sulfate adenylate transferase) (SAT)	475	6.79246	hydrogen sulfide biosynthetic process	GO:0070814
A0A0H2MPJ2	Hypoxanthine phosphoribosyltransferase (EC 2.4.2.8)	176	2.68533	IMP salvage	GO:0032264
A0A0H2MKH8	Inositol-1-monophosphatase (EC 3.1.3.25)	267	-7.33131	inositol phosphate dephosphorylation	GO:0046855
A0A0H2N0G0	Fanconi-associated nuclease (EC 3.1.4.1)	539	-4.28211	interstrand cross-link repair	GO:0036297
A0A0H2NCM3	Protein translocase subunit SecD	615	-1.99888	intracellular protein transmembrane transport	GO:0065002
A0A0H2MP26	Membrane protein	325	-2.25562	ion transport	GO:0006811
A0A0H2MVR0	Enterochelin ABC transporter substrate-binding protein	303	-4.13958	iron ion transport	GO:0006826
A0A0H2MKI4	Iron-binding protein IscA (Iron-sulfur cluster assembly protein)	107	-9.36302	iron-sulfur cluster assembly	GO:0016226
A0A0H2N1B9	Uncharacterized protein	64	-5.61849	iron-sulfur cluster assembly	GO:0016226
A0A0H2ML95	Ketol-acid reductoisomerase (NADP(+)) (KARI) (EC 1.1.1.86) (Acetohydroxy-acid isomeroreductase) (AHIR) (Alpha-keto-beta-hydroxylacyl reductoisomerase)	494	0.798405	isoleucine biosynthetic process	GO:0009097
A0A0H2MUC8	Acetolactate synthase small subunit (AHAS) (ALS) (EC 2.2.1.6) (Acetohydroxy-acid synthase small subunit)	164	-1.82585	isoleucine biosynthetic process	GO:0009097
A0A0H2MK37	4-hydroxy-3-methylbut-2-en-1-yl diphosphate synthase (flavodoxin) (EC 1.17.7.3) (1-hydroxy-2-methyl-2-(E)-butenyl 4-diphosphate synthase)	372	-5.65688	isopentenyl diphosphate biosynthetic process, methylerythritol 4-phosphate pathway	GO:0019288
A0A0H2MV92	Acyl carrier protein (ACP)	77	-1.11356	Kdo2-lipid A biosynthetic process	GO:0036104
A0A0H2MQZ0	Acetate CoA-transferase YdiF (EC 2.8.3.8)	524	-1.49406	ketone body catabolic process	GO:0046952
A0A0H2MNK4	Uncharacterized protein	714	4.20587	killing of cells of another organism	GO:0031640
A0A0H2N019	Alanine dehydrogenase (EC 1.4.1.1)	374	1.75102	L-alanine catabolic process	GO:0042853
A0A0H2MPG6	5'-methylthioadenosine/S-adenosylhomocysteine nucleosidase (MTA/SAH nucleosidase) (MTAN) (EC 3.2.2.9) (5'-deoxyadenosine nucleosidase) (DOA nucleosidase) (dAdo nucleosidase) (5'-methylthioadenosine nucleosidase) (MTA nucleosidase) (S-adenosylhomocysteine nucleosidase) (AdoHcy nucleosidase) (SAH nucleosidase) (SRH nucleosidase)	231	-1.56044	L-methionine salvage from methylthioadenosine	GO:0019509
A0A0H2MR35	Phosphoserine aminotransferase (EC 2.6.1.52) (Phosphohydroxythreonine aminotransferase) (PSAT)	360	6.51451	L-serine biosynthetic process	GO:0006564
A0A0H2N738	Tetraacyldisaccharide 4'-kinase (EC 2.7.1.130) (Lipid A 4'-kinase)	336	7.04916	lipid A biosynthetic process	GO:0009245
A0A0H2NE64	UDP-3-O-acyl-N-acetylglucosamine deacetylase (UDP-3-O-acyl-GlcNAc deacetylase) (EC 3.5.1.108) (UDP-3-O-[R-3-hydroxymyristoyl]-N-acetylglucosamine deacetylase)	305	1.09685	lipid A biosynthetic process	GO:0009245
A0A0H2ML91	Cyclopropane-fatty-acyl-phospholipid synthase	415	-3.02626	lipid biosynthetic process	GO:0008610
A0A0H2N4C0	Thermolabile hemolysin	413	3.97421	lipid metabolic process	GO:0006629
A0A0H2MV62	Outer-membrane lipoprotein carrier protein	198	1.05058	lipoprotein localization to outer membrane	GO:0044874
A0A0H2N930	Aspartokinase (EC 2.7.2.4)	395	-2.65136	lysine biosynthetic process via diaminopimelate	GO:0009089
A0A0H2MX77	1,4-dihydroxy-2-naphthoate octaprenyltransferase (DHNA-octaprenyltransferase) (EC 2.5.1.74)	305	-2.67086	menaquinone biosynthetic process	GO:0009234
A0A0H2MR40	HTH-type transcriptional regulator MetR	303	6.67855	methionine biosynthetic process	GO:0009086
A0A0H2MV15	5-methyltetrahydropteroyltriglutamate--homocysteine methyltransferase (EC 2.1.1.14) (Cobalamin-independent methionine synthase) (Methionine synthase, vitamin-B12 independent isozyme)	761	6.48122	methionine biosynthetic process	GO:0009086
A0A0H2ML10	Carboxy-S-adenosyl-L-methionine synthase (Cx-SAM synthase) (EC 2.1.3.-)	245	3.22733	methylation	GO:0032259
A0A0H2MPJ5	3-methyl-2-oxobutanoate hydroxymethyltransferase (EC 2.1.2.11) (Ketopantoate hydroxymethyltransferase) (KPHMT)	264	2.35297	methylation	GO:0032259
A0A0H2MT99	Ribosomal RNA small subunit methyltransferase E (EC 2.1.1.193)	243	1.28981	methylation	GO:0032259
A0A0H2MWE4	SAM-dependent methyltransferase	192	-2.2707	methylation	GO:0032259
A0A0H2N5F4	Modification methylase	441	1.74812	methylation	GO:0032259
A0A0H2N804	Methyltransferase	355	-1.29072	methylation	GO:0032259
A0A0H2MS19	Molybdopterin molybdenumtransferase (EC 2.10.1.1)	411	2.89511	Mo-molybdopterin cofactor biosynthetic process	GO:0006777
A0A0H2MUS2	GTP 3',8-cyclase (EC 4.1.99.22) (Molybdenum cofactor biosynthesis protein A)	329	1.91115	Mo-molybdopterin cofactor biosynthetic process	GO:0006777
A0A0H2MNX3	Poly(A) polymerase I (PAP I) (EC 2.7.7.19)	455	2.1422	mRNA polyadenylation	GO:0006378
A0A0H2MPK3	Ribonuclease 3 (EC 3.1.26.3) (Ribonuclease III) (RNase III)	225	-2.7807	mRNA processing	GO:0006397
A0A0H2ML60	Pseudouridine synthase	240	-4.94078	ncRNA processing	GO:0034470
A0A0H2MQ66	Negative modulator of initiation of replication	179	-2.88925	negative regulation of DNA-templated DNA replication initiation	GO:0032297
A0A0H2MNX8	Trehalose repressor	315	2.24428	negative regulation of transcription, DNA-templated	GO:0045892
A0A0H2MVB4	Transcriptional repressor RcnR to maintain nickel and cobalt homeostasis	90	1.16279	negative regulation of transcription, DNA-templated	GO:0045892
A0A0H2MQ42	Nitrite reductase (EC 1.7.1.4)	107	3.82315	nitrate assimilation	GO:0042128
A0A0H2MUL9	Nitrite reductase	852	-3.80023	nitrate assimilation	GO:0042128
A0A0H2NCC2	Nitrite reductase	827	-1.25275	nitrate assimilation	GO:0042128
A0A0H2MXC1	Bifunctional uridylyltransferase/uridylyl-removing enzyme (UTase/UR) (Bifunctional [protein-PII] modification enzyme) (Bifunctional nitrogen sensor protein) [Includes: [Protein-PII] uridylyltransferase (PII uridylyltransferase) (UTase) (EC 2.7.7.59); [Protein-PII]-UMP uridylyl-removing enzyme (UR) (EC 3.1.4.-)]	873	-3.54826	nitrogen compound metabolic process	GO:0006807
A0A0H2N277	Cysteine hydrolase	197	3.05089	nitrogen compound metabolic process	GO:0006807
A0A0H2N1U5	BCCT transporter	534	-5.97245	nitrogen compound transport	GO:0071705
A0A0H2MN37	Nitro_FeMo-Co domain-containing protein	141	3.73654	nitrogen fixation	GO:0009399
A0A0H2NE40	Purine nucleoside phosphorylase DeoD-type (PNP) (EC 2.4.2.1)	239	1.68761	nucleoside catabolic process	GO:0009164
A0A0H2MQB9	Uridine phosphorylase	242	-1.71884	nucleoside metabolic process	GO:0009116
A0A0H2MV25	5'-nucleotidase (EC 3.1.3.5, EC 3.6.1.45)	553	1.30553	nucleotide catabolic process	GO:0009166
A0A0H2N2A8	2', 3'-cyclic nucleotide 2'-phosphodiesterase	634	-4.13986	nucleotide catabolic process	GO:0009166
A0A0H2MW89	Adenosine deaminase (EC 3.5.4.4) (Adenosine aminohydrolase)	330	-2.36663	nucleotide metabolic process	GO:0009117
A0A0H2N201	DeoR faimly transcriptional regulator	463	-8.35919	oligopeptide transport	GO:0006857
A0A0H2N5D7	S-adenosylmethionine synthase (AdoMet synthase) (EC 2.5.1.6) (MAT) (Methionine adenosyltransferase)	384	2.27288	one-carbon metabolic process	GO:0006730
A0A0H2MV61	Diguanylate cyclase	509	7.19343	organonitrogen compound metabolic process	GO:1901564
A0A0H2MW11	Diguanylate cyclase	775	-2.59918	organonitrogen compound metabolic process	GO:1901564
A0A0H2MQ44	Aminobenzoyl-glutamate transporter	519	-7.21454	p-aminobenzoyl-glutamate transmembrane transport	GO:1902604
A0A0H2MNY4	Sugar ABC transporter ATP-binding protein	327	2.88109	peptide transport	GO:0015833
A0A0H2MTL7	Chemotaxis protein	331	2.50817	peptide transport	GO:0015833
A0A0H2MMX8	PTS beta-glucoside transporter subunit IIBC	418	3.71692	phosphoenolpyruvate-dependent sugar phosphotransferase system	GO:0009401
A0A0H2MN10	PTS fructose transporter subunit IIBC	578	2.06725	phosphoenolpyruvate-dependent sugar phosphotransferase system	GO:0009401
A0A0H2MPV2	PTS sugar transporter subunit IIA	457	-5.65712	phosphoenolpyruvate-dependent sugar phosphotransferase system	GO:0009401
A0A0H2MM15	CDP-diacylglycerol--glycerol-3-phosphate 3-phosphatidyltransferase	185	-4.02783	phospholipid biosynthetic process	GO:0008654
A0A0H2MT80	Toluene ABC transporter substrate-binding protein	158	0.908125	phospholipid transport	GO:0015914
A0A0H2MJU2	Transcriptional regulator	202	-5.06868	phosphorelay signal transduction system	GO:0000160
A0A0H2ML47	Response regulator	214	-2.0127	phosphorelay signal transduction system	GO:0000160
A0A0H2ML96	Fis family transcriptional regulator	466	2.50508	phosphorelay signal transduction system	GO:0000160
A0A0H2MMZ5	XRE family transcriptional regulator	227	3.42891	phosphorelay signal transduction system	GO:0000160
A0A0H2MPR4	Chemotaxis protein CheY	220	-2.92152	phosphorelay signal transduction system	GO:0000160
A0A0H2MT31	Osmolarity response regulator	239	4.33616	phosphorelay signal transduction system	GO:0000160
A0A0H2MVM6	Chemotaxis protein CheY	376	-2.02999	phosphorelay signal transduction system	GO:0000160
A0A0H2N2K5	Transcriptional regulator	237	2.06357	phosphorelay signal transduction system	GO:0000160
A0A0H2NDX7	Transcriptional regulator	230	-1.41446	phosphorelay signal transduction system	GO:0000160
A0A0H2N1L6	Exopolyphosphatase (EC 3.6.1.11)	499	-3.46771	phosphorus metabolic process	GO:0006793
A0A0H2MPT7	Homoserine kinase (HK) (HSK) (EC 2.7.1.39)	318	1.57739	phosphorylation	GO:0016310
A0A0H2MWK9	Glycerol kinase	288	-1.10448	phosphorylation	GO:0016310
A0A0H2N743	Serine/threonine protein kinase	644	6.56265	phosphorylation	GO:0016310
A0A0H2NCB4	Histidine kinase	591	1.53584	phosphorylation	GO:0016310
A0A0H2NDH3	Diacylglycerol kinase	177	-2.46898	phosphorylation	GO:0016310
A0A0H2MMT4	Poly(3-hydroxyalkanoate) synthetase	592	-1.49893	poly-hydroxybutyrate biosynthetic process	GO:0042619
A0A0H2MTK3	Vi polysaccharide biosynthesis protein VipA/TviB	424	4.30249	polysaccharide biosynthetic process	GO:0000271
A0A0H2MPK8	Chitobiase	575	4.16617	polysaccharide catabolic process	GO:0000272
A0A0H2MQD8	Putative transport protein ZX61_12475	560	-3.8594	potassium ion transport	GO:0006813
A0A0H2ND19	Sodium/proline symporter (Proline permease)	495	-1.98143	proline transport	GO:0015824
A0A0H2MTN7	ATP-dependent zinc metalloprotease FtsH (EC 3.4.24.-)	656	2.03883	protein catabolic process	GO:0030163
A0A0H2NCV2	Putative phosphoenolpyruvate synthase regulatory protein (PEP synthase regulatory protein) (PSRP) (EC 2.7.11.33) (EC 2.7.4.28) (Pyruvate, water dikinase regulatory protein)	277	-1.76132	protein dephosphorylation	GO:0006470
A0A0H2MP15	Chaperone protein HtpG (Heat shock protein HtpG) (High temperature protein G)	634	-2.39231	protein folding	GO:0006457
A0A0H2MXE4	Peptidyl-prolyl cis-trans isomerase (PPIase) (EC 5.2.1.8)	181	-3.12749	protein folding	GO:0006457
A0A0H2N270	Peptidyl-prolyl cis-trans isomerase (EC 5.2.1.8)	263	-1.51356	protein folding	GO:0006457
A0A0H2NC79	Disulfide bond formation protein B (Disulfide oxidoreductase)	172	1.22825	protein folding	GO:0006457
A0A0H2MNY3	Lipoyl synthase (EC 2.8.1.8) (Lip-syn) (LS) (Lipoate synthase) (Lipoic acid synthase) (Sulfur insertion protein LipA)	321	1.537	protein lipoylation	GO:0009249
A0A0H2MNK1	Protein-L-isoaspartate O-methyltransferase (EC 2.1.1.77) (L-isoaspartyl protein carboxyl methyltransferase) (Protein L-isoaspartyl methyltransferase) (Protein-beta-aspartate methyltransferase) (PIMT)	208	2.56931	protein repair	GO:0030091
A0A0H2N3Z2	Multifunctional fusion protein [Includes: Peptide methionine sulfoxide reductase MsrA (Protein-methionine-S-oxide reductase) (EC 1.8.4.11) (Peptide-methionine (S)-S-oxide reductase) (Peptide Met(O) reductase); Peptide methionine sulfoxide reductase MsrB (EC 1.8.4.12) (Peptide-methionine (R)-S-oxide reductase)]	378	2.80653	protein repair	GO:0030091
A0A0H2MLY6	General secretion pathway protein GspD	441	-1.6456	protein secretion	GO:0009306
A0A0H2N1L5	Fimbrial protein	562	-2.13876	protein secretion	GO:0009306
A0A0H2NA94	General secretion pathway protein GspC	291	4.43717	protein secretion by the type II secretion system	GO:0015628
A0A0H2N794	Type III export protein pscF	83	6.81838	protein secretion by the type III secretion system	GO:0030254
A0A0H2MQI0	Preprotein translocase T	263	6.13964	protein targeting	GO:0006605
A0A0H2MSE6	Membrane fusion protein (MFP) family protein	437	-2.87955	protein transport	GO:0015031
A0A0H2MM73	Sec-independent protein translocase protein TatA	86	-2.20839	protein transport by the Tat complex	GO:0043953
A0A0H2MRF0	Sec-independent protein translocase protein TatB	143	-1.75656	protein transport by the Tat complex	GO:0043953
A0A0H2N1E8	ATP-dependent protease ATPase subunit HslU (Unfoldase HslU)	444	1.46563	protein unfolding	GO:0043335
A0A0H2N2M0	Clp protease ClpX	755	-4.04615	protein unfolding	GO:0043335
A0A0H2MKI9	Peptidase B (EC 3.4.11.23) (Aminopeptidase B)	432	-7.02239	proteolysis	GO:0006508
A0A0H2MN85	Protease	568	4.01681	proteolysis	GO:0006508
A0A0H2MPQ0	Lipoprotein signal peptidase (EC 3.4.23.36) (Prolipoprotein signal peptidase) (Signal peptidase II) (SPase II)	167	3.38693	proteolysis	GO:0006508
A0A0H2MSA3	Zn-dependent protease	360	-1.54394	proteolysis	GO:0006508
A0A0H2MT45	Protease TldD	481	-3.16442	proteolysis	GO:0006508
A0A0H2MTA6	Aminopeptidase Y	595	-4.52996	proteolysis	GO:0006508
A0A0H2MTZ8	Carboxy-terminal protease (EC 3.4.21.102)	665	-2.57045	proteolysis	GO:0006508
A0A0H2MUY1	Protease 2 (EC 3.4.21.83)	721	1.48457	proteolysis	GO:0006508
A0A0H2MVK7	Peptidase	479	0.876121	proteolysis	GO:0006508
A0A0H2MW81	Peptidase S1 domain-containing protein	320	2.50358	proteolysis	GO:0006508
A0A0H2MWW1	Zinc metalloprotease (EC 3.4.24.-)	452	-3.84195	proteolysis	GO:0006508
A0A0H2MWY1	Aminoacyl-histidine dipeptidase	490	-2.6543	proteolysis	GO:0006508
A0A0H2MXD1	Dipeptidase (EC 3.4.-.-)	490	-1.66923	proteolysis	GO:0006508
A0A0H2MXE6	ATP-dependent Lon protease	156	1.38791	proteolysis	GO:0006508
A0A0H2N274	Protein HflK	395	-2.26497	proteolysis	GO:0006508
A0A0H2N3B9	Oligopeptidase A (EC 3.4.24.70)	680	-2.64392	proteolysis	GO:0006508
A0A0H2NAN5	Aminopeptidase N (EC 3.4.11.2)	868	-2.66579	proteolysis	GO:0006508
A0A0H2NDH8	Alkaline serine protease	527	-1.76661	proteolysis	GO:0006508
A0A0H2MS83	Oxygen-dependent coproporphyrinogen-III oxidase (CPO) (Coprogen oxidase) (Coproporphyrinogenase) (EC 1.3.3.3)	305	-1.12802	protoporphyrinogen IX biosynthetic process	GO:0006782
A0A0H2MNP8	Transcription elongation factor GreA (Transcript cleavage factor GreA)	157	1.30322	regulation of DNA-templated transcription, elongation	GO:0032784
A0A0H2N5M7	RNA polymerase-binding transcription factor DksA	148	2.36733	regulation of gene expression	GO:0010468
A0A0H2N690	4-hydroxy-4-methyl-2-oxoglutarate aldolase (HMG aldolase) (EC 4.1.1.112) (EC 4.1.3.17) (Oxaloacetate decarboxylase)	161	-2.39794	regulation of RNA metabolic process	GO:0051252
A0A0H2MJL0	Transcriptional regulator	333	-5.07338	regulation of transcription, DNA-templated	GO:0006355
A0A0H2MJM4	LacI family transcriptional regulator	333	3.47214	regulation of transcription, DNA-templated	GO:0006355
A0A0H2ML14	Cold shock-like protein CspD	73	-2.86035	regulation of transcription, DNA-templated	GO:0006355
A0A0H2MRM9	MerR family transcriptional regulator	262	-0.967249	regulation of transcription, DNA-templated	GO:0006355
A0A0H2MSZ6	Histidine kinase (EC 2.7.13.3)	348	4.19799	regulation of transcription, DNA-templated	GO:0006355
A0A0H2MVM2	Leucine-responsive transcriptional regulator	164	1.72089	regulation of transcription, DNA-templated	GO:0006355
A0A0H2MWQ9	LuxR family transcriptional regulator	237	-3.14958	regulation of transcription, DNA-templated	GO:0006355
A0A0H2MX66	LuxR family transcriptional regulator	216	-2.2738	regulation of transcription, DNA-templated	GO:0006355
A0A0H2N165	Transcriptional regulator	509	-2.03621	regulation of transcription, DNA-templated	GO:0006355
A0A0H2N3R7	AsnC family transcriptional regulator	146	-1.37882	regulation of transcription, DNA-templated	GO:0006355
A0A0H2N3X5	ArsR family transcriptional regulator	156	-3.14889	regulation of transcription, DNA-templated	GO:0006355
A0A0H2MXT3	50S ribosomal protein L1	233	-1.92473	regulation of translation	GO:0006417
A0A0H2MXE2	Na(+)-translocating NADH-quinone reductase subunit B (Na(+)-NQR subunit B) (Na(+)-translocating NQR subunit B) (EC 7.2.1.1) (NQR complex subunit B) (NQR-1 subunit B)	414	1.09759	respiratory electron transport chain	GO:0022904
A0A0H2N461	Cytochrome B561	179	-2.2135	respiratory electron transport chain	GO:0022904
A0A0H2NAV6	Formate dehydrogenase	355	-7.29023	respiratory electron transport chain	GO:0022904
A0A0H2MQF3	Organic hydroperoxide resistance protein	140	6.78866	response to oxidative stress	GO:0006979
A0A0H2N1E3	Alkyl hydroperoxide reductase C (EC 1.11.1.26) (Peroxiredoxin) (Thioredoxin peroxidase)	185	2.58312	response to oxidative stress	GO:0006979
A0A0H2MU71	GTPase Era	325	1.43355	ribosomal small subunit biogenesis	GO:0042274
A0A0H2N5K7	Ribosome maturation factor RimM	182	1.05259	ribosomal small subunit biogenesis	GO:0042274
A0A0H2N3I1	ATP-dependent RNA helicase RhlB (EC 3.6.4.13)	433	-2.54562	RNA catabolic process	GO:0006401
A0A0H2MNB8	Putative pre-16S rRNA nuclease (EC 3.1.-.-)	141	1.5079	rRNA 5'-end processing	GO:0000967
A0A0H2MKS6	Dual-specificity RNA methyltransferase RlmN (EC 2.1.1.192) (23S rRNA (adenine(2503)-C(2))-methyltransferase) (23S rRNA m2A2503 methyltransferase) (Ribosomal RNA large subunit methyltransferase N) (tRNA (adenine(37)-C(2))-methyltransferase) (tRNA m2A37 methyltransferase)	375	1.59468	rRNA base methylation	GO:0070475
A0A0H2N210	Ribosomal RNA small subunit methyltransferase H (EC 2.1.1.199) (16S rRNA m(4)C1402 methyltransferase) (rRNA (cytosine-N(4)-)-methyltransferase RsmH)	316	2.8077	rRNA base methylation	GO:0070475
A0A0H2MXP8	Lipoprotein	326	-1.55935	signal transduction	GO:0007165
A0A0H2MQS6	Sodium:proton antiporter	478	-2.26963	sodium ion transport	GO:0006814
A0A0H2MWY0	Oxaloacetate decarboxylase	595	-3.79722	sodium ion transport	GO:0006814
A0A0H2MWZ4	Na(+)-translocating NADH-quinone reductase subunit A (Na(+)-NQR subunit A) (Na(+)-translocating NQR subunit A) (EC 7.2.1.1) (NQR complex subunit A) (NQR-1 subunit A)	446	1.05866	sodium ion transport	GO:0006814
A0A0H2MTW7	DNA-directed RNA polymerase subunit alpha (RNAP subunit alpha) (EC 2.7.7.6) (RNA polymerase subunit alpha) (Transcriptase subunit alpha)	330	1.1515	transcription, DNA-templated	GO:0006351
A0A0H2MNK8	30S ribosomal protein S16	82	2.51721	translation	GO:0006412
A0A0H2MSP9	50S ribosomal protein L30	58	6.07023	translation	GO:0006412
A0A0H2MSQ4	30S ribosomal protein S11	129	5.0475	translation	GO:0006412
A0A0H2MSX1	50S ribosomal protein L9	150	-4.34368	translation	GO:0006412
A0A0H2MTF3	50S ribosomal protein L23	100	1.09237	translation	GO:0006412
A0A0H2MTH0	30S ribosomal protein S5	167	6.47119	translation	GO:0006412
A0A0H2MTH7	50S ribosomal protein L19	117	0.891993	translation	GO:0006412
A0A0H2MTU4	50S ribosomal protein L3	209	4.93796	translation	GO:0006412
A0A0H2MXP1	30S ribosomal protein S2	242	-3.24396	translation	GO:0006412
A0A0H2MXU1	50S ribosomal protein L18	117	6.58024	translation	GO:0006412
A0A0H2MXV1	50S ribosomal protein L17	126	6.34708	translation	GO:0006412
A0A0H2MY14	30S ribosomal protein S7	156	-2.79912	translation	GO:0006412
A0A0H2N297	50S ribosomal protein L10	164	0.813301	translation	GO:0006412
A0A0H2NA63	50S ribosomal protein L15	144	1.00465	translation	GO:0006412
A0A0H2MLA6	ABC transporter permease	312	3.5039	transmembrane transport	GO:0055085
A0A0H2MNP2	Peptide ABC transporter permease	341	2.05329	transmembrane transport	GO:0055085
A0A0H2MPL4	Peptide ABC transporter substrate-binding protein	560	1.62743	transmembrane transport	GO:0055085
A0A0H2MPZ5	C4-dicarboxylate ABC transporter	322	-3.31669	transmembrane transport	GO:0055085
A0A0H2MRA4	Mechanosensitive ion channel protein MscS	548	-3.77383	transmembrane transport	GO:0055085
A0A0H2MW82	Maltose transporter permease	296	2.70144	transmembrane transport	GO:0055085
A0A0H2N5P2	Peptide ABC transporter permease	328	1.545	transmembrane transport	GO:0055085
A0A0H2N2X0	Cystathionine beta-lyase (EC 4.4.1.8)	401	-2.06891	transsulfuration	GO:0019346
A0A0H2MK57	Succinate--CoA ligase [ADP-forming] subunit beta (EC 6.2.1.5) (Succinyl-CoA synthetase subunit beta) (SCS-beta)	388	-7.43018	tricarboxylic acid cycle	GO:0006099
A0A0H2MTW3	Citrate synthase	380	-3.32943	tricarboxylic acid cycle	GO:0006099
A0A0H2N250	Succinate--CoA ligase [ADP-forming] subunit alpha (EC 6.2.1.5) (Succinyl-CoA synthetase subunit alpha) (SCS-alpha)	290	-4.9907	tricarboxylic acid cycle	GO:0006099
A0A0H2N5N1	Aconitate hydratase B (EC 4.2.1.3) (EC 4.2.1.99) (2-methylisocitrate dehydratase)	862	1.95018	tricarboxylic acid cycle	GO:0006099
A0A0H2NDT0	Fumarate reductase iron-sulfur subunit (EC 1.3.5.4)	254	1.08144	tricarboxylic acid cycle	GO:0006099
A0A0H2MPF5	tRNA-uridine aminocarboxypropyltransferase (EC 2.5.1.25)	209	-2.70589	tRNA processing	GO:0008033
A0A0H2MPP4	tRNA (cytidine/uridine-2'-O-)-methyltransferase TrmJ (EC 2.1.1.200) (tRNA (cytidine(32)/uridine(32)-2'-O)-methyltransferase) (tRNA Cm32/Um32 methyltransferase)	243	3.07252	tRNA processing	GO:0008033
A0A0H2MTG8	tRNA pseudouridine synthase D (EC 5.4.99.27) (tRNA pseudouridine(13) synthase) (tRNA pseudouridylate synthase D) (tRNA-uridine isomerase D)	348	2.91983	tRNA pseudouridine synthesis	GO:0031119
A0A0H2MWP6	Threonylcarbamoyl-AMP synthase (TC-AMP synthase) (EC 2.7.7.87) (L-threonylcarbamoyladenylate synthase) (t(6)A37 threonylcarbamoyladenosine biosynthesis protein TsaC) (tRNA threonylcarbamoyladenosine biosynthesis protein TsaC)	185	-3.37805	tRNA threonylcarbamoyladenosine modification	GO:0002949
A0A0H2MS54	Sulfur carrier protein TusA	82	-1.81377	tRNA wobble position uridine thiolation	GO:0002143
A0A0H2MXP2	Sulfur relay protein TusB	91	-2.26571	tRNA wobble position uridine thiolation	GO:0002143
A0A0H2MWJ8	tRNA uridine 5-carboxymethylaminomethyl modification enzyme MnmG (Glucose-inhibited division protein A)	631	1.88512	tRNA wobble uridine modification	GO:0002098
A0A0H2NCE3	Glycosyl transferase	316	-2.6812	tryptophan biosynthetic process	GO:0000162
A0A0H2MQD5	2-octaprenyl-6-methoxyphenyl hydroxylase	391	-3.79126	ubiquinone biosynthetic process	GO:0006744
A0A0H2MSK2	Bcr/CflA family efflux transporter	399	-2.96985	xenobiotic detoxification by transmembrane export across the plasma membrane	GO:1990961
A0A0H2MLC8	High-affinity zinc uptake system protein ZnuA	295	-3.87833	zinc ion transport	GO:0006829
Protein ID	Protein names	Length	Log2 FC	Gene Ontology (molecular function)	GO ID
A0A0H2MW51	Hydroxylamine reductase (EC 1.7.99.1) (Hybrid-cluster protein) (HCP) (Prismane protein)	553	-1.6935	2 iron, 2 sulfur cluster binding	GO:0051537
A0A0H2MWQ6	(2Fe-2S)-binding protein	244	-2.63935	2 iron, 2 sulfur cluster binding	GO:0051537
A0A0H2N3I5	Ferredoxin	87	-3.60314	2 iron, 2 sulfur cluster binding	GO:0051537
A0A0H2NBW2	2-dehydro-3-deoxy-phosphogluconate aldolase (EC 4.1.2.14)	209	1.53065	2-dehydro-3-deoxy-phosphogluconate aldolase activity	GO:0008675
A0A0H2MSQ1	Ferredoxin	107	2.75692	3 iron, 4 sulfur cluster binding	GO:0051538
A0A0H2MV12	UPF0313 protein ZX61_12545	764	2.02258	4 iron, 4 sulfur cluster binding	GO:0051539
A0A0H2MYH9	Formate dehydrogenase	951	-3.89662	4 iron, 4 sulfur cluster binding	GO:0051539
A0A0H2MZ07	Ion-translocating oxidoreductase complex subunit B (EC 7.-.-.-) (Rnf electron transport complex subunit B)	194	-1.41435	4 iron, 4 sulfur cluster binding	GO:0051539
A0A0H2N242	Glutamate synthase	470	-2.86135	4 iron, 4 sulfur cluster binding	GO:0051539
A0A0H2N8D6	Cytosine deaminase (EC 3.5.4.1)	425	-1.51001	5-fluorocytosine deaminase activity	GO:0102480
A0A0H2MQT7	6-carboxy-5,6,7,8-tetrahydropterin synthase (EC 4.1.2.50) (Queuosine biosynthesis protein QueD)	292	7.89956	6-carboxy-5,6,7,8-tetrahydropterin synthase activity	GO:0070497
A0A0H2MPK5	ABC transporter	343	2.71847	ABC-type ferric iron transporter activity	GO:0015408
A0A0H2MPW3	Lipid transporter ATP-binding/permease	582	6.21193	ABC-type transporter activity	GO:0140359
A0A0H2N199	Multidrug ABC transporter ATP-binding protein	617	-1.58161	ABC-type transporter activity	GO:0140359
A0A0H2N3B4	Acetyl-CoA acetyltransferase (EC 2.3.1.9)	391	-2.44026	acetyl-CoA C-acetyltransferase activity	GO:0003985
A0A0H2N7M2	Acetyltransferase	184	7.48365	acetyltransferase activity	GO:0016407
A0A0H2MMY3	Hemolysin	583	3.34673	acyltransferase activity	GO:0016746
A0A0H2MKJ0	Uncharacterized protein	679	-2.25126	acyltransferase activity, transferring groups other than amino-acyl groups	GO:0016747
A0A0H2NCF8	Alanine glycine permease	515	3.04855	alanine:sodium symporter activity	GO:0015655
A0A0H2MMK8	Aldehyde dehydrogenase	486	2.74329	aldehyde dehydrogenase (NAD+) activity	GO:0004029
A0A0H2MTA7	DNA-binding protein	160	1.87339	aminoacyl-tRNA editing activity	GO:0002161
A0A0H2NCP3	Membrane protein	160	-3.36192	aminoacyl-tRNA editing activity	GO:0002161
A0A0H2N1I5	Methionyl-tRNA synthetase	110	-8.65795	aminoacyl-tRNA ligase activity	GO:0004812
A0A0H2MRJ0	Aminopeptidase	106	-4.0532	aminopeptidase activity	GO:0004177
A0A0H2N9D7	Ammonium transporter	729	-2.90079	ammonium transmembrane transporter activity	GO:0008519
A0A0H2MKK1	Peptidase_A24 domain-containing protein	170	-8.76787	aspartic-type endopeptidase activity	GO:0004190
A0A0H2MKS9	Cobyrinic acid a,c-diamide synthase	295	1.94986	ATP binding	GO:0005524
A0A0H2MMD0	DEAD/DEAH box helicase	419	-1.73035	ATP binding	GO:0005524
A0A0H2MNQ4	Twitching motility protein PilT	368	1.68462	ATP binding	GO:0005524
A0A0H2MS74	Protein acetyltransferase	893	1.85704	ATP binding	GO:0005524
A0A0H2MTB2	Pyruvate kinase (EC 2.7.1.40)	470	2.20831	ATP binding	GO:0005524
A0A0H2MTK4	ATP-dependent helicase HrpB	817	2.63432	ATP binding	GO:0005524
A0A0H2MZ69	Zinc ABC transporter ATPase (EC 3.6.3.3, EC 3.6.3.5)	766	1.62263	ATP binding	GO:0005524
A0A0H2N1W3	Chaperone protein DnaK (HSP70) (Heat shock 70 kDa protein) (Heat shock protein 70)	638	-4.12026	ATP binding	GO:0005524
A0A0H2N2V7	Peptide ABC transporter ATP-binding protein	261	-3.16356	ATP binding	GO:0005524
A0A0H2N647	Copper-transporting ATPase	898	2.5475	ATP binding	GO:0005524
A0A0H2MVQ3	AAA_23 domain-containing protein	971	1.53033	ATP-dependent DNA damage sensor activity	GO:0140664
A0A0H2MMA1	C4-dicarboxylate transporter	455	1.67574	C4-dicarboxylate transmembrane transporter activity	GO:0015556
A0A0H2MTC0	Anaerobic C4-dicarboxylate transporter	435	1.78508	C4-dicarboxylate transmembrane transporter activity	GO:0015556
A0A0H2MPL1	EF-hand domain-containing protein	176	-2.31065	calcium ion binding	GO:0005509
A0A0H2N8C8	Maltodextrin-binding protein	393	2.965	carbohydrate transmembrane transporter activity	GO:0015144
A0A0H2MV83	Cysteine desulfurase	411	6.96736	catalytic activity	GO:0003824
A0A0H2MXM6	UPF0294 protein ZX61_00550	285	-6.91404	catalytic activity	GO:0003824
A0A0H2NAC7	2-keto-4-pentenoate hydratase	337	-2.2598	catalytic activity	GO:0003824
A0A0H2MPM1	Mg2+ transporter mgtE	281	1.75181	cation transmembrane transporter activity	GO:0008324
A0A0H2MUY7	Cation transporter	1051	1.36837	cation transmembrane transporter activity	GO:0008324
A0A0H2MW15	Cobalt-zinc-cadmium resistance protein	297	-3.99897	cation transmembrane transporter activity	GO:0008324
A0A0H2N1I9	Glycerol uptake facilitator GlpF	284	1.91438	channel activity	GO:0015267
A0A0H2N8K0	GlcNAc-binding protein A	485	-0.909259	chitin binding	GO:0008061
A0A0H2NAW9	Cytidine deaminase (EC 3.5.4.5) (Cytidine aminohydrolase) (CDA)	295	3.22414	cytidine deaminase activity	GO:0004126
A0A0H2N4M6	Diaminopropionate ammonia-lyase (EC 4.3.1.15)	392	3.66882	diaminopropionate ammonia-lyase activity	GO:0008838
A0A0H2ML21	TetR family transcriptional regulator	262	2.40912	DNA binding	GO:0003677
A0A0H2MPX4	Transcriptional regulator	213	-2.95026	DNA binding	GO:0003677
A0A0H2N5M0	LuxR family transcriptional regulator	206	2.64624	DNA binding	GO:0003677
A0A0H2MNR4	XRE family transcriptional regulator	253	1.61791	DNA-binding transcription factor activity	GO:0003700
A0A0H2MPB1	XRE family transcriptional regulator	222	2.44888	DNA-binding transcription factor activity	GO:0003700
A0A0H2MUG6	Transcriptional regulator	249	-3.31639	DNA-binding transcription factor activity	GO:0003700
A0A0H2MLP8	Transcriptional regulator	296	-1.98689	DNA-binding transcription factor activity	GO:0003700
A0A0H2MPP7	Transcriptional regulator	100	2.64849	DNA-binding transcription factor activity	GO:0003700
A0A0H2MPZ1	MarR family transcriptional regulator	152	6.69637	DNA-binding transcription factor activity	GO:0003700
A0A0H2MQH3	AraC family transcriptional regulator	1097	-3.72833	DNA-binding transcription factor activity	GO:0003700
A0A0H2MWB4	LysR family transcriptional regulator	300	-2.03331	DNA-binding transcription factor activity	GO:0003700
A0A0H2MWK1	AraC family transcriptional regulator	274	-1.90405	DNA-binding transcription factor activity	GO:0003700
A0A0H2MXH0	Transcriptional regulator	297	-1.34598	DNA-binding transcription factor activity	GO:0003700
A0A0H2N160	AraC family transcriptional regulator	257	-2.62899	DNA-binding transcription factor activity	GO:0003700
A0A0H2N3Q7	HTH lysR-type domain-containing protein	305	-2.58451	DNA-binding transcription factor activity	GO:0003700
A0A0H2N3W5	LysR family transcriptional regulator	299	-2.49597	DNA-binding transcription factor activity	GO:0003700
A0A0H2N442	LysR family transcriptional regulator	298	-1.77174	DNA-binding transcription factor activity	GO:0003700
A0A0H2N4Q9	AraC family transcriptional regulator	299	4.11039	DNA-binding transcription factor activity	GO:0003700
A0A0H2N553	MarR family transcriptional regulator	164	3.40164	DNA-binding transcription factor activity	GO:0003700
A0A0H2N5T4	Transcriptional regulator	296	2.26244	DNA-binding transcription factor activity	GO:0003700
A0A0H2N8K5	HTH araC/xylS-type domain-containing protein	280	-1.02726	DNA-binding transcription factor activity	GO:0003700
A0A0H2N8N3	Transcriptional regulator	300	-1.5554	DNA-binding transcription factor activity	GO:0003700
A0A0H2N7F9	YrdC-like domain-containing protein	206	7.75604	double-stranded RNA binding	GO:0003725
A0A0H2MZV6	Membrane protein	423	1.24128	efflux transmembrane transporter activity	GO:0015562
A0A0H2MRF7	Thiol oxidoreductase	463	8.21061	electron transfer activity	GO:0009055
A0A0H2MQK0	Exonuclease	176	6.47186	exonuclease activity	GO:0004527
A0A0H2MMK1	Formate transporter	482	-1.07462	formate transmembrane transporter activity	GO:0015499
A0A0H2MNG6	Sugar dehydrogenase (EC 1.1.1.47)	243	4.10067	glucose 1-dehydrogenase NAD(P)] activity	GO:0047936
A0A0H2MJU9	Elongation factor G (EF-G)	695	-9.83745	GTP binding	GO:0005525
A0A0H2MX38	Ribosome biogenesis GTPase A	311	-3.66727	GTP binding	GO:0005525
A0A0H2MXZ3	Translation initiation factor IF-2	895	-2.53414	GTP binding	GO:0005525
A0A0H2N0U0	Heavy metal resistance protein CzcA	932	-1.93563	helicase activity	GO:0004386
A0A0H2ML87	Deferrochelatase	300	-3.37431	heme binding	GO:0020037
A0A0H2MNP6	Peptidase M23	428	3.1178	hydrolase activity	GO:0016787
A0A0H2MNU7	2-succinyl-6-hydroxy-2, 4-cyclohexadiene-1-carboxylate synthase	270	2.31822	hydrolase activity	GO:0016787
A0A0H2MSK4	Peptidase S66	334	-1.28011	hydrolase activity	GO:0016787
A0A0H2MSW3	Hydrolase	251	-2.10414	hydrolase activity	GO:0016787
A0A0H2MWJ4	ATP synthase subunit a (ATP synthase F0 sector subunit a) (F-ATPase subunit 6)	270	0.67059	hydrolase activity	GO:0016787
A0A0H2MY87	DNA mismatch repair protein MutT	473	-2.23497	hydrolase activity	GO:0016787
A0A0H2N8P2	ATP synthase subunit b (ATP synthase F(0) sector subunit b) (ATPase subunit I) (F-type ATPase subunit b) (F-ATPase subunit b)	156	1.15995	hydrolase activity	GO:0016787
A0A0H2NEH9	HAD family hydrolase	205	-3.23587	hydrolase activity	GO:0016787
A0A0H2N1U6	Deacylase	363	-4.58162	hydrolase activity, acting on carbon-nitrogen (but not peptide) bonds, in linear amides	GO:0016811
A0A0H2MTT7	Lytic murein transglycosylase	651	3.04115	hydrolase activity, hydrolyzing O-glycosyl compounds	GO:0004553
A0A0H2ML83	4Fe-4S ferredoxin	228	-2.94472	iron-sulfur cluster binding	GO:0051536
A0A0H2MV44	Lactoylglutathione lyase (EC 4.4.1.5) (Aldoketomutase) (Glyoxalase I) (Ketone-aldehyde mutase) (Methylglyoxalase) (S-D-lactoylglutathione methylglyoxal lyase)	138	-1.70374	lactoylglutathione lyase activity	GO:0004462
A0A0H2MMY9	D-alanine--D-alanine ligase	376	3.05828	ligase activity	GO:0016874
A0A0H2MQL5	Ubiquitin--protein ligase	298	-2.42252	ligase activity	GO:0016874
A0A0H2MXH4	Ligase	409	4.93383	ligase activity	GO:0016874
A0A0H2MSL2	ATP synthase subunit c (ATP synthase F(0) sector subunit c) (F-type ATPase subunit c) (F-ATPase subunit c) (Lipid-binding protein)	84	0.993763	lipid binding	GO:0008289
A0A0H2MJT6	Lactoylglutathione lyase	148	-4.85562	lyase activity	GO:0016829
A0A0H2N0J9	Glyoxalase	216	-1.7571	lyase activity	GO:0016829
A0A0H2MUE8	Hydrolase	275	-4.39404	magnesium ion binding	GO:0000287
A0A0H2MPA7	Small-conductance mechanosensitive channel	288	2.28677	mechanosensitive ion channel activity	GO:0008381
A0A0H2MW07	Alcohol dehydrogenase	382	-3.22292	metal ion binding	GO:0046872
A0A0H2MRC9	X-Pro aminopeptidase	596	-3.72807	metalloaminopeptidase activity	GO:0070006
A0A0H2MRZ2	Xaa-Pro aminopeptidase	595	-1.18491	metalloaminopeptidase activity	GO:0070006
A0A0H2MMM8	Acetyltransferase	177	-2.4411	N-acetyltransferase activity	GO:0008080
A0A0H2MS29	Histone acetyltransferase	186	-2.21911	N-acetyltransferase activity	GO:0008080
A0A0H2MW19	Phosphinothricin acetyltransferase	163	-1.98328	N-acetyltransferase activity	GO:0008080
A0A0H2N7K3	Ribosomal-protein-alanine acetyltransferase	191	7.43065	N-acetyltransferase activity	GO:0008080
A0A0H2MQQ4	Cold-shock protein	70	-1.582	nucleic acid binding	GO:0003676
A0A0H2MQF2	Molecular chaperone GroES	314	-2.10641	oxidoreductase activity	GO:0016491
A0A0H2MSP7	Quinone oxidoreductase	326	-1.50145	oxidoreductase activity	GO:0016491
A0A0H2MRS9	NADP-dependent oxidoreductase	343	-2.4959	oxidoreductase activity, acting on the CH-CH group of donors, NAD or NADP as acceptor	GO:0016628
A0A0H2MTE3	Peptidyl-prolyl cis-trans isomerase (EC 5.2.1.8)	193	4.06712	peptidyl-prolyl cis-trans isomerase activity	GO:0003755
A0A0H2MPY3	Histidine kinase (EC 2.7.13.3)	650	1.79536	phosphoprotein phosphatase activity	GO:0004721
A0A0H2MTA5	Histidine kinase (EC 2.7.13.3)	1142	4.97956	phosphoprotein phosphatase activity	GO:0004721
A0A0H2NCB8	Histidine kinase (EC 2.7.13.3)	684	-3.19491	phosphoprotein phosphatase activity	GO:0004721
A0A0H2MXE3	Histidine kinase (EC 2.7.13.3)	435	4.99812	phosphorelay sensor kinase activity	GO:0000155
A0A0H2N6V1	Histidine kinase (EC 2.7.13.3)	444	-2.45393	phosphorelay sensor kinase activity	GO:0000155
A0A0H2MP27	Membrane protein	351	2.01381	porin activity	GO:0015288
A0A0H2MQ24	Porin	381	-2.58329	porin activity	GO:0015288
A0A0H2NAK3	Propionyl-CoA synthetase (EC 6.2.1.17)	625	-3.94226	propionate-CoA ligase activity	GO:0050218
A0A0H2MM34	Ancillary SecYEG translocon subunit	204	-5.55945	protein-containing complex binding	GO:0044877
A0A0H2MMF0	Thioredoxin	108	-3.80325	protein-disulfide reductase activity	GO:0015035
A0A0H2MLL6	Ribosomal RNA small subunit methyltransferase J (EC 2.1.1.242) (16S rRNA m2G1516 methyltransferase) (rRNA (guanine-N(2)-)-methyltransferase)	259	-3.3074	rRNA (guanine-N2-)-methyltransferase activity	GO:0008990
A0A0H2MQ26	Ligand-gated channel protein	696	-2.76997	siderophore uptake transmembrane transporter activity	GO:0015344
A0A0H2N7I6	Sulfate transporter	496	7.16805	sulfate transmembrane transporter activity	GO:0015116
A0A0H2MJV2	Sodium:glutamate symporter	425	-4.13359	symporter activity	GO:0015293
A0A0H2MR55	Transporter	476	-1.46313	symporter activity	GO:0015293
A0A0H2MRA0	Amino acid:proton symporter	418	6.99087	symporter activity	GO:0015293
A0A0H2N809	Sodium:dicarboxylate symporter	434	1.36119	symporter activity	GO:0015293
A0A0H2MT70	Aminotransferase DegT	358	4.19982	transaminase activity	GO:0008483
A0A0H2MN13	Phosphotransferase	361	2.35681	transferase activity	GO:0016740
A0A0H2MQY7	Hexapeptide transferase	218	-1.39155	transferase activity	GO:0016740
A0A0H2N1Q0	Glycosyl transferase	243	-1.52957	transferase activity	GO:0016740
A0A0H2MML5	Acriflavine resistance protein B	1053	3.36017	transmembrane transporter activity	GO:0022857
A0A0H2MRK9	MFS transporter	415	-2.05025	transmembrane transporter activity	GO:0022857
A0A0H2MUQ0	Permease	399	1.08256	transmembrane transporter activity	GO:0022857
A0A0H2MWK0	Ribose ABC transporter permease	327	3.22421	transmembrane transporter activity	GO:0022857
A0A0H2MWX9	Major facilitator transporter	374	-1.78026	transmembrane transporter activity	GO:0022857
A0A0H2NCK5	DeoR faimly transcriptional regulator	491	-2.34694	transmembrane transporter activity	GO:0022857
A0A0H2MU58	Adenylate cyclase	505	-3.21547	triphosphatase activity	GO:0050355
A0A0H2MNQ1	tRNA (guanine-N(7)-)-methyltransferase (EC 2.1.1.33) (tRNA (guanine(46)-N(7))-methyltransferase) (tRNA(m7G46)-methyltransferase)	239	2.50251	tRNA (guanine-N7-)-methyltransferase activity	GO:0008176
A0A0H2MPH7	tRNA (guanine-N(1)-)-methyltransferase (EC 2.1.1.228) (M1G-methyltransferase) (tRNA [GM37] methyltransferase)	247	1.15253	tRNA (guanine(37)-N(1))-methyltransferase activity	GO:0052906
A0A0H2MQK9	Tryptophan synthase beta chain (EC 4.2.1.20)	396	1.80207	tryptophan synthase activity	GO:0004834
Protein ID	Protein names	Length	Log2 FC	Gene Ontology (cellular component)	GO ID
A0A0H2MK95	Flagellin	377	1.1779	bacterial-type flagellum	GO:0009288
A0A0H2MKL7	Flagellin	377	-4.42697	bacterial-type flagellum	GO:0009288
A0A0H2MQ51	Flagellin	377	2.31233	bacterial-type flagellum	GO:0009288
A0A0H2N675	Flagellin	381	1.12474	bacterial-type flagellum	GO:0009288
A0A0H2MPF3	Flagellar hook protein FlgE	434	-2.65081	bacterial-type flagellum basal body	GO:0009425
A0A0H2MU78	Flagellar protein MotY	293	2.86963	cell outer membrane	GO:0009279
A0A0H2MPZ2	PF03932 family protein CutC	250	-3.38459	cytoplasm	GO:0005737
A0A0H2MQJ1	Uncharacterized protein	632	6.52905	extracellular region	GO:0005576
A0A0H2MJV7	Pilus assembly protein PilW	216	-7.7038	integral component of membrane	GO:0016021
A0A0H2MJX6	Membrane protein	302	-5.51064	integral component of membrane	GO:0016021
A0A0H2MKZ6	Pilus assembly protein TadB	308	-2.89404	integral component of membrane	GO:0016021
A0A0H2ML00	Membrane associated secretion system protein	427	-3.1088	integral component of membrane	GO:0016021
A0A0H2ML34	Membrane protein	152	-4.85524	integral component of membrane	GO:0016021
A0A0H2MM24	Membrane protein	202	-1.67373	integral component of membrane	GO:0016021
A0A0H2MMC9	Transporter	152	-2.06282	integral component of membrane	GO:0016021
A0A0H2MN73	Membrane protein	161	2.04613	integral component of membrane	GO:0016021
A0A0H2MNB5	Membrane protein	185	2.26216	integral component of membrane	GO:0016021
A0A0H2MNM3	Membrane protein	276	3.20262	integral component of membrane	GO:0016021
A0A0H2MPI0	Membrane protein	129	-2.02279	integral component of membrane	GO:0016021
A0A0H2MPP3	Probable membrane transporter protein	263	3.35899	integral component of membrane	GO:0016021
A0A0H2MPU1	Short-chain dehydrogenase	394	3.63043	integral component of membrane	GO:0016021
A0A0H2MPY7	Membrane protein	226	6.59211	integral component of membrane	GO:0016021
A0A0H2MQC5	Nitrite reductase	323	1.72244	integral component of membrane	GO:0016021
A0A0H2MQD4	Membrane protein	515	6.21262	integral component of membrane	GO:0016021
A0A0H2MQH1	Uncharacterized protein	121	-1.54684	integral component of membrane	GO:0016021
A0A0H2MQX3	Potassium channel protein	344	-3.03686	integral component of membrane	GO:0016021
A0A0H2MS33	Membrane protein	109	-1.22547	integral component of membrane	GO:0016021
A0A0H2MS87	Membrane protein	488	-2.13199	integral component of membrane	GO:0016021
A0A0H2MSA9	Membrane protein	319	-1.33528	integral component of membrane	GO:0016021
A0A0H2MSC5	Multidrug DMT transporter	299	-1.03902	integral component of membrane	GO:0016021
A0A0H2MSC9	Multidrug DMT transporter permease	317	4.79025	integral component of membrane	GO:0016021
A0A0H2MSG9	Membrane protein	81	1.95377	integral component of membrane	GO:0016021
A0A0H2MSI7	Hemolysin	371	4.9446	integral component of membrane	GO:0016021
A0A0H2MSN4	GDT1 family protein	185	-2.02974	integral component of membrane	GO:0016021
A0A0H2MSX5	J domain-containing protein	343	-2.92002	integral component of membrane	GO:0016021
A0A0H2MTB3	Uncharacterized protein	194	-1.40717	integral component of membrane	GO:0016021
A0A0H2MTE7	Uncharacterized protein	550	1.54037	integral component of membrane	GO:0016021
A0A0H2MU14	Membrane protein	171	-2.38623	integral component of membrane	GO:0016021
A0A0H2MUZ1	Peptide ABC transporter permease	427	1.77014	integral component of membrane	GO:0016021
A0A0H2MW29	Membrane protein	205	-1.36205	integral component of membrane	GO:0016021
A0A0H2MY93	Membrane protein	203	1.69774	integral component of membrane	GO:0016021
A0A0H2N1N2	Membrane protein	86	-1.91863	integral component of membrane	GO:0016021
A0A0H2N2N2	Cytochrome bd biosynthesis protein	100	-3.23583	integral component of membrane	GO:0016021
A0A0H2N2Y3	Flagellar motor protein MotB	209	-3.08793	integral component of membrane	GO:0016021
A0A0H2N362	Membrane protein	294	-2.80856	integral component of membrane	GO:0016021
A0A0H2N4Z4	Membrane protein	200	2.101	integral component of membrane	GO:0016021
A0A0H2N5V9	Diguanylate phosphodiesterase	781	3.68585	integral component of membrane	GO:0016021
A0A0H2N7L6	C4-dicarboxylate ABC transporter	177	4.46863	integral component of membrane	GO:0016021
A0A0H2N9A5	MSHA biogenesis protein MshB	188	-2.7997	integral component of membrane	GO:0016021
A0A0H2NAH4	Multidrug ABC transporter permease	387	3.21447	integral component of membrane	GO:0016021
A0A0H2NB74	Uncharacterized protein	136	-1.69281	integral component of membrane	GO:0016021
A0A0H2ND42	Uncharacterized protein	380	-1.79777	integral component of membrane	GO:0016021
A0A0H2MRG8	Permease	296	7.29095	integral component of plasma membrane	GO:0005887
A0A0H2N054	Starvation-inducible protein	184	1.05258	outer membrane	GO:0019867
A0A0H2NCX3	Autoinducer 2-binding periplasmic protein LuxP	292	-2.0303	outer membrane-bounded periplasmic space	GO:0030288
A0A0H2MWQ2	Periplasmic repressor CpxP	166	-1.72761	periplasmic space	GO:0042597
