# Supplementary material for: Resistance of Argopecten purpuratus scallop larvae to vibriosis is associated with the front-loading of immune genes and enhanced antimicrobial response
Source: Front Immunol. 2023 Mar 3;14:1150280. doi: 10.3389/fimmu.2023.1150280 (PMC10020363; doi:10.3389/fimmu.2023.1150280)
Supplement: Supplementary file 5 [file Table_5.xlsx]

## Sheet: TAB 1
Predicted virulence factor on genome
Protein ID	VFclass	Virulence factors	Related genes
A0A0H2MS01	Adherence	Mannose-sensitive hemagglutinin (MSHA type IV pilus)	mshA
A0A0H2N9A5		Mannose-sensitive hemagglutinin (MSHA type IV pilus)	mshB
A0A0H2MST7		Mannose-sensitive hemagglutinin (MSHA type IV pilus)	mshC
A0A0H2MSU1		Mannose-sensitive hemagglutinin (MSHA type IV pilus)	mshE
A0A0H2MX57		Mannose-sensitive hemagglutinin (MSHA type IV pilus)	mshG
A0A0H2N9B4		Mannose-sensitive hemagglutinin (MSHA type IV pilus)	mshH
A0A0H2MSU4		Mannose-sensitive hemagglutinin (MSHA type IV pilus)	mshJ
A0A0H2MT65		Mannose-sensitive hemagglutinin (MSHA type IV pilus)	mshL
A0A0H2N9B0		Mannose-sensitive hemagglutinin (MSHA type IV pilus)	mshM
A0A0H2MNL9		Type IV pilus	pilA
A0A0H2MNW3		Type IV pilus	pilB
A0A0H2MTI1		Type IV pilus	pilC
A0A0H2MPI2		Type IV pilus	pilD
A0A0H2MXJ0		LPS O-antigen (P. aeruginosa)(Pseudomonas)	hisF2
A0A0H2MLE2		The tad locus(Haemophilus)	tadA
A0A0H2MRX0	Antiphagocytosis	Capsular polysaccharide	cpsA
A0A0H2MLV1		Capsular polysaccharide	cpsC
A0A0H2MMU2		Capsular polysaccharide	cpsF
A0A0H2MSE8		Capsular polysaccharide	rmlC
WP_200904227.1		Capsular polysaccharide	rmlD
A0A0H2MXJ3		Capsular polysaccharide	wbfU
A0A0H2MMK2		Capsular polysaccharide	wbfV/wcvB
A0A0H2MT86		Capsular polysaccharide	wbfY
A0A0H2MMT9		Capsular polysaccharide	wbjD/wecB
A0A0H2MRX3		Capsular polysaccharide	wecC
A0A0H2MQI5	Chemotaxis and motility	Flagella	cheA
A0A0H2MKT2		Flagella	cheB
A0A0H2MP37		Flagella	cheR
A0A0H2MPE7		Flagella	cheV
A0A0H2MLE3		Flagella	cheW
A0A0H2N2D1		Flagella	cheY
A0A0H2MLE0		Flagella	cheZ
A0A0H2N2A0		Flagella	filM
A0A0H2N675		Flagella	flaA
A0A0H2MK95		Flagella	flaB
A0A0H2MQ51		Flagella	flaC
A0A0H2MKL7		Flagella	flaD
A0A0H2MQC9		Flagella	flaE
A0A0H2N285		Flagella	flaG
A0A0H2MQD3		Flagella	flaI
A0A0H2MU31		Flagella	flgA
A0A0H2N663		Flagella	flgB
A0A0H2MQ39		Flagella	flgC
A0A0H2MU35		Flagella	flgD
A0A0H2MPF3		Flagella	flgE
A0A0H2MP42		Flagella	flgF
A0A0H2N669		Flagella	flgG
A0A0H2MQ45		Flagella	flgH
A0A0H2MU45		Flagella	flgI
A0A0H2MU39		Flagella	flgJ
A0A0H2MPF8		Flagella	flgK
A0A0H2MP48		Flagella	flgL
A0A0H2MQ34		Flagella	flgM
A0A0H2N657		Flagella	flgN
A0A0H2MLD7		Flagella	flhA
A0A0H2MLA8		Flagella	flhB
A0A0H2MQI1		Flagella	flhF
A0A0H2MKS9		Flagella	flhG
A0A0H2MKE2		Flagella	fliA
A0A0H2ML92		Flagella	fliD
A0A0H2MQD9		Flagella	fliE
A0A0H2MKN0		Flagella	fliF
A0A0H2MKA5		Flagella	fliG
A0A0H2N295		Flagella	fliH
A0A0H2ML99		Flagella	fliI
A0A0H2MQE1		Flagella	fliJ
A0A0H2MKA9		Flagella	fliL
A0A0H2MLA4		Flagella	fliN
A0A0H2MQE7		Flagella	fliO
A0A0H2MKP0		Flagella	fliP
A0A0H2MKB3		Flagella	fliQ
A0A0H2N2A5		Flagella	fliR
A0A0H2MKM4		Flagella	fliS
A0A0H2MKA0		Flagella	flrA
A0A0H2N290		Flagella	flrB
A0A0H2ML96		Flagella	flrC
A0A0H2ML63		Flagella	motA
A0A0H2MQA8		Flagella	motB
A0A0H2MTT8		Flagella	motX
A0A0H2MU78		Flagella	motY
A0A0H2MR95	Enzyme	Metalloproteinase	hap/vvp
A0A0H2MN63	Iron uptake	Heme receptors	hutA
A0A0H2NCB0		Periplasmic binding protein-dependent ABC transport systems	vctC
A0A0H2N072		Periplasmic binding protein-dependent ABC transport systems	vctD
A0A0H2MW28		Periplasmic binding protein-dependent ABC transport systems	vctG
A0A0H2MVR0		Periplasmic binding protein-dependent ABC transport systems	vctP
A0A0H2N919	Quorum sensing	Autoinducer-2	luxS
A0A0H2MVB7		Cholerae autoinducer-1	cqsA
A0A0H2NA94	Secretion system	EPS type II secretion system	epsC
A0A0H2MXD7		EPS type II secretion system	epsE
A0A0H2MT26		EPS type II secretion system	epsF
A0A0H2MS93		EPS type II secretion system	epsG
A0A0H2N9J8		EPS type II secretion system	epsH
A0A0H2MTF2		EPS type II secretion system	epsI
A0A0H2MXE0		EPS type II secretion system	epsJ
A0A0H2MT28		EPS type II secretion system	epsK
A0A0H2MS95		EPS type II secretion system	epsL
A0A0H2N9K2		EPS type II secretion system	epsM
A0A0H2MTE5		EPS type II secretion system	gspD
A0A0H2MWA0		T3SS1 secreted effectors	Undetermined
A0A0H2MR65		T3SS1 secreted effectors	vopQ
A0A0H2MV50		T3SS1	sycN
A0A0H2MR75		T3SS2	tyeA
A0A0H2N7C6		T3SS3	vcrD
A0A0H2MV51		T3SS4	vcrG
A0A0H2MQ38		T3SS5	vcrH
A0A0H2MR79		T3SS6	vcrR
A0A0H2MQ02		T3SS8	virF
A0A0H2MQG3		T3SS9	virG
A0A0H2N7D2		T3SS10	vopB
A0A0H2N7C1		T3SS12	vopN
A0A0H2N787		T3SS13	vscA
A0A0H2MR52		T3SS14	vscB
A0A0H2MV27		T3SS15	vscC
A0A0H2MQG7		T3SS16	vscD
A0A0H2N794		T3SS17	vscF
A0A0H2MR57		T3SS18	vscG
A0A0H2MQH2		T3SS20	vscI
A0A0H2MQ13		T3SS21	vscJ
A0A0H2N799		T3SS22	vscK
A0A0H2MR61		T3SS23	vscL
A0A0H2MQ29		T3SS24	vscN
A0A0H2MQI3		T3SS25	vscO
WP_200904242.1		T3SS27	vscQ
A0A0H2N7B3		T3SS28	vscR
A0A0H2MQ22		T3SS29	vscS
A0A0H2MQI0		T3SS30	vscT
A0A0H2MV41		T3SS31	vscU
A0A0H2MQI8		T3SS32	vscX
A0A0H2MQ33		T3SS33	vscY
A0A0H2MV24		T3SS34	vxsC
WP_004744250.1		AAI/SCI-II T6SS(Escherichia)	aaiI
A0A0H2MU94		AAI/SCI-II T6SS(Escherichia)	aaiI
A0A0H2N4C0	Toxin	Thermolabile hemolysin	tlh
A0A0H2N4R4		Ymt(Yersinia)	ymt
A0A0H2MR81	Acid resistance	Urease(Helicobacter)	ureB
A0A0H2MVR6		Urease(Helicobacter)	ureG
A0A0H2MX17	Antimicrobial activity	Phenazines biosynthesis(Pseudomonas)	phzD2
A0A0H2NE55		Phenazines biosynthesis(Pseudomonas)	phzE2
A0A0H2N1M7	Biofilm formation	AdeFGH efflux pump/transport autoinducer(Acinetobacter)	adeG
A0A0H2N9R8	Endotoxin	LPS(Bordetella)	bplA
A0A0H2N9S3	Glycosylation system	O-linked flagellar glycosylation(Campylobacter)	pseB
A0A0H2MTK3	Immune evasion	Capsule(Acinetobacter)
A0A0H2MXH9		Capsule(Acinetobacter)
NZ_LBLS01000041.1 1647102.4.peg.1677		Capsule(Acinetobacter)
A0A0H2MTK6		Capsule(Acinetobacter)
A0A0H2MXI3		Capsule(Acinetobacter)
A0A0H2MWS7	Nutritional factor	Allantoin utilization(Klebsiella)
A0A0H2N4Z9	Others	O-antigen(Yersinia)

## Sheet: TAB 2
Differentially expressed virulence factors in Family 8
Protein ID	Protein name	Log2 FC
A0A0H2MRX3	UDP-N-acetyl-D-mannosamine dehydrogenase	-3.09924
A0A0H2MKL7	flagellin	3.00821
A0A0H2MPF3	flagellar hook protein FlgE	2.4923
A0A0H2N669	flagellar basal-body rod protein FlgG	2.2669
A0A0H2MQI1	flagellar biosynthesis protein FlhF	1.9679
A0A0H2MU35	flagellar hook assembly protein FlgD	1.89895
A0A0H2MKT2	chemotaxis response regulator protein-glutamate methylesterase	1.67247
A0A0H2MQ51	flagellin	1.65664
A0A0H2MQ39	flagellar basal body rod protein FlgC	1.6376
A0A0H2MQI5	chemotaxis protein CheA	1.27205
A0A0H2MK95	flagellin	1.1817
A0A0H2N2A0	flagellar motor switch protein FliM	-3.49768
A0A0H2N9R8	Gfo/Idh/MocA family oxidoreductase	7.07998
A0A0H2MR95	M4 family metallopeptidase	-6.80526
A0A0H2N9S3	UDP-N-acetylglucosamine 4,6-dehydratase (inverting)	6.8251
A0A0H2MTK3	Vi polysaccharide biosynthesis UDP-N-acetylglucosamine C-6 dehydrogenase TviB	7.67628
A0A0H2MXH9	N-acetyltransferase	6.5051
A0A0H2MXI3	pseudaminic acid synthase	5.9623
A0A0H2N919	S-ribosylhomocysteine lyase	-1.88922
A0A0H2NA94	type II secretion system protein GspC	-1.97557

## Sheet: TAB 3
Differentially expressed virulence factors in Family 9
Protein ID	Protein Name	Log2 FC
A0A0H2MQI0	type III secretion system export apparatus subunit SctT	6.84534
A0A0H2MQ38	SycD/LcrH family type III secretion system chaperone	6.66897
A0A0H2MXJ3	sugar transferase	6.28913
A0A0H2NA94	type II secretion system protein GspC	4.74264
A0A0H2MQD3	flagellar protein FliT	4.02708
A0A0H2N4C0	SGNH/GDSL hydrolase family protein	3.68069
A0A0H2MTK6	pseudaminic acid cytidylyltransferase	3.6405
A0A0H2MLD7	flagellar biosynthesis protein FlhA	3.38818
A0A0H2MPF8	flagellar hook-associated protein FlgK	3.17879
A0A0H2MTK3	Vi polysaccharide biosynthesis UDP-N-acetylglucosamine C-6 dehydrogenase TviB	3.11035
A0A0H2N290	PAS domain-containing protein	2.92466
A0A0H2MU78	OmpA family protein	2.89222
A0A0H2ML96	sigma-54-dependent Fis family transcriptional regulator	2.65531
A0A0H2N295	flagellar assembly protein FliH	2.55014
A0A0H2MQI1	flagellar biosynthesis protein FlhF	2.47015
A0A0H2MQ34	flagellar biosynthesis anti-sigma factor FlgM	2.37597
A0A0H2MQ51	flagellin	2.35268
A0A0H2MNL9	prepilin-type N-terminal cleavage/methylation domain-containing protein	2.12814
A0A0H2MK95	flagellin	1.99724
A0A0H2MKS9	MinD/ParA family protein	1.86634
A0A0H2MKT2	chemotaxis response regulator protein-glutamate methylesterase	1.75781
A0A0H2MU35	flagellar hook assembly protein FlgD	1.54639
A0A0H2MP42	flagellar basal body rod protein FlgF	1.52049
A0A0H2MQI5	chemotaxis protein CheA	1.39817
A0A0H2MLE3	chemotaxis protein CheW	1.38859
A0A0H2N663	flagellar basal body rod protein FlgB	1.37478
A0A0H2N675	flagellin	1.25788
A0A0H2N285	flagellar protein FlaG	1.18848
A0A0H2MTE5	type II secretion system secretin GspD	-1.21745
A0A0H2MPF3	flagellar hook protein FlgE	-2.00368
A0A0H2MRX3	UDP-N-acetyl-D-mannosamine dehydrogenase	-2.10111
A0A0H2MVR0	siderophore ABC transporter substrate-binding protein	-2.164
A0A0H2MMU2	WecB/TagA/CpsF family glycosyltransferase	-2.49885
A0A0H2MWA0	hypothetical protein	-2.69785
A0A0H2MKA9	flagellar basal body-associated protein FliL	-3.18607
A0A0H2MKL7	flagellin	-4.56149

## Sheet: TAB 4
Differentially expressed virulence factors in Family 10
Protein ID	Protein name	Log2 FC
A0A0H2MQI0	type III secretion system export apparatus subunit SctT	7.94977
A0A0H2MR65	hypothetical protein	7.81399
A0A0H2N794	type III secretion system needle filament subunit SctF	7.18347
A0A0H2MQ38	SycD/LcrH family type III secretion system chaperone	7.03726
A0A0H2MTK6	pseudaminic acid cytidylyltransferase	5.12442
A0A0H2MTK3	Vi polysaccharide biosynthesis UDP-N-acetylglucosamine C-6 dehydrogenase TviB	4.25385
A0A0H2NA94	type II secretion system protein GspC	4.10838
A0A0H2MP48	flagellar hook-associated protein FlgL	3.28554
A0A0H2MLD7	flagellar biosynthesis protein FlhA	3.14532
A0A0H2MPF8	flagellar hook-associated protein FlgK	3.12958
A0A0H2N4C0	SGNH/GDSL hydrolase family protein	2.94427
A0A0H2MU78	OmpA family protein	2.76693
A0A0H2MQ51	flagellin	2.58436
A0A0H2MS93	type II secretion system major pseudopilin GspG	2.493
A0A0H2MQ34	flagellar biosynthesis anti-sigma factor FlgM	2.29226
A0A0H2ML96	sigma-54-dependent Fis family transcriptional regulator	2.25259
A0A0H2MQ39	flagellar basal body rod protein FlgC	2.22594
A0A0H2MSU1	GspE/PulE family protein	2.11598
A0A0H2N663	flagellar basal body rod protein FlgB	2.10621
A0A0H2MU35	flagellar hook assembly protein FlgD	2.07876
A0A0H2MQI1	flagellar biosynthesis protein FlhF	1.96799
A0A0H2N1M7	multidrug efflux RND transporter permease subunit	1.95416
A0A0H2MLE3	chemotaxis protein CheW	1.89145
A0A0H2MT65	pilus (MSHA type) biogenesis protein MshL	1.8558
A0A0H2N669	flagellar basal-body rod protein FlgG	1.77178
A0A0H2MQI5	chemotaxis protein CheA	1.74067
A0A0H2MNL9	prepilin-type N-terminal cleavage/methylation domain-containing protein	1.68856
A0A0H2ML63	flagellar motor protein PomA	1.63742
A0A0H2N675	flagellin	1.60554
A0A0H2MK95	flagellin	1.56451
A0A0H2MKS9	MinD/ParA family protein	1.48053
A0A0H2N2D1	chemotaxis response regulator CheY	1.22475
A0A0H2MPE7	chemotaxis protein CheV	0.935537
A0A0H2MR95	M4 family metallopeptidase	-1.79769
A0A0H2MVR0	siderophore ABC transporter substrate-binding protein	-2.05443
A0A0H2MPF3	flagellar hook protein FlgE	-2.70568
A0A0H2MWA0	hypothetical protein	-2.76288
A0A0H2MKA9	flagellar basal body-associated protein FliL	-3.26197
A0A0H2MSU4	type II secretion system protein M	-3.45184
A0A0H2MKE2	RNA polymerase sigma factor FliA	-3.5803
A0A0H2N2A5	flagellar type III secretion system protein FliR	-4.50939
A0A0H2MKL7	flagellin	-6.04078

## Sheet: TAB 5
Differentially expressed virulence factors in Family 12
Protein ID	Protein name	Log2 FC
A0A0H2N794	type III secretion system needle filament subunit SctF	6.81838
A0A0H2MQI0	type III secretion system export apparatus subunit SctT	6.13964
A0A0H2MTK6	pseudaminic acid cytidylyltransferase	4.67316
A0A0H2NA94	type II secretion system protein GspC	4.43717
A0A0H2MTK3	Vi polysaccharide biosynthesis UDP-N-acetylglucosamine C-6 dehydrogenase TviB	4.30249
A0A0H2N4C0	SGNH/GDSL hydrolase family protein	3.97421
A0A0H2MQD3	flagellar protein FliT	3.90581
A0A0H2MNL9	prepilin-type N-terminal cleavage/methylation domain-containing protein	2.94685
A0A0H2MU78	OmpA family protein	2.86963
A0A0H2MLD7	flagellar biosynthesis protein FlhA	2.79899
A0A0H2MPF8	flagellar hook-associated protein FlgK	2.67712
A0A0H2ML96	sigma-54-dependent Fis family transcriptional regulator	2.50508
A0A0H2MQ51	flagellin	2.31233
A0A0H2MQI1	flagellar biosynthesis protein FlhF	2.25719
A0A0H2MKS9	MinD/ParA family protein	1.94986
A0A0H2MQ39	flagellar basal body rod protein FlgC	1.77357
A0A0H2MU35	flagellar hook assembly protein FlgD	1.75247
A0A0H2MKT2	chemotaxis response regulator protein-glutamate methylesterase	1.70422
A0A0H2N663	flagellar basal body rod protein FlgB	1.69674
A0A0H2MQI5	chemotaxis protein CheA	1.49235
A0A0H2MK95	flagellin	1.1779
A0A0H2N675	flagellin	1.12474
A0A0H2MPF3	flagellar hook protein FlgE	-2.65081
A0A0H2N9A5	prepilin-type N-terminal cleavage/methylation domain-containing protein	-2.7997
A0A0H2MKE2	RNA polymerase sigma factor FliA	-2.82171
A0A0H2N2A5	flagellar type III secretion system protein FliR	-2.88829
A0A0H2MVR0	siderophore ABC transporter substrate-binding protein	-4.13958
A0A0H2MKL7	flagellin	-4.42697
A0A0H2MKA9	flagellar basal body-associated protein FliL	-4.72393
