# Supplementary material for: Resistance of Argopecten purpuratus scallop larvae to vibriosis is associated with the front-loading of immune genes and enhanced antimicrobial response
Source: Front Immunol. 2023 Mar 3;14:1150280. doi: 10.3389/fimmu.2023.1150280 (PMC10020363; doi:10.3389/fimmu.2023.1150280)
Supplement: Supplementary file 6 [file Table_6.xlsx]

## Sheet: TAB 1
Functional enrichment of differentially expressed genes in infected resistant larvae (T8 vs T0)
GO category
name	term	lev	p.adj (GO)	Uniprot	E-value	Contig	Fold Change	Log2FC	FDR	Name
multicellular organismal homeostasis	GO:0097009;GO:0048871	2	0.00740422	Q9EPK8	1.24647e-24	contig_0009622	1.40432	0.489875	0.01275	Transient receptor potential cation channel subfamily V member 4
multicellular organismal homeostasis	GO:0097009;GO:0048871	2	0.00740422	Q07969	2.79312e-81	contig_0035805	2.53905	1.34429	0	Platelet glycoprotein 4
multicellular organismal homeostasis	GO:0097009;GO:0048871	2	0.00740422	A0A0G2K344	0	contig_0000681	1.62324	0.698876	0	Phosphatidylinositol 4,5-bisphosphate 3-kinase catalytic subunit alpha isoform
multicellular organismal homeostasis	GO:0097009;GO:0048871	2	0.00740422	Q60674	4.16538e-05	contig_0024835	2.25168	1.171	9.24375e-08	Nuclear receptor subfamily 1 group D member 2
multicellular organismal homeostasis	GO:0097009;GO:0048871	2	0.00740422	Q9DBT5	3.53441e-172	contig_0003579	1.3368	0.418784	0.000191594	AMP deaminase 2
multicellular organismal homeostasis	GO:0097009;GO:0048871	2	0.00740422	Q05754	1.64873e-33	contig_0009420	2.47478	1.3073	0	Dopamine beta-hydroxylase
multicellular organismal homeostasis	GO:0097009;GO:0048871	2	0.00740422	Q9JHI9	5.7559e-55	contig_0040404	-1.58832	0.322235	0.00538432	Solute carrier family 40 member 1
multicellular organismal homeostasis	GO:0097009;GO:0048871	2	0.00740422	P09172	1.0525e-30	contig_0026924	1.63348	0.707951	7.81769e-05	Dopamine beta-hydroxylase
multicellular organismal homeostasis	GO:0097009;GO:0048871	2	0.00740422	P20393	7.52645e-16	contig_0021220	1.23848	0.308565	0.000577944	Nuclear receptor subfamily 1 group D member 1
multicellular organismal homeostasis	GO:0097009;GO:0048871	2	0.00740422	E9PTA2	0.639174	contig_0016434	2.24677	1.16785	0.0106717	Transient receptor potential cation channel subfamily M member 2
tissue regeneration	GO:0042246	2	0.152742	P46531	8.47385e-20	contig_0006605	-1.30252	-0.381309	0.0339473	Neurogenic locus notch homolog protein 1
tissue regeneration	GO:0042246	2	0.152742	P57094	6.49808e-49	contig_0014350	-1.26075	-0.334287	0.000204969	Axin-1
tissue regeneration	GO:0042246	2	0.152742	Q9R172	2.64689e-67	contig_0018096	-1.37549	-0.459945	0.00478717	Neurogenic locus notch homolog protein 3
tissue regeneration	GO:0042246	2	0.152742	P39689	1.83715e-05	contig_0002346	-1.33623	-0.418172	8.60063e-07	Cyclin-dependent kinase inhibitor 1
tissue regeneration	GO:0042246	2	0.152742	Q3UVD5	2.81787e-32	contig_0026000	-1.26142	-0.335043	0.000303681	Leucine-rich repeat-containing G-protein coupled receptor 6
regulation of DNA recombination	GO:0045910;GO:0000018	4	0.154604	Q9V535	6.69588e-30	contig_0005606	-1.42284	-0.508774	0.0255599	RNA-binding protein 8A
regulation of DNA recombination	GO:0045910;GO:0000018	4	0.154604	Q9Y6F1	0.00360189	contig_0005055	-1.27188	-0.346957	0.0360301	Poly [ADP-ribose] polymerase 3
regulation of DNA recombination	GO:0045910;GO:0000018	4	0.154604	Q5UIP0	2.97728	contig_0024822	-1.69639	-0.762466	0.0333358	Telomere-associated protein RIF1
regulation of DNA recombination	GO:0045910;GO:0000018	4	0.154604	Q6PR54	6.45863e-72	contig_0030491	-1.79664	-0.845303	0.000260744	Telomere-associated protein RIF1
regulation of DNA recombination	GO:0045910;GO:0000018	4	0.154604	Q8VID5	1.01507e-149	contig_0016343	1.5186	0.602745	0.000304922	ATP-dependent DNA helicase Q5
regulation of DNA recombination	GO:0045910;GO:0000018	4	0.154604	P52434	1.72732e-15	contig_0007440	-1.45825	-0.544237	0.000781346	DNA-directed RNA polymerases I, II, and III subunit RPABC3
regulation of DNA recombination	GO:0045910;GO:0000018	4	0.154604	Q8N884	1.70979e-09	contig_0026980	-2.21321	-1.14614	0.000186107	Cyclic GMP-AMP synthase
regulation of DNA recombination	GO:0045910;GO:0000018	4	0.154604	Q8C6L5	1.02221	contig_0036420	-2.83074	-1.50118	0.010646	Cyclic GMP-AMP synthase
regulation of DNA recombination	GO:0045910;GO:0000018	4	0.154604	P54671	1.39578e-14	contig_0037120	-1.69079	-0.757697	3.98923e-12	Histone H1
regulation of DNA recombination	GO:0045910;GO:0000018	4	0.154604	P30876	0	contig_0001393	-1.22541	-0.293263	0.00500975	DNA-directed RNA polymerase II subunit RPB2
regulation of DNA recombination	GO:0045910;GO:0000018	4	0.154604	E1BYJ2	6.02983e-129	contig_0012408	-1.44806	-0.534118	0.000733124	DNA mismatch repair protein Msh6
regulation of DNA recombination	GO:0045910;GO:0000018	4	0.154604	P08575	1.26744e-58	contig_0029525	2.09149	1.06453	0.00700739	Receptor-type tyrosine-protein phosphatase C
regulation of DNA recombination	GO:0045910;GO:0000018	4	0.154604	Q6ZQ88	0	contig_0000842	-1.49447	-0.579633	3.4011e-08	Lysine-specific histone demethylase 1A
regulation of DNA recombination	GO:0045910;GO:0000018	4	0.154604	E9Q5F9	1.56008e-107	contig_0012628	-1.23647	-0.306222	0.000607714	Histone-lysine N-methyltransferase SETD2
regulation of DNA recombination	GO:0045910;GO:0000018	4	0.154604	Q9NQW5	9.87521e-13	contig_0036635	-3.19186	-1.6744	0.00702273	Probable histone-lysine N-methyltransferase PRDM7
regulation of DNA recombination	GO:0045910;GO:0000018	4	0.154604	Q8N6T7	2.49425e-39	contig_0027106	1.97193	0.979611	9.42521e-08	NAD-dependent protein deacetylase sirtuin-6
positive regulation of protein metabolic process	GO:0051247;GO:0032270;GO:0031401	3	0.981155	Q8BIA4	6.95213e-80	contig_0027402	-1.35752	-0.440973	0.00228032	F-box/WD repeat-containing protein 8
positive regulation of protein metabolic process	GO:0051247;GO:0032270;GO:0031401	3	0.981155	Q62371	2.0322e-127	contig_0030609	-1.1701	-0.226632	0.0253486	Discoidin domain-containing receptor 2
positive regulation of protein metabolic process	GO:0051247;GO:0032270;GO:0031401	3	0.981155	P61964	0	contig_0003845	-1.28263	-0.359103	0.00628194	WD repeat-containing protein 5
positive regulation of protein metabolic process	GO:0051247;GO:0032270;GO:0031401	3	0.981155	Q80XP9	2.6936e-68	contig_0001049	1.20613	0.270386	0.00362466	Serine/threonine-protein kinase WNK3
positive regulation of protein metabolic process	GO:0051247;GO:0032270;GO:0031401	3	0.981155	O08992	6.23966e-48	contig_0000330	1.5047	0.589472	1.03641e-13	Syntenin-1
positive regulation of protein metabolic process	GO:0051247;GO:0032270;GO:0031401	3	0.981155	O08623	5.18596e-15	contig_0001224	1.256	0.328834	0.000158348	Sequestosome-1
positive regulation of protein metabolic process	GO:0051247;GO:0032270;GO:0031401	3	0.981155	P05019	0.00115776	contig_0037611	3.89695	1.96234	0	Insulin-like growth factor I
positive regulation of protein metabolic process	GO:0051247;GO:0032270;GO:0031401	3	0.981155	Q5S006	0	contig_0015332	1.38105	0.46577	1.40462e-06	Leucine-rich repeat serine/threonine-protein kinase 2
positive regulation of protein metabolic process	GO:0051247;GO:0032270;GO:0031401	3	0.981155	Q07969	2.79312e-81	contig_0035805	2.53905	1.34429	0	Platelet glycoprotein 4
positive regulation of protein metabolic process	GO:0051247;GO:0032270;GO:0031401	3	0.981155	P48067	9.08087e-07	contig_0027020	-1.53026	-0.613778	0.0185084	Sodium- and chloride-dependent glycine transporter 1
positive regulation of protein metabolic process	GO:0051247;GO:0032270;GO:0031401	3	0.981155	Q17QE5	2.50399e-47	contig_0007235	1.53681	0.619941	5.53073e-07	Calcium and integrin-binding protein 1
positive regulation of protein metabolic process	GO:0051247;GO:0032270;GO:0031401	3	0.981155	Q8VHY0	0	contig_0000240	-1.23182	-0.300791	0.00128076	Chondroitin sulfate proteoglycan 4
positive regulation of protein metabolic process	GO:0051247;GO:0032270;GO:0031401	3	0.981155	Q9SA52	5.79662e-07	contig_0002526	-1.27133	-0.346339	0.0246599	Chloroplast stem-loop binding protein of 41 kDa b, chloroplastic
positive regulation of protein metabolic process	GO:0051247;GO:0032270;GO:0031401	3	0.981155	Q99MQ3	1.61344e-76	contig_0003161	1.20257	0.266118	0.0064113	Serine/threonine-protein kinase PINK1, mitochondrial
positive regulation of protein metabolic process	GO:0051247;GO:0032270;GO:0031401	3	0.981155	Q9ESK9	1.80336e-63	contig_0005846	1.1917	0.253027	0.0351918	RB1-inducible coiled-coil protein 1
positive regulation of protein metabolic process	GO:0051247;GO:0032270;GO:0031401	3	0.981155	Q9BZC7	0.485688	contig_0018531	3.42798	1.77736	0.0142504	ATP-binding cassette sub-family A member 2
positive regulation of protein metabolic process	GO:0051247;GO:0032270;GO:0031401	3	0.981155	P48768	4.11178e-70	contig_0012495	-1.43674	-0.522804	2.56472e-10	Sodium/calcium exchanger 2
positive regulation of protein metabolic process	GO:0051247;GO:0032270;GO:0031401	3	0.981155	Q9UPR5	1.11112e-45	contig_0032926	-1.75182	-0.808854	1.44433e-08	Sodium/calcium exchanger 2
positive regulation of protein metabolic process	GO:0051247;GO:0032270;GO:0031401	3	0.981155	Q96N67	0	contig_0000538	-1.20039	-0.263505	0.00656272	Dedicator of cytokinesis protein 7
positive regulation of protein metabolic process	GO:0051247;GO:0032270;GO:0031401	3	0.981155	Q99623	7.36238e-122	contig_0007050	-1.25623	-0.329099	0.0284683	Prohibitin-2
positive regulation of protein metabolic process	GO:0051247;GO:0032270;GO:0031401	3	0.981155	P0C5Y8	0.000888963	contig_0013118	1.61964	0.695676	0.027305	Alsin
positive regulation of protein metabolic process	GO:0051247;GO:0032270;GO:0031401	3	0.981155	O75592	0	contig_0003470	-1.1882	-0.248773	0.0103492	E3 ubiquitin-protein ligase MYCBP2
positive regulation of protein metabolic process	GO:0051247;GO:0032270;GO:0031401	3	0.981155	Q2TA06	7.24261e-122	contig_0010263	-1.41616	-0.501988	0.00245631	Aurora kinase A
positive regulation of protein metabolic process	GO:0051247;GO:0032270;GO:0031401	3	0.981155	P97477	1.99839e-139	contig_0012303	-1.42779	-0.513784	0.00180154	Aurora kinase A
positive regulation of protein metabolic process	GO:0051247;GO:0032270;GO:0031401	3	0.981155	P22909	0.000101797	contig_0002964	-3.32757	-1.73447	0.00869007	Alpha-2A adrenergic receptor
positive regulation of protein metabolic process	GO:0051247;GO:0032270;GO:0031401	3	0.981155	Q9H0E2	1.2924e-80	contig_0004753	1.23803	0.308046	0.00196135	Toll-interacting protein
positive regulation of protein metabolic process	GO:0051247;GO:0032270;GO:0031401	3	0.981155	Q16611	1.38119e-32	contig_0002241	1.23435	0.303749	0.00125399	Bcl-2 homologous antagonist/killer
positive regulation of protein metabolic process	GO:0051247;GO:0032270;GO:0031401	3	0.981155	Q60714	0	contig_0019090	1.26373	0.337689	0.0301341	Long-chain fatty acid transport protein 1
positive regulation of protein metabolic process	GO:0051247;GO:0032270;GO:0031401	3	0.981155	Q62190	3.74422e-74	contig_0031392	-1.59429	-0.672913	1.46263e-06	Macrophage-stimulating protein receptor
positive regulation of protein metabolic process	GO:0051247;GO:0032270;GO:0031401	3	0.981155	P98161	2.33494e-05	contig_0045026	-3.42482	-1.77603	0.00406696	Polycystin-1
positive regulation of protein metabolic process	GO:0051247;GO:0032270;GO:0031401	3	0.981155	Q3SZE3	2.00515e-39	contig_0036739	-1.7631	-0.818112	0.0102083	Phospholipid phosphatase 3
positive regulation of protein metabolic process	GO:0051247;GO:0032270;GO:0031401	3	0.981155	P20749	1.11793e-42	contig_0019421	1.31356	0.393478	0.00709056	B-cell lymphoma 3 protein
positive regulation of protein metabolic process	GO:0051247;GO:0032270;GO:0031401	3	0.981155	P57094	6.49808e-49	contig_0014350	-1.26075	-0.334287	0.000204969	Axin-1
positive regulation of protein metabolic process	GO:0051247;GO:0032270;GO:0031401	3	0.981155	Q07139	0	contig_0006827	-1.41336	-0.499131	6.31901e-06	Protein ECT2
positive regulation of protein metabolic process	GO:0051247;GO:0032270;GO:0031401	3	0.981155	Q92797	0	contig_0000221	-1.30907	-0.388537	0.00194991	Symplekin
positive regulation of protein metabolic process	GO:0051247;GO:0032270;GO:0031401	3	0.981155	P08575	1.26744e-58	contig_0029525	2.09149	1.06453	0.00700739	Receptor-type tyrosine-protein phosphatase C
positive regulation of protein metabolic process	GO:0051247;GO:0032270;GO:0031401	3	0.981155	P42573	0.0057064	contig_0025265	1.88841	0.917173	5.22527e-11	Cell death protein 3
positive regulation of protein metabolic process	GO:0051247;GO:0032270;GO:0031401	3	0.981155	Q91VC3	0	contig_0004598	-1.22208	-0.289338	0.00436463	Eukaryotic initiation factor 4A-III
positive regulation of protein metabolic process	GO:0051247;GO:0032270;GO:0031401	3	0.981155	Q9UDY8	3.04897e-61	contig_0006184	1.56174	0.643152	0.000103346	Mucosa-associated lymphoid tissue lymphoma translocation protein 1
positive regulation of protein metabolic process	GO:0051247;GO:0032270;GO:0031401	3	0.981155	Q14790	0.000328633	contig_0017780	-1.70928	-0.773392	0.00224982	Caspase-8
positive regulation of protein metabolic process	GO:0051247;GO:0032270;GO:0031401	3	0.981155	Q9JHX4	2.08777e-57	contig_0003408	1.34288	0.425329	1.76895e-05	Caspase-8
positive regulation of protein metabolic process	GO:0051247;GO:0032270;GO:0031401	3	0.981155	Q00560	4.62346e-08	contig_0004131	1.22866	0.297082	0.0442916	Interleukin-6 receptor subunit beta
positive regulation of protein metabolic process	GO:0051247;GO:0032270;GO:0031401	3	0.981155	Q8VI36	5.34592e-149	contig_0000788	1.25939	0.332727	0.00444852	Paxillin
positive regulation of protein metabolic process	GO:0051247;GO:0032270;GO:0031401	3	0.981155	B2RQL2	8.01416e-37	contig_0025564	-1.4928	-0.578018	0.00114361	Storkhead-box protein 1
positive regulation of protein metabolic process	GO:0051247;GO:0032270;GO:0031401	3	0.981155	P53349	6.31796e-126	contig_0029613	1.22869	0.297116	0.00773956	Mitogen-activated protein kinase kinase kinase 1
positive regulation of protein metabolic process	GO:0051247;GO:0032270;GO:0031401	3	0.981155	Q9IA05	0	contig_0011044	-1.39989	-0.485316	3.30482e-09	Frizzled-4
positive regulation of protein metabolic process	GO:0051247;GO:0032270;GO:0031401	3	0.981155	P14174	1.45326e-06	contig_0023835	-1.83428	-0.875214	0.00206377	Macrophage migration inhibitory factor
positive regulation of protein metabolic process	GO:0051247;GO:0032270;GO:0031401	3	0.981155	Q8BSK8	0	contig_0004091	2.02317	1.01662	0	Ribosomal protein S6 kinase beta-1
positive regulation of protein metabolic process	GO:0051247;GO:0032270;GO:0031401	3	0.981155	Q8VI56	3.64457e-66	contig_0025946	1.81489	0.859885	0.0235004	Low-density lipoprotein receptor-related protein 4
positive regulation of protein metabolic process	GO:0051247;GO:0032270;GO:0031401	3	0.981155	O75096	2.41898e-27	contig_0018548	-3.72867	-1.89866	0.000490454	Low-density lipoprotein receptor-related protein 4
positive regulation of protein metabolic process	GO:0051247;GO:0032270;GO:0031401	3	0.981155	Q9QYP1	1.09743e-105	contig_0022413	-1.43625	-0.522305	0.00474991	Low-density lipoprotein receptor-related protein 4
positive regulation of protein metabolic process	GO:0051247;GO:0032270;GO:0031401	3	0.981155	P81623	6.87927e-47	contig_0017104	-1.91319	-0.93598	9.25084e-06	Endoplasmic reticulum resident protein 29
positive regulation of protein metabolic process	GO:0051247;GO:0032270;GO:0031401	3	0.981155	Q63787	9.08306e-116	contig_0001898	-1.65551	-0.727276	0	Phosphatidylinositol 3-kinase regulatory subunit alpha
positive regulation of protein metabolic process	GO:0051247;GO:0032270;GO:0031401	3	0.981155	Q01621	2.85509e-49	contig_0003307	1.71024	0.774201	3.88202e-09	Proto-oncogene tyrosine-protein kinase LCK
positive regulation of protein metabolic process	GO:0051247;GO:0032270;GO:0031401	3	0.981155	Q07832	0	contig_0007725	-1.3481	-0.430927	2.32433e-06	Serine/threonine-protein kinase PLK1
positive regulation of protein metabolic process	GO:0051247;GO:0032270;GO:0031401	3	0.981155	Q58A65	6.69056e-169	contig_0000301	1.27014	0.344984	0.000402801	C-Jun-amino-terminal kinase-interacting protein 4
positive regulation of protein metabolic process	GO:0051247;GO:0032270;GO:0031401	3	0.981155	P53351	3.68476e-149	contig_0010137	-1.40049	-0.485928	2.55248e-08	Serine/threonine-protein kinase PLK2
positive regulation of protein metabolic process	GO:0051247;GO:0032270;GO:0031401	3	0.981155	Q9C0D2	2.89613	contig_0022375	-1.40816	-0.493812	0.00106815	Centrosomal protein of 295 kDa
positive regulation of protein metabolic process	GO:0051247;GO:0032270;GO:0031401	3	0.981155	Q568Z6	2.43855e-74	contig_0005465	1.36242	0.446173	0.00221641	IST1 homolog
positive regulation of protein metabolic process	GO:0051247;GO:0032270;GO:0031401	3	0.981155	Q99996	9.03025e-16	contig_0013393	-1.27601	-0.351639	7.47855e-05	A-kinase anchor protein 9
positive regulation of protein metabolic process	GO:0051247;GO:0032270;GO:0031401	3	0.981155	Q96CA5	6.27167e-09	contig_0028677	-2.53049	-1.33942	1.26325e-06	Baculoviral IAP repeat-containing protein 7
positive regulation of protein metabolic process	GO:0051247;GO:0032270;GO:0031401	3	0.981155	Q05A80	3.07292e-11	contig_0028956	-1.49821	-0.583241	0.0028648	Caprin-2
positive regulation of protein metabolic process	GO:0051247;GO:0032270;GO:0031401	3	0.981155	Q969Q6	0	contig_0012660	-1.16321	-0.218114	0.0462258	Serine/threonine-protein phosphatase 2A regulatory subunit B'' subunit gamma
positive regulation of protein metabolic process	GO:0051247;GO:0032270;GO:0031401	3	0.981155	Q5UIP0	2.97728	contig_0024822	-1.69639	-0.762466	0.0333358	Telomere-associated protein RIF1
positive regulation of protein metabolic process	GO:0051247;GO:0032270;GO:0031401	3	0.981155	Q6PR54	6.45863e-72	contig_0030491	-1.79664	-0.845303	0.000260744	Telomere-associated protein RIF1
positive regulation of protein metabolic process	GO:0051247;GO:0032270;GO:0031401	3	0.981155	Q6ZQ88	0	contig_0000842	-1.49447	-0.579633	3.4011e-08	Lysine-specific histone demethylase 1A
positive regulation of protein metabolic process	GO:0051247;GO:0032270;GO:0031401	3	0.981155	Q04827	1.88784e-98	contig_0003115	-1.14937	-0.200838	0.0460798	G1/S-specific cyclin-D2
positive regulation of protein metabolic process	GO:0051247;GO:0032270;GO:0031401	3	0.981155	Q969T9	0.00204548	contig_0002757	1.20238	0.265897	0.0105571	WW domain-binding protein 2
positive regulation of protein metabolic process	GO:0051247;GO:0032270;GO:0031401	3	0.981155	Q96T88	1.95557e-40	contig_0023224	-3.60564	-1.85026	7.01724e-05	E3 ubiquitin-protein ligase UHRF1
positive regulation of protein metabolic process	GO:0051247;GO:0032270;GO:0031401	3	0.981155	Q921E6	1.52439e-147	contig_0020047	-1.44543	-0.531498	0.020625	Polycomb protein EED >gi|205790383|sp|O75530.2|EED_HUMAN Polycomb protein EED
positive regulation of protein metabolic process	GO:0051247;GO:0032270;GO:0031401	3	0.981155	Q02224	1.93156e-97	contig_0031020	-1.51095	-0.595459	0.00543136	Centromere-associated protein E
positive regulation of protein metabolic process	GO:0051247;GO:0032270;GO:0031401	3	0.981155	Q8N6T7	2.49425e-39	contig_0027106	1.97193	0.979611	9.42521e-08	NAD-dependent protein deacetylase sirtuin-6
positive regulation of protein metabolic process	GO:0051247;GO:0032270;GO:0031401	3	0.981155	Q9QUR7	8.38773e-60	contig_0008147	-1.41519	-0.500993	0.00213152	Peptidyl-prolyl cis-trans isomerase NIMA-interacting 1
positive regulation of protein metabolic process	GO:0051247;GO:0032270;GO:0031401	3	0.981155	P14618	7.41809e-174	contig_0000093	-1.2158	-0.28191	0.00191653	Pyruvate kinase PKM
positive regulation of protein metabolic process	GO:0051247;GO:0032270;GO:0031401	3	0.981155	P35953	3.19433e-169	contig_0001894	-1.2888	-0.366024	1.03667e-05	Very low-density lipoprotein receptor
positive regulation of protein metabolic process	GO:0051247;GO:0032270;GO:0031401	3	0.981155	Q9JM58	0.111619	contig_0016594	2.90444	1.53826	0	Cytokine receptor-like factor 1
positive regulation of protein metabolic process	GO:0051247;GO:0032270;GO:0031401	3	0.981155	P39689	1.83715e-05	contig_0002346	-1.33623	-0.418172	8.60063e-07	Cyclin-dependent kinase inhibitor 1
positive regulation of protein metabolic process	GO:0051247;GO:0032270;GO:0031401	3	0.981155	Q08DY9	2.30559e-73	contig_0002417	1.29848	0.376829	0.00318591	Caspase-3
positive regulation of protein metabolic process	GO:0051247;GO:0032270;GO:0031401	3	0.981155	Q8WXX7	2.17288e-12	contig_0006292	-1.33103	-0.412546	0.0420344	Autism susceptibility gene 2 protein
positive regulation of protein metabolic process	GO:0051247;GO:0032270;GO:0031401	3	0.981155	P46935	0	contig_0010060	1.2457	0.316958	0.000609715	E3 ubiquitin-protein ligase NEDD4
positive regulation of protein metabolic process	GO:0051247;GO:0032270;GO:0031401	3	0.981155	Q13905	5.08129e-131	contig_0015460	-1.23139	-0.300285	0.00285213	Rap guanine nucleotide exchange factor 1
positive regulation of protein metabolic process	GO:0051247;GO:0032270;GO:0031401	3	0.981155	P56558	5.00402e-11	contig_0002673	-1.25411	-0.326658	0.0332449	UDP-N-acetylglucosamine--peptide N-acetylglucosaminyltransferase 110 kDa subunit
positive regulation of protein metabolic process	GO:0051247;GO:0032270;GO:0031401	3	0.981155	A0A0G2K344	0	contig_0000681	1.62324	0.698876	0	Phosphatidylinositol 4,5-bisphosphate 3-kinase catalytic subunit alpha isoform
positive regulation of protein metabolic process	GO:0051247;GO:0032270;GO:0031401	3	0.981155	O89033	6.80927e-73	contig_0022803	-1.603	-0.680779	0.00528315	Cell division control protein 6 homolog
positive regulation of protein metabolic process	GO:0051247;GO:0032270;GO:0031401	3	0.981155	O75832	1.4017e-71	contig_0005638	-1.24858	-0.320285	0.0178216	26S proteasome non-ATPase regulatory subunit 10
positive regulation of protein metabolic process	GO:0051247;GO:0032270;GO:0031401	3	0.981155	Q13330	0	contig_0002940	-1.26516	-0.339317	0.000149925	Metastasis-associated protein MTA1
positive regulation of protein metabolic process	GO:0051247;GO:0032270;GO:0031401	3	0.981155	Q9UHD2	3.01342e-73	contig_0004079	1.36521	0.449122	1.7842e-06	Serine/threonine-protein kinase TBK1
positive regulation of protein metabolic process	GO:0051247;GO:0032270;GO:0031401	3	0.981155	Q460N5	7.78186e-27	contig_0006733	-1.34848	-0.431335	0.0155486	Poly [ADP-ribose] polymerase 14
positive regulation of protein metabolic process	GO:0051247;GO:0032270;GO:0031401	3	0.981155	P97784	0	contig_0007958	-2.06605	-1.04687	3.12039e-13	Cryptochrome-1
positive regulation of protein metabolic process	GO:0051247;GO:0032270;GO:0031401	3	0.981155	Q9R0I6	5.71357e-17	contig_0004132	-1.67268	-0.742164	0.00234209	E3 ubiquitin-protein ligase XIAP
positive regulation of protein metabolic process	GO:0051247;GO:0032270;GO:0031401	3	0.981155	Q8BZZ3	0	contig_0003576	1.38419	0.469038	6.48496e-09	NEDD4-like E3 ubiquitin-protein ligase WWP1
positive regulation of protein metabolic process	GO:0051247;GO:0032270;GO:0031401	3	0.981155	Q9P3U4	7.7868e-23	contig_0036733	1.70713	0.771573	0.00431154	E3 ubiquitin-protein ligase dbl4
positive regulation of protein metabolic process	GO:0051247;GO:0032270;GO:0031401	3	0.981155	Q8NCT1	1.23917e-22	contig_0035277	1.69333	0.759864	4.50207e-08	Arrestin domain-containing protein 4
positive regulation of protein metabolic process	GO:0051247;GO:0032270;GO:0031401	3	0.981155	Q7TPQ9	4.64796e-47	contig_0030144	1.6297	0.704602	0.0396053	Arrestin domain-containing protein 3
positive regulation of protein metabolic process	GO:0051247;GO:0032270;GO:0031401	3	0.981155	Q96HY6	1.90542e-35	contig_0016157	1.42113	0.507042	0.0139121	DDRGK domain-containing protein 1
positive regulation of protein metabolic process	GO:0051247;GO:0032270;GO:0031401	3	0.981155	E1C656	0	contig_0000860	-1.33594	-0.417854	0.00879501	E3 ubiquitin-protein ligase HACE1
positive regulation of protein metabolic process	GO:0051247;GO:0032270;GO:0031401	3	0.981155	Q5R7T9	3.96069e-123	contig_0021272	-1.43854	-0.524608	0.0102421	Metal-response element-binding transcription factor 2
positive regulation of protein metabolic process	GO:0051247;GO:0032270;GO:0031401	3	0.981155	P53801	0.0158455	contig_0001402	1.44688	0.532945	6.68921e-09	Pituitary tumor-transforming gene 1 protein-interacting protein
positive regulation of protein metabolic process	GO:0051247;GO:0032270;GO:0031401	3	0.981155	O76093	7.20758e-06	contig_0014474	-1.47055	-0.556355	7.47364e-05	Fibroblast growth factor 18
positive regulation of protein metabolic process	GO:0051247;GO:0032270;GO:0031401	3	0.981155	P50636	0	contig_0004218	1.34744	0.430224	3.71127e-07	E3 ubiquitin-protein ligase RNF19A
positive regulation of protein metabolic process	GO:0051247;GO:0032270;GO:0031401	3	0.981155	Q5RFV4	1.51357e-89	contig_0017897	1.36195	0.445672	0.0239258	Probable E3 ubiquitin-protein ligase RNF144A-A
positive regulation of protein metabolic process	GO:0051247;GO:0032270;GO:0031401	3	0.981155	Q9TST0	1.98022e-90	contig_0007503	-1.18776	-0.248243	0.0203231	Polycomb complex protein BMI-1
positive regulation of protein metabolic process	GO:0051247;GO:0032270;GO:0031401	3	0.981155	P25153	1.46488e-79	contig_0008270	1.28191	0.358297	9.7444e-05	Ubiquitin-conjugating enzyme E2-17 kDa
positive regulation of protein metabolic process	GO:0051247;GO:0032270;GO:0031401	3	0.981155	P33981	1.41465e-14	contig_0015833	-1.65452	-0.726409	0.0352642	Dual specificity protein kinase TTK
positive regulation of protein metabolic process	GO:0051247;GO:0032270;GO:0031401	3	0.981155	Q60769	0.000581136	contig_0012991	1.69229	0.758977	8.17373e-09	Tumor necrosis factor alpha-induced protein 3
positive regulation of protein metabolic process	GO:0051247;GO:0032270;GO:0031401	3	0.981155	E2RYF8	2.24508e-94	contig_0005953	-1.37755	-0.462104	0.000878446	Targeting protein for Xklp2 homolog
positive regulation of protein metabolic process	GO:0051247;GO:0032270;GO:0031401	3	0.981155	Q9H2X6	0	contig_0001700	1.29249	0.370153	7.65345e-06	Homeodomain-interacting protein kinase 2
positive regulation of protein metabolic process	GO:0051247;GO:0032270;GO:0031401	3	0.981155	Q3ZBN6	6.88485e-19	contig_0019920	1.36749	0.451527	0.0188134	Growth arrest and DNA damage-inducible protein GADD45 alpha
positive regulation of protein metabolic process	GO:0051247;GO:0032270;GO:0031401	3	0.981155	Q9UBT2	0	contig_0009676	-1.24465	-0.315735	0.0268041	SUMO-activating enzyme subunit 2
positive regulation of protein metabolic process	GO:0051247;GO:0032270;GO:0031401	3	0.981155	A9JTP3	7.61408e-41	contig_0018558	-2.09377	-1.06611	0.0484581	Baculoviral IAP repeat-containing protein 7
positive regulation of protein metabolic process	GO:0051247;GO:0032270;GO:0031401	3	0.981155	P48317	1.34768e-12	contig_0013406	2.24421	1.16621	0	Growth arrest and DNA damage-inducible protein GADD45 alpha
positive regulation of protein metabolic process	GO:0051247;GO:0032270;GO:0031401	3	0.981155	Q9VBP3	1.01944e-17	contig_0000271	1.55186	0.633998	0.00442372	Tankyrase
positive regulation of protein metabolic process	GO:0051247;GO:0032270;GO:0031401	3	0.981155	Q8BN59	6.94394e-56	contig_0003898	1.52026	0.604318	1.34183e-12	La-related protein 6
positive regulation of protein metabolic process	GO:0051247;GO:0032270;GO:0031401	3	0.981155	O76924	0	contig_0005040	1.31662	0.396839	7.9692e-06	Potential E3 ubiquitin-protein ligase ariadne-2
positive regulation of protein metabolic process	GO:0051247;GO:0032270;GO:0031401	3	0.981155	O08648	4.90782e-135	contig_0020044	-1.65956	-0.730798	2.18816e-07	Mitogen-activated protein kinase kinase kinase 4
positive regulation of protein metabolic process	GO:0051247;GO:0032270;GO:0031401	3	0.981155	Q9Y6R4	4.11611e-95	contig_0023238	-2.00966	-1.00695	7.96554e-05	Mitogen-activated protein kinase kinase kinase 4
positive regulation of protein metabolic process	GO:0051247;GO:0032270;GO:0031401	3	0.981155	Q6YGZ5	1.69322e-176	contig_0025600	1.43129	0.517311	0.000113207	Aryl hydrocarbon receptor nuclear translocator-like protein 1
positive regulation of protein metabolic process	GO:0051247;GO:0032270;GO:0031401	3	0.981155	Q3T0J1	2.93916e-49	contig_0018186	1.3603	0.443929	0.0157275	F-box only protein 4
positive regulation of protein metabolic process	GO:0051247;GO:0032270;GO:0031401	3	0.981155	Q9SKC2	2.0521e-07	contig_0012327	-2.33868	-1.2257	0.00740537	Probable E3 ubiquitin-protein ligase ARI11
positive regulation of protein metabolic process	GO:0051247;GO:0032270;GO:0031401	3	0.981155	Q9QZ05	0	contig_0011387	1.3032	0.382054	7.79982e-05	eIF-2-alpha kinase GCN2
positive regulation of protein metabolic process	GO:0051247;GO:0032270;GO:0031401	3	0.981155	Q9P2K8	3.86858e-43	contig_0015734	1.57786	0.657972	0.000453987	eIF-2-alpha kinase GCN2
positive regulation of protein metabolic process	GO:0051247;GO:0032270;GO:0031401	3	0.981155	Q15750	3.03571e-127	contig_0007032	1.37053	0.454736	1.75007e-06	TGF-beta-activated kinase 1 and MAP3K7-binding protein 1
positive regulation of protein metabolic process	GO:0051247;GO:0032270;GO:0031401	3	0.981155	Q9Y376	4.24455e-138	contig_0008116	1.19649	0.258809	0.00669258	Calcium-binding protein 39
positive regulation of protein metabolic process	GO:0051247;GO:0032270;GO:0031401	3	0.981155	Q15058	0.00146356	contig_0024505	-1.63622	-0.71037	0.0184957	Kinesin-like protein KIF14
positive regulation of protein metabolic process	GO:0051247;GO:0032270;GO:0031401	3	0.981155	P97494	0	contig_0008603	2.03923	1.02803	0	Glutamate--cysteine ligase catalytic subunit
positive regulation of protein metabolic process	GO:0051247;GO:0032270;GO:0031401	3	0.981155	O46382	3.05614	contig_0017231	2.76881	1.46927	0	Brefeldin A-inhibited guanine nucleotide-exchange protein 1
positive regulation of protein metabolic process	GO:0051247;GO:0032270;GO:0031401	3	0.981155	Q03164	2.99899e-115	contig_0014135	-1.2937	-0.371502	3.83704e-05	Histone-lysine N-methyltransferase 2A
positive regulation of protein metabolic process	GO:0051247;GO:0032270;GO:0031401	3	0.981155	Q9Z0Z3	5.65201	contig_0004725	-2.09791	-1.06895	9.00697e-06	S-phase kinase-associated protein 2
positive regulation of protein metabolic process	GO:0051247;GO:0032270;GO:0031401	3	0.981155	Q76NI1	3.03855e-58	contig_0033759	-1.44499	-0.531061	0.00111836	Protein very KIND
positive regulation of protein metabolic process	GO:0051247;GO:0032270;GO:0031401	3	0.981155	P35610	1.37752e-43	contig_0030243	2.45535	1.29593	1.30347e-06	Sterol O-acyltransferase 1
positive regulation of protein metabolic process	GO:0051247;GO:0032270;GO:0031401	3	0.981155	P62248	1.07117e-09	contig_0011151	-1.28736	-0.364411	0.0232963	Myeloid-derived growth factor
positive regulation of protein metabolic process	GO:0051247;GO:0032270;GO:0031401	3	0.981155	Q8BRH0	0	contig_0018891	-1.57365	-0.654114	0.0140034	Transmembrane and TPR repeat-containing protein 3
positive regulation of protein metabolic process	GO:0051247;GO:0032270;GO:0031401	3	0.981155	Q6ZXV5	6.0537e-67	contig_0038953	-1.71872	-0.781334	0.0354358	Transmembrane and TPR repeat-containing protein 3
positive regulation of protein metabolic process	GO:0051247;GO:0032270;GO:0031401	3	0.981155	Q9HCB6	2.7057e-06	contig_0025260	-1.20027	-0.263363	0.0131138	Spondin-1
positive regulation of protein metabolic process	GO:0051247;GO:0032270;GO:0031401	3	0.981155	Q8N3Y7	1.54026e-93	contig_0020819	1.20356	0.267303	0.0075649	Epidermal retinol dehydrogenase 2
positive regulation of protein metabolic process	GO:0051247;GO:0032270;GO:0031401	3	0.981155	Q7TQA3	4.17452e-79	contig_0013289	-1.54628	-0.628805	0.000179897	Epidermal retinol dehydrogenase 2
positive regulation of protein metabolic process	GO:0051247;GO:0032270;GO:0031401	3	0.981155	Q91V01	3.4773e-98	contig_0024445	1.37776	0.462328	0.0015251	Lysophospholipid acyltransferase 5
positive regulation of protein metabolic process	GO:0051247;GO:0032270;GO:0031401	3	0.981155	O70536	1.15101e-107	contig_0026942	2.61167	1.38497	1.28214e-09	Sterol O-acyltransferase 1
positive regulation of protein metabolic process	GO:0051247;GO:0032270;GO:0031401	3	0.981155	Q8IYD8	0	contig_0016500	-1.31315	-0.393027	0.0411959	Fanconi anemia group M protein
positive regulation of protein metabolic process	GO:0051247;GO:0032270;GO:0031401	3	0.981155	Q9HAW4	6.78077e-29	contig_0012248	-1.41927	-0.505148	0.00166868	Claspin
positive regulation of protein metabolic process	GO:0051247;GO:0032270;GO:0031401	3	0.981155	Q1LVC2	1.55853e-78	contig_0013895	-1.18661	-0.246843	0.026964	Protein Jumonji
positive regulation of protein metabolic process	GO:0051247;GO:0032270;GO:0031401	3	0.981155	Q801G2	2.47304e-39	contig_0020376	-2.34024	-1.22665	0.00582733	Membrane progestin receptor alpha-B
positive regulation of protein metabolic process	GO:0051247;GO:0032270;GO:0031401	3	0.981155	Q68FN9	6.58977e-14	contig_0026004	2.13233	1.09243	0	FAST kinase domain-containing protein 3, mitochondrial
positive regulation of protein metabolic process	GO:0051247;GO:0032270;GO:0031401	3	0.981155	Q8VIJ5	1.94764e-144	contig_0002115	-1.1996	-0.262548	0.00541097	Protein O-GlcNAcase
positive regulation of protein metabolic process	GO:0051247;GO:0032270;GO:0031401	3	0.981155	Q94545	1.25243e-169	contig_0014747	-1.4001	-0.485526	0.0241104	Set1/Ash2 histone methyltransferase complex subunit ASH2
positive regulation of protein metabolic process	GO:0051247;GO:0032270;GO:0031401	3	0.981155	Q03468	4.78016e-06	contig_0021518	1.7889	0.839075	0.000241667	DNA excision repair protein ERCC-6
positive regulation of protein metabolic process	GO:0051247;GO:0032270;GO:0031401	3	0.981155	Q04887	6.54485e-70	contig_0000481	-1.40243	-0.48793	0.0239053	Transcription factor SOX-9
positive regulation of protein metabolic process	GO:0051247;GO:0032270;GO:0031401	3	0.981155	Q8C1B2	4.65542e-22	contig_0005502	1.26379	0.337758	0.00014811	TCDD-inducible poly [ADP-ribose] polymerase
positive regulation of protein metabolic process	GO:0051247;GO:0032270;GO:0031401	3	0.981155	Q5R8B0	1.82669e-66	contig_0011520	-1.60651	-0.683931	0.0227511	Bromodomain-containing protein 7
positive regulation of protein metabolic process	GO:0051247;GO:0032270;GO:0031401	3	0.981155	P62489	1.67351e-109	contig_0012013	-1.47269	-0.558458	0.00710817	DNA-directed RNA polymerase II subunit RPB7
positive regulation of protein metabolic process	GO:0051247;GO:0032270;GO:0031401	3	0.981155	P07909	2.33779e-58	contig_0003430	-1.44919	-0.53525	3.43273e-10	Heterogeneous nuclear ribonucleoprotein A1
positive regulation of protein metabolic process	GO:0051247;GO:0032270;GO:0031401	3	0.981155	Q6QI06	0	contig_0006108	-1.23003	-0.298693	0.00319238	Rapamycin-insensitive companion of mTOR
positive regulation of inflammatory response	GO:0050729	2	0.524674	Q9EPK8	1.24647e-24	contig_0009622	1.40432	0.489875	0.01275	Transient receptor potential cation channel subfamily V member 4
positive regulation of inflammatory response	GO:0050729	2	0.524674	Q99MN1	0	contig_0007995	-1.31296	-0.392824	0.0456489	Lysine--tRNA ligase
positive regulation of inflammatory response	GO:0050729	2	0.524674	P14921	4.95658e-101	contig_0033315	-1.19543	-0.257532	0.0294599	Protein C-ets-1
positive regulation of inflammatory response	GO:0050729	2	0.524674	Q62771	0	contig_0002077	1.78366	0.834838	1.87281e-14	Signal transducer and activator of transcription 5A
positive regulation of inflammatory response	GO:0050729	2	0.524674	Q6IQ20	4.50917e-127	contig_0014063	1.78471	0.835688	3.90284e-05	N-acyl-phosphatidylethanolamine-hydrolyzing phospholipase D
positive regulation of inflammatory response	GO:0050729	2	0.524674	Q9BE45	1.46434e-18	contig_0002329	1.47515	0.56086	5.40524e-12	NF-kappa-B inhibitor zeta
positive regulation of inflammatory response	GO:0050729	2	0.524674	Q14005	5.04381e-28	contig_0020024	-1.42715	-0.513138	0.00198839	Pro-interleukin-16
positive regulation of inflammatory response	GO:0050729	2	0.524674	Q864R9	4.29422e-96	contig_0033062	2.07282	1.0516	1.10397e-07	Multidrug resistance-associated protein 1
post-anal tail morphogenesis	GO:0036342	2	0.372967	D4ACX8	1.40979e-89	contig_0037471	-1.26181	-0.3355	0.00034091	Protocadherin-16
post-anal tail morphogenesis	GO:0036342	2	0.372967	Q96JQ0	9.5293e-13	contig_0045305	1.61522	0.69173	0.0035599	Protocadherin-16
post-anal tail morphogenesis	GO:0036342	2	0.372967	O88572	3.95398	contig_0010197	-1.81416	-0.859302	0.0244358	Low-density lipoprotein receptor-related protein 6
post-anal tail morphogenesis	GO:0036342	2	0.372967	O57460	1.98299e-54	contig_0044448	-1.27595	-0.351573	0.0356626	Dorsal-ventral patterning tolloid-like protein 1
post-anal tail morphogenesis	GO:0036342	2	0.372967	Q9NPF2	1.99615e-46	contig_0046455	-2.20126	-1.13833	0.0233765	Carbohydrate sulfotransferase 11
oxidation-reduction process	GO:0006091;GO:0055114	2	0.73038	Q99MQ3	1.61344e-76	contig_0003161	1.20257	0.266118	0.0064113	Serine/threonine-protein kinase PINK1, mitochondrial
oxidation-reduction process	GO:0006091;GO:0055114	2	0.73038	Q9VFC8	0	contig_0008111	-1.64862	-0.721262	2.30104e-07	Glycogen [starch] synthase
oxidation-reduction process	GO:0006091;GO:0055114	2	0.73038	Q63690	5.01166e-09	contig_0006403	1.31212	0.391896	0.0418014	Apoptosis regulator BAX
oxidation-reduction process	GO:0006091;GO:0055114	2	0.73038	P17712	1.43529e-30	contig_0030565	-3.06731	-1.61697	0.00770922	Glucokinase
oxidation-reduction process	GO:0006091;GO:0055114	2	0.73038	Q00560	4.62346e-08	contig_0004131	1.22866	0.297082	0.0442916	Interleukin-6 receptor subunit beta
oxidation-reduction process	GO:0006091;GO:0055114	2	0.73038	P20393	7.52645e-16	contig_0021220	1.23848	0.308565	0.000577944	Nuclear receptor subfamily 1 group D member 1
oxidation-reduction process	GO:0006091;GO:0055114	2	0.73038	P08059	0	contig_0000871	-1.21697	-0.283296	0.043469	Glucose-6-phosphate isomerase
oxidation-reduction process	GO:0006091;GO:0055114	2	0.73038	P14618	7.41809e-174	contig_0000093	-1.2158	-0.28191	0.00191653	Pyruvate kinase PKM
oxidation-reduction process	GO:0006091;GO:0055114	2	0.73038	Q7KZN9	1.03856e-112	contig_0010617	1.46303	0.548964	0.000596464	Cytochrome c oxidase assembly protein COX15 homolog
oxidation-reduction process	GO:0006091;GO:0055114	2	0.73038	Q9NSU2	2.56713e-09	contig_0017408	1.33694	0.418931	0.0136475	Three-prime repair exonuclease 1
oxidation-reduction process	GO:0006091;GO:0055114	2	0.73038	P35573	0	contig_0003201	-1.20087	-0.264082	0.0374679	Glycogen debranching enzyme
oxidation-reduction process	GO:0006091;GO:0055114	2	0.73038	P29410	2.37032e-109	contig_0014154	-1.74299	-0.801565	2.51841e-06	Adenylate kinase 2, mitochondrial
oxidation-reduction process	GO:0006091;GO:0055114	2	0.73038	Q9R0H0	4.03273e-139	contig_0037095	2.4932	1.318	0.00766475	Peroxisomal acyl-coenzyme A oxidase 1
oxidation-reduction process	GO:0006091;GO:0055114	2	0.73038	Q07130	0	contig_0002257	-1.32702	-0.408191	0.000241714	UTP--glucose-1-phosphate uridylyltransferase
oxidation-reduction process	GO:0006091;GO:0055114	2	0.73038	P91427	0	contig_0003873	-1.36967	-0.453825	0.00476115	Probable phosphoglycerate kinase
oxidation-reduction process	GO:0006091;GO:0055114	2	0.73038	P16435	0	contig_0001732	1.8349	0.875701	0	NADPH--cytochrome P450 reductase
oxidation-reduction process	GO:0006091;GO:0055114	2	0.73038	Q96G03	0	contig_0013230	-1.25709	-0.330088	0.013519	Phosphoglucomutase-2
oxidation-reduction process	GO:0006091;GO:0055114	2	0.73038	Q9BU02	1.08054e-24	contig_0007836	-1.49472	-0.579874	1.81858e-05	Thiamine-triphosphatase
oxidation-reduction process	GO:0006091;GO:0055114	2	0.73038	B0BM40	9.57205e-118	contig_0002105	-1.26095	-0.334516	0.0217437	Triosephosphate isomerase
oxidation-reduction process	GO:0006091;GO:0055114	2	0.73038	Q8C6I2	3.3797e-38	contig_0016565	2.1766	1.12207	0.0099965	Succinate dehydrogenase assembly factor 2, mitochondrial
oxidation-reduction process	GO:0006091;GO:0055114	2	0.73038	Q0MQ86	1.06231e-33	contig_0010758	-1.60569	-0.683194	0.00638382	NADH dehydrogenase [ubiquinone] 1 alpha subcomplex subunit 12
oxidation-reduction process	GO:0006091;GO:0055114	2	0.73038	Q9NFT7	3.81915e-140	contig_0000687	1.25773	0.330822	0.000138569	Hexokinase type 2
oxidation-reduction process	GO:0006091;GO:0055114	2	0.73038	Q9QXX4	1.72408e-47	contig_0003013	-1.42779	-0.513786	2.3619e-06	Calcium-binding mitochondrial carrier protein Aralar2
oxidation-reduction process	GO:0006091;GO:0055114	2	0.73038	Q9VQ37	1.62974e-58	contig_0004014	1.26729	0.341747	0.000135776	Mitochondrial carrier protein Rim2
oxidation-reduction process	GO:0006091;GO:0055114	2	0.73038	Q02827	3.08942e-07	contig_0019955	-1.73077	-0.791413	0.0383825	NADH dehydrogenase [ubiquinone] 1 subunit C2
oxidation-reduction process	GO:0006091;GO:0055114	2	0.73038	Q01321	0.000363685	contig_0003817	-1.16969	-0.226131	0.0340107	Cytochrome c oxidase subunit NDUFA4
oxidation-reduction process	GO:0006091;GO:0055114	2	0.73038	Q0MQG2	0	contig_0002628	-1.18932	-0.250139	0.0144269	NADH-ubiquinone oxidoreductase 75 kDa subunit, mitochondrial
oxidation-reduction process	GO:0006091;GO:0055114	2	0.73038	Q9DCT2	1.60292e-98	contig_0002135	-1.48865	-0.574007	5.59664e-05	NADH dehydrogenase [ubiquinone] iron-sulfur protein 3, mitochondrial
oxidation-reduction process	GO:0006091;GO:0055114	2	0.73038	Q91WD5	0	contig_0002708	-1.35342	-0.436607	0.00028027	NADH dehydrogenase [ubiquinone] iron-sulfur protein 2, mitochondrial
oxidation-reduction process	GO:0006091;GO:0055114	2	0.73038	Q920L2	2.34734e-05	contig_0011489	1.46314	0.549068	0.0131002	Succinate dehydrogenase [ubiquinone] flavoprotein subunit, mitochondrial
oxidation-reduction process	GO:0006091;GO:0055114	2	0.73038	Q5NVR2	2.54295e-155	contig_0001928	-1.42187	-0.507793	6.49858e-05	Malate dehydrogenase, mitochondrial
oxidation-reduction process	GO:0006091;GO:0055114	2	0.73038	Q68EW0	3.94737e-14	contig_0003265	-1.34145	-0.423792	0.00938168	2-oxoglutarate dehydrogenase-like, mitochondrial
oxidation-reduction process	GO:0006091;GO:0055114	2	0.73038	Q623T0	0.290836	contig_0014765	-1.41476	-0.500553	0.000192886	2-oxoglutarate dehydrogenase, mitochondrial
oxidation-reduction process	GO:0006091;GO:0055114	2	0.73038	A8XFG2	1.5255e-86	contig_0003827	-1.24165	-0.312262	0.0480313	Probable NADH dehydrogenase [ubiquinone] iron-sulfur protein 7, mitochondrial
oxidation-reduction process	GO:0006091;GO:0055114	2	0.73038	Q8K3J1	2.10992e-103	contig_0006079	-1.32593	-0.407	0.02494	NADH dehydrogenase [ubiquinone] iron-sulfur protein 8, mitochondrial
oxidation-reduction process	GO:0006091;GO:0055114	2	0.73038	Q9VAI1	3.45054e-63	contig_0010232	-2.49132	-1.31691	0.00163929	Complex I intermediate-associated protein 30, mitochondrial
oxidation-reduction process	GO:0006091;GO:0055114	2	0.73038	Q5PRA2	0	contig_0014319	-1.39323	-0.47843	0.00173624	Probable 2-oxoglutarate dehydrogenase E1 component DHKTD1, mitochondrial
oxidation-reduction process	GO:0006091;GO:0055114	2	0.73038	Q8HYL8	3.82552e-67	contig_0044745	2.23828	1.16239	0.012993	Peroxisomal acyl-coenzyme A oxidase 1
oxidation-reduction process	GO:0006091;GO:0055114	2	0.73038	O19094	5.57517e-139	contig_0017070	1.62045	0.696396	0.000242807	Peroxisomal carnitine O-octanoyltransferase
oxidation-reduction process	GO:0006091;GO:0055114	2	0.73038	A6QNP3	6.11056e-38	contig_0006302	-1.47495	-0.560662	0.00614899	Protein phosphatase 1 regulatory subunit 3B
oxidation-reduction process	GO:0006091;GO:0055114	2	0.73038	Q07969	2.79312e-81	contig_0035805	2.53905	1.34429	0	Platelet glycoprotein 4
oxidation-reduction process	GO:0006091;GO:0055114	2	0.73038	P07483	1.91701e-15	contig_0039115	21.7721	4.44441	0	Fatty acid-binding protein, heart
oxidation-reduction process	GO:0006091;GO:0055114	2	0.73038	Q9NR19	0	contig_0002318	-1.36795	-0.452015	4.50493e-06	Acetyl-coenzyme A synthetase, cytoplasmic
oxidation-reduction process	GO:0006091;GO:0055114	2	0.73038	Q920F5	3.31631e-133	contig_0000835	1.84483	0.883486	4.2845e-11	Malonyl-CoA decarboxylase, mitochondrial
oxidation-reduction process	GO:0006091;GO:0055114	2	0.73038	Q61425	3.05676e-82	contig_0005861	-1.5511	-0.633293	0.000283427	Hydroxyacyl-coenzyme A dehydrogenase, mitochondrial
oxidation-reduction process	GO:0006091;GO:0055114	2	0.73038	O14975	3.22554e-148	contig_0039251	-1.74788	-0.805603	8.56356e-07	Very long-chain acyl-CoA synthetase
oxidation-reduction process	GO:0006091;GO:0055114	2	0.73038	P49326	3.51858e-72	contig_0042825	2.18667	1.12873	0.000157746	Dimethylaniline monooxygenase [N-oxide-forming] 5
oxidation-reduction process	GO:0006091;GO:0055114	2	0.73038	P49109	1.30043e-179	contig_0006393	1.51502	0.599341	1.12115e-06	Dimethylaniline monooxygenase [N-oxide-forming] 5
oxidation-reduction process	GO:0006091;GO:0055114	2	0.73038	Q32L00	7.18601e-05	contig_0025905	1.75488	0.811376	0.00736535	Alpha-ketoglutarate-dependent dioxygenase alkB homolog 3
oxidation-reduction process	GO:0006091;GO:0055114	2	0.73038	O35488	1.00349e-140	contig_0010391	1.57915	0.659152	4.23669e-07	Very long-chain acyl-CoA synthetase
oxidation-reduction process	GO:0006091;GO:0055114	2	0.73038	Q704S8	0	contig_0004538	1.31792	0.398261	0.0113923	Carnitine O-acetyltransferase
oxidation-reduction process	GO:0006091;GO:0055114	2	0.73038	P05183	2.78952e-37	contig_0004397	1.54037	0.623273	0.0279081	Cytochrome P450 3A2
oxidation-reduction process	GO:0006091;GO:0055114	2	0.73038	P79401	1.71768e-23	contig_0016645	1.55387	0.635868	0.0240151	Cytochrome P450 3A29
oxidation-reduction process	GO:0006091;GO:0055114	2	0.73038	Q8K4C0	6.89884e-78	contig_0035360	2.01244	1.00894	0.0244014	Dimethylaniline monooxygenase [N-oxide-forming] 5
oxidation-reduction process	GO:0006091;GO:0055114	2	0.73038	Q04799	2.91344e-141	contig_0042559	-1.53106	-0.614527	0.000174893	Dimethylaniline monooxygenase [N-oxide-forming] 5
oxidation-reduction process	GO:0006091;GO:0055114	2	0.73038	P20815	4.86788e-65	contig_0045772	2.41198	1.27022	0.0100264	Cytochrome P450 3A5
oxidation-reduction process	GO:0006091;GO:0055114	2	0.73038	P50544	0	contig_0004274	1.53758	0.620663	9.54978e-08	Very long-chain specific acyl-CoA dehydrogenase, mitochondrial
oxidation-reduction process	GO:0006091;GO:0055114	2	0.73038	P55096	0	contig_0004248	1.36949	0.453638	0.000134968	ATP-binding cassette sub-family D member 3
oxidation-reduction process	GO:0006091;GO:0055114	2	0.73038	Q13423	0	contig_0001690	-1.34246	-0.42488	0.000482369	NAD(P) transhydrogenase, mitochondrial
oxidation-reduction process	GO:0006091;GO:0055114	2	0.73038	Q9VCY8	5.51788e-139	contig_0005890	1.48483	0.570296	3.43827e-13	Adiponectin receptor protein
oxidation-reduction process	GO:0006091;GO:0055114	2	0.73038	P50416	2.93847	contig_0010942	1.78479	0.835755	6.29114e-11	Carnitine O-palmitoyltransferase 1, liver isoform
oxidation-reduction process	GO:0006091;GO:0055114	2	0.73038	Q9D0K1	1.80053e-66	contig_0007795	1.21605	0.282207	0.0197427	Peroxisomal membrane protein PEX13
oxidation-reduction process	GO:0006091;GO:0055114	2	0.73038	Q8HXX8	0	contig_0010501	1.55614	0.637968	2.53312e-11	Glutaryl-CoA dehydrogenase, mitochondrial
oxidation-reduction process	GO:0006091;GO:0055114	2	0.73038	P15650	0.316051	contig_0000688	-1.26415	-0.338162	0.048086	Long-chain specific acyl-CoA dehydrogenase, mitochondrial
oxidation-reduction process	GO:0006091;GO:0055114	2	0.73038	Q13825	1.19769e-100	contig_0009554	-1.55983	-0.641388	0.00293078	Methylglutaconyl-CoA hydratase, mitochondrial
oxidation-reduction process	GO:0006091;GO:0055114	2	0.73038	Q6NS38	4.28451e-93	contig_0023956	-4.78523	-2.25859	0.00255158	DNA oxidative demethylase ALKBH2
oxidation-reduction process	GO:0006091;GO:0055114	2	0.73038	Q6N021	5.28249e-111	contig_0013197	-1.20594	-0.270152	0.00428791	Methylcytosine dioxygenase TET2
oxidation-reduction process	GO:0006091;GO:0055114	2	0.73038	P07871	2.49738e-65	contig_0010571	1.34823	0.431067	0.00635904	3-ketoacyl-CoA thiolase B, peroxisomal
regulation of sister chromatid cohesion	GO:0007063	2	0.0140821	Q02874	1.76209e-16	contig_0005354	-1.25919	-0.332491	0.00141847	Core histone macro-H2A.1
regulation of sister chromatid cohesion	GO:0007063	2	0.0140821	Q8CG46	0	contig_0003409	-1.25756	-0.330626	0.0372433	Structural maintenance of chromosomes protein 5
regulation of sister chromatid cohesion	GO:0007063	2	0.0140821	Q14674	7.73331e-10	contig_0023129	-1.35652	-0.439912	0.000665741	Separin
regulation of sister chromatid cohesion	GO:0007063	2	0.0140821	P06400	5.71156e-16	contig_0024539	-1.81113	-0.85689	0.0345798	Retinoblastoma-associated protein
regulation of sister chromatid cohesion	GO:0007063	2	0.0140821	Q8VIJ6	1.09337e-92	contig_0005229	-1.35925	-0.442806	0.000926407	Splicing factor, proline- and glutamine-rich
regulation of sister chromatid cohesion	GO:0007063	2	0.0140821	P33568	1.15262e-72	contig_0006807	-1.92151	-0.942242	9.83903e-06	Retinoblastoma-associated protein
regulation of sister chromatid cohesion	GO:0007063	2	0.0140821	O43683	5.28726	contig_0039922	-1.35572	-0.439058	0.0237448	Mitotic checkpoint serine/threonine-protein kinase BUB1
autophagic vacuole maturation	GO:0097352	2	0.727634	Q9BXW4	2.63186e-46	contig_0000403	1.45033	0.536385	8.61707e-05	Microtubule-associated proteins 1A/1B light chain 3C
autophagic vacuole maturation	GO:0097352	2	0.727634	Q9H269	2.58519e-58	contig_0008456	-1.70571	-0.770371	0.000842402	Vacuolar protein sorting-associated protein 16 homolog
autophagic vacuole maturation	GO:0097352	2	0.727634	A5WUT8	5.90308e-87	contig_0010484	1.40504	0.490606	1.08154e-08	Ectopic P granules protein 5 homolog
regulation of Wnt signaling pathway	GO:0030111;GO:0060828	3	0.382731	P46531	8.47385e-20	contig_0006605	-1.30252	-0.381309	0.0339473	Neurogenic locus notch homolog protein 1
regulation of Wnt signaling pathway	GO:0030111;GO:0060828	3	0.382731	O14495	6.79251e-62	contig_0012467	1.40186	0.487347	0.00191209	Phospholipid phosphatase 3
regulation of Wnt signaling pathway	GO:0030111;GO:0060828	3	0.382731	Q5S006	0	contig_0015332	1.38105	0.46577	1.40462e-06	Leucine-rich repeat serine/threonine-protein kinase 2
regulation of Wnt signaling pathway	GO:0030111;GO:0060828	3	0.382731	O95980	0	contig_0009635	-1.44185	-0.52792	1.61671e-10	Reversion-inducing cysteine-rich protein with Kazal motifs
regulation of Wnt signaling pathway	GO:0030111;GO:0060828	3	0.382731	Q8CAL5	2.00338e-54	contig_0011682	-1.17619	-0.234124	0.0196003	Glypican-5
regulation of Wnt signaling pathway	GO:0030111;GO:0060828	3	0.382731	E9Q612	5.48202e-56	contig_0000530	1.68081	0.749158	8.85418e-09	Receptor-type tyrosine-protein phosphatase O
regulation of Wnt signaling pathway	GO:0030111;GO:0060828	3	0.382731	D3ZR10	5.86447e-06	contig_0037596	-1.40802	-0.493671	0.0019267	Doublecortin domain-containing protein 2
regulation of Wnt signaling pathway	GO:0030111;GO:0060828	3	0.382731	P10071	2.02825e-98	contig_0013602	-1.39242	-0.47759	1.47403e-08	Transcriptional activator GLI3
regulation of Wnt signaling pathway	GO:0030111;GO:0060828	3	0.382731	Q3SZE3	2.00515e-39	contig_0036739	-1.7631	-0.818112	0.0102083	Phospholipid phosphatase 3
regulation of Wnt signaling pathway	GO:0030111;GO:0060828	3	0.382731	P57094	6.49808e-49	contig_0014350	-1.26075	-0.334287	0.000204969	Axin-1
regulation of Wnt signaling pathway	GO:0030111;GO:0060828	3	0.382731	Q62441	0	contig_0001275	-1.59135	-0.67025	0	Transducin-like enhancer protein 4
regulation of Wnt signaling pathway	GO:0030111;GO:0060828	3	0.382731	Q04727	3.55179e-51	contig_0008966	-1.42417	-0.51012	7.35709e-05	Transducin-like enhancer protein 4
regulation of Wnt signaling pathway	GO:0030111;GO:0060828	3	0.382731	Q5ZKQ7	9.02216e-102	contig_0004486	1.32795	0.409205	0.00106342	Glucose-induced degradation protein 8 homolog
regulation of Wnt signaling pathway	GO:0030111;GO:0060828	3	0.382731	Q9IA05	0	contig_0011044	-1.39989	-0.485316	3.30482e-09	Frizzled-4
regulation of Wnt signaling pathway	GO:0030111;GO:0060828	3	0.382731	Q8C4U3	2.38007e-51	contig_0028892	-1.41997	-0.505855	2.07416e-06	Secreted frizzled-related protein 1
regulation of Wnt signaling pathway	GO:0030111;GO:0060828	3	0.382731	O88572	3.95398	contig_0010197	-1.81416	-0.859302	0.0244358	Low-density lipoprotein receptor-related protein 6
regulation of Wnt signaling pathway	GO:0030111;GO:0060828	3	0.382731	Q8VI56	3.64457e-66	contig_0025946	1.81489	0.859885	0.0235004	Low-density lipoprotein receptor-related protein 4
regulation of Wnt signaling pathway	GO:0030111;GO:0060828	3	0.382731	O75096	2.41898e-27	contig_0018548	-3.72867	-1.89866	0.000490454	Low-density lipoprotein receptor-related protein 4
regulation of Wnt signaling pathway	GO:0030111;GO:0060828	3	0.382731	Q9QYP1	1.09743e-105	contig_0022413	-1.43625	-0.522305	0.00474991	Low-density lipoprotein receptor-related protein 4
regulation of Wnt signaling pathway	GO:0030111;GO:0060828	3	0.382731	Q91048	0	contig_0028795	-1.2511	-0.323196	0.0179016	Inactive tyrosine-protein kinase 7
regulation of Wnt signaling pathway	GO:0030111;GO:0060828	3	0.382731	Q9NQC7	1.57135e-161	contig_0001784	1.42073	0.506635	7.53819e-09	Ubiquitin carboxyl-terminal hydrolase CYLD
regulation of Wnt signaling pathway	GO:0030111;GO:0060828	3	0.382731	Q05A80	3.07292e-11	contig_0028956	-1.49821	-0.583241	0.0028648	Caprin-2
regulation of Wnt signaling pathway	GO:0030111;GO:0060828	3	0.382731	A2AM29	1.06067e-09	contig_0004215	1.31137	0.391072	9.63872e-06	Protein AF-9
regulation of Wnt signaling pathway	GO:0030111;GO:0060828	3	0.382731	O95271	3.77619e-14	contig_0033266	-2.22022	-1.1507	0.0130347	Tankyrase-1
regulation of Wnt signaling pathway	GO:0030111;GO:0060828	3	0.382731	P67962	0	contig_0001560	1.16784	0.223838	0.0213997	Casein kinase I isoform alpha
regulation of Wnt signaling pathway	GO:0030111;GO:0060828	3	0.382731	Q9QUR7	8.38773e-60	contig_0008147	-1.41519	-0.500993	0.00213152	Peptidyl-prolyl cis-trans isomerase NIMA-interacting 1
regulation of Wnt signaling pathway	GO:0030111;GO:0060828	3	0.382731	Q6TEM9	5.7248e-13	contig_0002619	1.96045	0.971185	0	E3 ubiquitin-protein ligase MYLIP-A
regulation of Wnt signaling pathway	GO:0030111;GO:0060828	3	0.382731	Q05AK5	5.25643e-98	contig_0011982	1.76701	0.821309	1.34095e-09	E3 ubiquitin-protein ligase MYLIP-B
regulation of Wnt signaling pathway	GO:0030111;GO:0060828	3	0.382731	Q9R049	5.18897e-169	contig_0000341	1.36678	0.450783	2.00234e-06	E3 ubiquitin-protein ligase AMFR
regulation of Wnt signaling pathway	GO:0030111;GO:0060828	3	0.382731	P40818	3.48854e-134	contig_0006046	1.31209	0.391864	0.0125345	Ubiquitin carboxyl-terminal hydrolase 8
regulation of Wnt signaling pathway	GO:0030111;GO:0060828	3	0.382731	Q13905	5.08129e-131	contig_0015460	-1.23139	-0.300285	0.00285213	Rap guanine nucleotide exchange factor 1
regulation of Wnt signaling pathway	GO:0030111;GO:0060828	3	0.382731	P25788	1.42065e-112	contig_0001081	-1.41233	-0.49808	0.00133739	Proteasome subunit alpha type-3
regulation of Wnt signaling pathway	GO:0030111;GO:0060828	3	0.382731	O75832	1.4017e-71	contig_0005638	-1.24858	-0.320285	0.0178216	26S proteasome non-ATPase regulatory subunit 10
regulation of Wnt signaling pathway	GO:0030111;GO:0060828	3	0.382731	Q9UGI0	0	contig_0007347	1.33885	0.42099	1.04503e-06	Ubiquitin thioesterase ZRANB1
regulation of Wnt signaling pathway	GO:0030111;GO:0060828	3	0.382731	Q96K76	0	contig_0006690	1.20506	0.269103	0.00488176	Ubiquitin carboxyl-terminal hydrolase 47
regulation of Wnt signaling pathway	GO:0030111;GO:0060828	3	0.382731	Q9R0I6	5.71357e-17	contig_0004132	-1.67268	-0.742164	0.00234209	E3 ubiquitin-protein ligase XIAP
regulation of Wnt signaling pathway	GO:0030111;GO:0060828	3	0.382731	Q8HYZ0	0.000853436	contig_0023402	-1.37667	-0.461181	9.37803e-05	BMP and activin membrane-bound inhibitor homolog
regulation of Wnt signaling pathway	GO:0030111;GO:0060828	3	0.382731	Q13145	4.73337e-18	contig_0023531	-1.40628	-0.491882	0.000242218	BMP and activin membrane-bound inhibitor homolog
regulation of Wnt signaling pathway	GO:0030111;GO:0060828	3	0.382731	Q60769	0.000581136	contig_0012991	1.69229	0.758977	8.17373e-09	Tumor necrosis factor alpha-induced protein 3
regulation of Wnt signaling pathway	GO:0030111;GO:0060828	3	0.382731	Q9VBP3	1.01944e-17	contig_0000271	1.55186	0.633998	0.00442372	Tankyrase
regulation of Wnt signaling pathway	GO:0030111;GO:0060828	3	0.382731	Q0P5B9	2.12452e-17	contig_0013002	1.43046	0.516476	0.000198346	Ankyrin repeat domain-containing protein 39
regulation of Wnt signaling pathway	GO:0030111;GO:0060828	3	0.382731	P62333	0	contig_0013880	-1.32356	-0.404421	0.0277697	26S protease regulatory subunit 10B
regulation of Wnt signaling pathway	GO:0030111;GO:0060828	3	0.382731	O00487	0	contig_0002487	-1.44427	-0.53034	0.0438858	26S proteasome non-ATPase regulatory subunit 14
regulation of Wnt signaling pathway	GO:0030111;GO:0060828	3	0.382731	Q8C6I2	3.3797e-38	contig_0016565	2.1766	1.12207	0.0099965	Succinate dehydrogenase assembly factor 2, mitochondrial
regulation of Wnt signaling pathway	GO:0030111;GO:0060828	3	0.382731	Q04861	1.068e-12	contig_0000599	1.35039	0.433375	0.00253411	Nuclear factor NF-kappa-B p105 subunit
regulation of Wnt signaling pathway	GO:0030111;GO:0060828	3	0.382731	A0A0R4I9Y1	0.157409	contig_0011791	-2.93964	-1.55564	3.74547e-05	E3 ubiquitin-protein ligase rnf213-beta
regulation of Wnt signaling pathway	GO:0030111;GO:0060828	3	0.382731	Q70CQ2	0	contig_0006229	-1.17689	-0.234974	0.0192446	Ubiquitin carboxyl-terminal hydrolase 34
regulation of Wnt signaling pathway	GO:0030111;GO:0060828	3	0.382731	Q503L9	1.74339e-36	contig_0014510	1.90655	0.930961	0.000192219	Nucleoredoxin
regulation of Wnt signaling pathway	GO:0030111;GO:0060828	3	0.382731	Q6GM16	2.18384e-93	contig_0018361	-1.64783	-0.720563	1.88357e-07	Nucleoredoxin
regulation of Wnt signaling pathway	GO:0030111;GO:0060828	3	0.382731	Q3U145	4.17297e-45	contig_0000046	1.3617	0.445413	0.000335921	Transmembrane protein 64
regulation of Wnt signaling pathway	GO:0030111;GO:0060828	3	0.382731	Q3UVD5	2.81787e-32	contig_0026000	-1.26142	-0.335043	0.000303681	Leucine-rich repeat-containing G-protein coupled receptor 6
regulation of Wnt signaling pathway	GO:0030111;GO:0060828	3	0.382731	P33945	9.40574e-157	contig_0033855	-1.4564	-0.542403	0.000322229	Protein Wnt-5b
regulation of Wnt signaling pathway	GO:0030111;GO:0060828	3	0.382731	E7FBY6	1.00115e-139	contig_0001647	-1.27162	-0.346666	0.000149519	Adhesion G protein-coupled receptor A2
regulation of Wnt signaling pathway	GO:0030111;GO:0060828	3	0.382731	Q5SSZ7	9.48404e-17	contig_0021645	-1.30811	-0.387482	0.0112026	E3 ubiquitin-protein ligase ZNRF3
regulation of Wnt signaling pathway	GO:0030111;GO:0060828	3	0.382731	O46036	0	contig_0005943	-1.38872	-0.473752	8.10946e-09	C-terminal-binding protein
regulation of Wnt signaling pathway	GO:0030111;GO:0060828	3	0.382731	Q04887	6.54485e-70	contig_0000481	-1.40243	-0.48793	0.0239053	Transcription factor SOX-9
regulation of Wnt signaling pathway	GO:0030111;GO:0060828	3	0.382731	Q3KQ35	4.79754e-26	contig_0014694	-1.81804	-0.862384	0.00090026	Transcription factor Sox-17-alpha-A
regulation of Wnt signaling pathway	GO:0030111;GO:0060828	3	0.382731	Q8SX83	5.36291e-86	contig_0000457	-1.21764	-0.284085	0.00128163	Protein split ends
regulation of Wnt signaling pathway	GO:0030111;GO:0060828	3	0.382731	Q9UGU5	2.70461e-32	contig_0001841	-1.2923	-0.369936	0.0147888	HMG domain-containing protein 4
forelimb morphogenesis	GO:0035136;GO:0035115	2	0.299769	O95980	0	contig_0009635	-1.44185	-0.52792	1.61671e-10	Reversion-inducing cysteine-rich protein with Kazal motifs
forelimb morphogenesis	GO:0035136;GO:0035115	2	0.299769	O88572	3.95398	contig_0010197	-1.81416	-0.859302	0.0244358	Low-density lipoprotein receptor-related protein 6
forelimb morphogenesis	GO:0035136;GO:0035115	2	0.299769	P29373	1.31022e-16	contig_0035963	-1.70303	-0.7681	0.00159416	Cellular retinoic acid-binding protein 2
forelimb morphogenesis	GO:0035136;GO:0035115	2	0.299769	Q63639	0	contig_0015479	-1.37464	-0.459056	0.0105136	Retinal dehydrogenase 2
forelimb morphogenesis	GO:0035136;GO:0035115	2	0.299769	O94788	0	contig_0030889	-1.17624	-0.234188	0.0133659	Retinal dehydrogenase 2
forelimb morphogenesis	GO:0035136;GO:0035115	2	0.299769	Q6ZSG1	6.76289e-32	contig_0008399	1.30671	0.385937	0.000595866	E3 ubiquitin-protein ligase RNF165
hypotonic response	GO:0006971	2	0.709466	Q6PDN3	1.52843e-16	contig_0015335	-1.30112	-0.37975	0.000382116	Myosin light chain kinase, smooth muscle
hypotonic response	GO:0006971	2	0.709466	Q9EPK8	1.24647e-24	contig_0009622	1.40432	0.489875	0.01275	Transient receptor potential cation channel subfamily V member 4
hypotonic response	GO:0006971	2	0.709466	Q9Y376	4.24455e-138	contig_0008116	1.19649	0.258809	0.00669258	Calcium-binding protein 39
regulation of tube size	GO:0035150	3	0.708204	P20241	2.26014e-134	contig_0000825	-1.16267	-0.217439	0.0314426	Neuroglian
regulation of tube size	GO:0035150	3	0.708204	Q9NPJ1	8.45419e-59	contig_0003034	-1.35221	-0.43532	0.00427096	McKusick-Kaufman/Bardet-Biedl syndromes putative chaperonin
homeostatic process	GO:0042592;GO:0048878	3	1.56578e-05	Q5TZA2	0	contig_0003230	-1.54905	-0.631387	0	Rootletin
homeostatic process	GO:0042592;GO:0048878	3	1.56578e-05	Q01484	4.9766e-28	contig_0024509	2.3693	1.24446	0.00235962	Ankyrin-2
homeostatic process	GO:0042592;GO:0048878	3	1.56578e-05	Q61371	0	contig_0015919	1.39953	0.484943	0.000764657	Intraflagellar transport protein 88 homolog
homeostatic process	GO:0042592;GO:0048878	3	1.56578e-05	P46531	8.47385e-20	contig_0006605	-1.30252	-0.381309	0.0339473	Neurogenic locus notch homolog protein 1
homeostatic process	GO:0042592;GO:0048878	3	1.56578e-05	P55270	5.14325e-08	contig_0046899	-50.1976	-5.64955	0.0146204	Amiloride-sensitive sodium channel subunit alpha
homeostatic process	GO:0042592;GO:0048878	3	1.56578e-05	P07686	1.13409e-128	contig_0000305	-1.22023	-0.287149	0.00198515	Beta-hexosaminidase subunit beta
homeostatic process	GO:0042592;GO:0048878	3	1.56578e-05	P21439	7.73763e-44	contig_0047718	2.07446	1.05274	0.00585323	Phosphatidylcholine translocator ABCB4
homeostatic process	GO:0042592;GO:0048878	3	1.56578e-05	Q80VW5	1.97825e-09	contig_0032642	-1.43507	-0.521124	0.00473989	Whirlin
homeostatic process	GO:0042592;GO:0048878	3	1.56578e-05	Q9JID9	2.30544e-57	contig_0007315	1.423	0.508939	2.02558e-09	SH2B adapter protein 2
homeostatic process	GO:0042592;GO:0048878	3	1.56578e-05	Q9EPK8	1.24647e-24	contig_0009622	1.40432	0.489875	0.01275	Transient receptor potential cation channel subfamily V member 4
homeostatic process	GO:0042592;GO:0048878	3	1.56578e-05	Q80XP9	2.6936e-68	contig_0001049	1.20613	0.270386	0.00362466	Serine/threonine-protein kinase WNK3
homeostatic process	GO:0042592;GO:0048878	3	1.56578e-05	P09884	0	contig_0010394	-2.36278	-1.24049	0	DNA polymerase alpha catalytic subunit
homeostatic process	GO:0042592;GO:0048878	3	1.56578e-05	Q99758	0	contig_0024062	1.28706	0.364082	0.00886457	ATP-binding cassette sub-family A member 3
homeostatic process	GO:0042592;GO:0048878	3	1.56578e-05	Q5S006	0	contig_0015332	1.38105	0.46577	1.40462e-06	Leucine-rich repeat serine/threonine-protein kinase 2
homeostatic process	GO:0042592;GO:0048878	3	1.56578e-05	Q07969	2.79312e-81	contig_0035805	2.53905	1.34429	0	Platelet glycoprotein 4
homeostatic process	GO:0042592;GO:0048878	3	1.56578e-05	Q9WTR6	3.9439e-108	contig_0024320	-1.36363	-0.447456	0.0133156	Cystine/glutamate transporter
homeostatic process	GO:0042592;GO:0048878	3	1.56578e-05	Q05754	1.64873e-33	contig_0009420	2.47478	1.3073	0	Dopamine beta-hydroxylase
homeostatic process	GO:0042592;GO:0048878	3	1.56578e-05	Q61115	0	contig_0016117	-1.67495	-0.744116	0	Protein patched homolog 1
homeostatic process	GO:0042592;GO:0048878	3	1.56578e-05	P10040	1.20552e-17	contig_0035850	1.38739	0.47237	0.0166586	Protein crumbs
homeostatic process	GO:0042592;GO:0048878	3	1.56578e-05	Q9H222	7.30535e-43	contig_0037910	4.10196	2.03631	0.00140814	ATP-binding cassette sub-family G member 5
homeostatic process	GO:0042592;GO:0048878	3	1.56578e-05	Q64430	1.45536e-100	contig_0010748	1.2743	0.349703	0.0229742	Copper-transporting ATPase 1
homeostatic process	GO:0042592;GO:0048878	3	1.56578e-05	Q09470	8.79133e-106	contig_0042032	-1.92013	-0.941204	0.000510074	Potassium voltage-gated channel subfamily A member 1
homeostatic process	GO:0042592;GO:0048878	3	1.56578e-05	Q15043	2.57151e-80	contig_0023117	1.3556	0.438935	0.0281913	Zinc transporter ZIP14
homeostatic process	GO:0042592;GO:0048878	3	1.56578e-05	A4IGY6	0.00159531	contig_0015780	1.35197	0.435061	0.0155434	Zinc transporter ZIP14
homeostatic process	GO:0042592;GO:0048878	3	1.56578e-05	P13808	0	contig_0014708	1.29543	0.373429	0.00169423	Anion exchange protein 2
homeostatic process	GO:0042592;GO:0048878	3	1.56578e-05	Q92887	2.67796e-23	contig_0014041	1.66366	0.734359	0.000808332	Canalicular multispecific organic anion transporter 1
homeostatic process	GO:0042592;GO:0048878	3	1.56578e-05	O60494	6.33388e-33	contig_0003756	1.27052	0.345416	0.000378437	Cubilin
homeostatic process	GO:0042592;GO:0048878	3	1.56578e-05	Q9JIP0	1.0127e-40	contig_0019458	-1.63026	-0.7051	5.10446e-06	Transient receptor potential cation channel subfamily V member 5
homeostatic process	GO:0042592;GO:0048878	3	1.56578e-05	P55088	2.7577e-69	contig_0011161	-1.2345	-0.303926	0.00105899	Aquaporin-4
homeostatic process	GO:0042592;GO:0048878	3	1.56578e-05	P11530	0	contig_0010552	-1.19313	-0.254756	0.00598692	Dystrophin
homeostatic process	GO:0042592;GO:0048878	3	1.56578e-05	Q06507	4.96303e-12	contig_0000691	1.2303	0.299015	0.000878446	Cyclic AMP-dependent transcription factor ATF-4
homeostatic process	GO:0042592;GO:0048878	3	1.56578e-05	Q9BZC7	0.485688	contig_0018531	3.42798	1.77736	0.0142504	ATP-binding cassette sub-family A member 2
homeostatic process	GO:0042592;GO:0048878	3	1.56578e-05	Q13772	1.23102e-11	contig_0002975	2.13177	1.09205	2.6725e-11	Nuclear receptor coactivator 4
homeostatic process	GO:0042592;GO:0048878	3	1.56578e-05	Q3T0F5	1.63963e-116	contig_0002294	1.26585	0.340107	6.42514e-05	Ras-related protein Rab-7a
homeostatic process	GO:0042592;GO:0048878	3	1.56578e-05	P48768	4.11178e-70	contig_0012495	-1.43674	-0.522804	2.56472e-10	Sodium/calcium exchanger 2
homeostatic process	GO:0042592;GO:0048878	3	1.56578e-05	Q9UPR5	1.11112e-45	contig_0032926	-1.75182	-0.808854	1.44433e-08	Sodium/calcium exchanger 2
homeostatic process	GO:0042592;GO:0048878	3	1.56578e-05	Q8N2C7	0.135286	contig_0017434	-2.10122	-1.07123	0.00400478	Protein unc-80 homolog
homeostatic process	GO:0042592;GO:0048878	3	1.56578e-05	P04792	0.000147785	contig_0026480	2.39277	1.25868	0.016307	Heat shock protein beta-1
homeostatic process	GO:0042592;GO:0048878	3	1.56578e-05	Q12955	0.0341588	contig_0042716	-1.83508	-0.875841	0.0155815	Ankyrin-3
homeostatic process	GO:0042592;GO:0048878	3	1.56578e-05	P22909	0.000101797	contig_0002964	-3.32757	-1.73447	0.00869007	Alpha-2A adrenergic receptor
homeostatic process	GO:0042592;GO:0048878	3	1.56578e-05	Q63690	5.01166e-09	contig_0006403	1.31212	0.391896	0.0418014	Apoptosis regulator BAX
homeostatic process	GO:0042592;GO:0048878	3	1.56578e-05	Q16611	1.38119e-32	contig_0002241	1.23435	0.303749	0.00125399	Bcl-2 homologous antagonist/killer
homeostatic process	GO:0042592;GO:0048878	3	1.56578e-05	P17712	1.43529e-30	contig_0030565	-3.06731	-1.61697	0.00770922	Glucokinase
homeostatic process	GO:0042592;GO:0048878	3	1.56578e-05	P98161	2.33494e-05	contig_0045026	-3.42482	-1.77603	0.00406696	Polycystin-1
homeostatic process	GO:0042592;GO:0048878	3	1.56578e-05	H2LRU7	9.32375e-08	contig_0039997	-2.2833	-1.19112	0.0133667	Polycystin-2
homeostatic process	GO:0042592;GO:0048878	3	1.56578e-05	P41233	0	contig_0026163	2.13625	1.09508	0	ATP-binding cassette sub-family A member 1
homeostatic process	GO:0042592;GO:0048878	3	1.56578e-05	Q9VSL7	3.29308e-08	contig_0026067	-1.84183	-0.881141	0.00590337	Zinc transporter foi
homeostatic process	GO:0042592;GO:0048878	3	1.56578e-05	Q9JHI9	5.7559e-55	contig_0040404	-1.58832	-0.667501	0.00538432	Solute carrier family 40 member 1
homeostatic process	GO:0042592;GO:0048878	3	1.56578e-05	Q9VR07	4.05088e-49	contig_0005388	1.89957	0.925671	0.00198666	Sodium- and chloride-dependent GABA transporter ine
homeostatic process	GO:0042592;GO:0048878	3	1.56578e-05	Q920H8	5.08388e-121	contig_0000017	1.76086	0.816284	0.0154197	Hephaestin
homeostatic process	GO:0042592;GO:0048878	3	1.56578e-05	P08575	1.26744e-58	contig_0029525	2.09149	1.06453	0.00700739	Receptor-type tyrosine-protein phosphatase C
homeostatic process	GO:0042592;GO:0048878	3	1.56578e-05	Q8BTI9	0	contig_0005589	1.32108	0.401717	0.00163024	Phosphatidylinositol 4,5-bisphosphate 3-kinase catalytic subunit beta isoform
homeostatic process	GO:0042592;GO:0048878	3	1.56578e-05	Q08BI9	1.23211e-97	contig_0001347	-1.25841	-0.331597	0.000158238	Calcium uniporter protein, mitochondrial
homeostatic process	GO:0042592;GO:0048878	3	1.56578e-05	P42573	0.0057064	contig_0025265	1.88841	0.917173	5.22527e-11	Cell death protein 3
homeostatic process	GO:0042592;GO:0048878	3	1.56578e-05	Q9HCX4	1.33932e-14	contig_0041399	2.01828	1.01313	0.0332043	Short transient receptor potential channel 7
homeostatic process	GO:0042592;GO:0048878	3	1.56578e-05	P34586	1.07319	contig_0008996	1.27336	0.348641	0.0191522	Transient-receptor-potential-like protein
homeostatic process	GO:0042592;GO:0048878	3	1.56578e-05	P51638	1.00364e-17	contig_0047770	-2.15085	-1.10491	0.000378437	Caveolin-3
homeostatic process	GO:0042592;GO:0048878	3	1.56578e-05	Q00560	4.62346e-08	contig_0004131	1.22866	0.297082	0.0442916	Interleukin-6 receptor subunit beta
homeostatic process	GO:0042592;GO:0048878	3	1.56578e-05	Q7YU29	3.92931e-73	contig_0017154	-1.47127	-0.557066	0.001208	Dystrophin, isoform E
homeostatic process	GO:0042592;GO:0048878	3	1.56578e-05	O55203	4.40432e-175	contig_0010424	-1.24103	-0.311543	0.00159493	LIM domain-binding protein 2
homeostatic process	GO:0042592;GO:0048878	3	1.56578e-05	P18519	1.83709e-07	contig_0029740	1.40427	0.489817	4.05506e-05	Tumor necrosis factor receptor superfamily member 16
homeostatic process	GO:0042592;GO:0048878	3	1.56578e-05	P07207	3.27454	contig_0030459	-2.01886	-1.01354	8.85282e-05	Neurogenic locus Notch protein
homeostatic process	GO:0042592;GO:0048878	3	1.56578e-05	Q9HBD1	4.00538e-05	contig_0000378	1.28034	0.356526	4.9579e-05	Roquin-2
homeostatic process	GO:0042592;GO:0048878	3	1.56578e-05	O88572	3.95398	contig_0010197	-1.81416	-0.859302	0.0244358	Low-density lipoprotein receptor-related protein 6
homeostatic process	GO:0042592;GO:0048878	3	1.56578e-05	Q8IWT6	1.11598e-09	contig_0002410	1.18872	0.249404	0.0342559	Volume-regulated anion channel subunit LRRC8A
homeostatic process	GO:0042592;GO:0048878	3	1.56578e-05	Q63787	9.08306e-116	contig_0001898	-1.65551	-0.727276	0	Phosphatidylinositol 3-kinase regulatory subunit alpha
homeostatic process	GO:0042592;GO:0048878	3	1.56578e-05	Q01621	2.85509e-49	contig_0003307	1.71024	0.774201	3.88202e-09	Proto-oncogene tyrosine-protein kinase LCK
homeostatic process	GO:0042592;GO:0048878	3	1.56578e-05	P09172	1.0525e-30	contig_0026924	1.63348	0.707951	7.81769e-05	Dopamine beta-hydroxylase
homeostatic process	GO:0042592;GO:0048878	3	1.56578e-05	A2CEH0	5.36827e-62	contig_0018078	-1.56166	-0.643084	0.0147222	POC1 centriolar protein homolog B
homeostatic process	GO:0042592;GO:0048878	3	1.56578e-05	Q9DEA3	2.24711e-139	contig_0005930	-2.54951	-1.35022	0	Proliferating cell nuclear antigen
homeostatic process	GO:0042592;GO:0048878	3	1.56578e-05	Q969Q6	0	contig_0012660	-1.16321	-0.218114	0.0462258	Serine/threonine-protein phosphatase 2A regulatory subunit B'' subunit gamma
homeostatic process	GO:0042592;GO:0048878	3	1.56578e-05	P79134	0	contig_0008036	1.22387	0.291455	0.0166338	Annexin A6
homeostatic process	GO:0042592;GO:0048878	3	1.56578e-05	Q5UIP0	2.97728	contig_0024822	-1.69639	-0.762466	0.0333358	Telomere-associated protein RIF1
homeostatic process	GO:0042592;GO:0048878	3	1.56578e-05	Q6PR54	6.45863e-72	contig_0030491	-1.79664	-0.845303	0.000260744	Telomere-associated protein RIF1
homeostatic process	GO:0042592;GO:0048878	3	1.56578e-05	P20393	7.52645e-16	contig_0021220	1.23848	0.308565	0.000577944	Nuclear receptor subfamily 1 group D member 1
homeostatic process	GO:0042592;GO:0048878	3	1.56578e-05	P06400	5.71156e-16	contig_0024539	-1.81113	-0.85689	0.0345798	Retinoblastoma-associated protein
homeostatic process	GO:0042592;GO:0048878	3	1.56578e-05	C6KSQ6	0.00264904	contig_0029170	1.35017	0.43314	0.0275079	Probable DNA repair protein RAD50
homeostatic process	GO:0042592;GO:0048878	3	1.56578e-05	Q5ZKG3	1.50745e-57	contig_0023936	-2.49944	-1.3216	0.00302462	DNA replication ATP-dependent helicase/nuclease DNA2
homeostatic process	GO:0042592;GO:0048878	3	1.56578e-05	P27694	1.04014e-180	contig_0017764	-1.31189	-0.391644	0.0122276	Replication protein A 70 kDa DNA-binding subunit
homeostatic process	GO:0042592;GO:0048878	3	1.56578e-05	E9Q414	2.25241e-36	contig_0010862	1.26678	0.341163	0.0053388	Apolipoprotein B-100
homeostatic process	GO:0042592;GO:0048878	3	1.56578e-05	P08059	0	contig_0000871	-1.21697	-0.283296	0.043469	Glucose-6-phosphate isomerase
homeostatic process	GO:0042592;GO:0048878	3	1.56578e-05	Q8C206	3.97363e-17	contig_0005479	2.04614	1.03291	0.00512012	G-protein coupled receptor 157
homeostatic process	GO:0042592;GO:0048878	3	1.56578e-05	Q6UJY2	4.63751e-110	contig_0028478	1.33096	0.412464	0.00944071	Sodium/hydrogen exchanger 10
homeostatic process	GO:0042592;GO:0048878	3	1.56578e-05	O43603	2.27178e-07	contig_0012974	1.519	0.603121	4.07918e-12	Galanin receptor type 2
homeostatic process	GO:0042592;GO:0048878	3	1.56578e-05	O08726	4.71432e-06	contig_0019822	6.87265	2.78087	4.01554e-08	Galanin receptor type 2
homeostatic process	GO:0042592;GO:0048878	3	1.56578e-05	P48441	0	contig_0018184	1.24319	0.314043	0.0455734	Alpha-L-iduronidase
homeostatic process	GO:0042592;GO:0048878	3	1.56578e-05	Q9ES30	1.33088e-09	contig_0041414	2.28217	1.19041	0.0244876	Complement C1q tumor necrosis factor-related protein 3
homeostatic process	GO:0042592;GO:0048878	3	1.56578e-05	Q80Z19	7.69183e-26	contig_0046128	1.4095	0.49518	0.000733124	Mucin-2
homeostatic process	GO:0042592;GO:0048878	3	1.56578e-05	Q561X9	8.92721e-76	contig_0020703	-1.41602	-0.501839	0.0296759	3-hydroxybutyrate dehydrogenase type 2
homeostatic process	GO:0042592;GO:0048878	3	1.56578e-05	X5M5N0	2.44934e-85	contig_0009220	1.23037	0.299097	0.00100456	Serine/threonine-protein kinase WNK
homeostatic process	GO:0042592;GO:0048878	3	1.56578e-05	A2AJX4	1.36453e-05	contig_0016554	-2.63146	-1.39586	1.96047e-05	MAM and LDL-receptor class A domain-containing protein 1
homeostatic process	GO:0042592;GO:0048878	3	1.56578e-05	P27653	1.45955e-74	contig_0012717	-1.5739	-0.65434	0.000654127	C-1-tetrahydrofolate synthase, cytoplasmic
homeostatic process	GO:0042592;GO:0048878	3	1.56578e-05	Q9Z2V4	0	contig_0010443	1.86561	0.899646	0	Phosphoenolpyruvate carboxykinase, cytosolic [GTP]
homeostatic process	GO:0042592;GO:0048878	3	1.56578e-05	Q96AD5	5.32742e-88	contig_0008338	1.357	0.440422	0.000851202	Patatin-like phospholipase domain-containing protein 2
homeostatic process	GO:0042592;GO:0048878	3	1.56578e-05	P56558	5.00402e-11	contig_0002673	-1.25411	-0.326658	0.0332449	UDP-N-acetylglucosamine--peptide N-acetylglucosaminyltransferase 110 kDa subunit
homeostatic process	GO:0042592;GO:0048878	3	1.56578e-05	P07483	1.91701e-15	contig_0039115	21.7721	4.44441	0	Fatty acid-binding protein, heart
homeostatic process	GO:0042592;GO:0048878	3	1.56578e-05	Q99KY4	0	contig_0007730	1.18473	0.244563	0.0150803	Cyclin-G-associated kinase
homeostatic process	GO:0042592;GO:0048878	3	1.56578e-05	A0A0G2K344	0	contig_0000681	1.62324	0.698876	0	Phosphatidylinositol 4,5-bisphosphate 3-kinase catalytic subunit alpha isoform
homeostatic process	GO:0042592;GO:0048878	3	1.56578e-05	P42335	5.92222e-121	contig_0005773	-1.28964	-0.366968	0.00463133	Inositol-trisphosphate 3-kinase B
homeostatic process	GO:0042592;GO:0048878	3	1.56578e-05	P97784	0	contig_0007958	-2.06605	-1.04687	3.12039e-13	Cryptochrome-1
homeostatic process	GO:0042592;GO:0048878	3	1.56578e-05	Q9R0H0	4.03273e-139	contig_0037095	2.4932	1.318	0.00766475	Peroxisomal acyl-coenzyme A oxidase 1
homeostatic process	GO:0042592;GO:0048878	3	1.56578e-05	Q62771	0	contig_0002077	1.78366	0.834838	1.87281e-14	Signal transducer and activator of transcription 5A
homeostatic process	GO:0042592;GO:0048878	3	1.56578e-05	Q6IQ20	4.50917e-127	contig_0014063	1.78471	0.835688	3.90284e-05	N-acyl-phosphatidylethanolamine-hydrolyzing phospholipase D
homeostatic process	GO:0042592;GO:0048878	3	1.56578e-05	Q3SZZ2	1.19601e-22	contig_0000659	1.20084	0.264048	0.00492924	X-box-binding protein 1
homeostatic process	GO:0042592;GO:0048878	3	1.56578e-05	P30551	9.19556e-06	contig_0004814	2.05154	1.03671	8.17595e-13	Cholecystokinin receptor type A
homeostatic process	GO:0042592;GO:0048878	3	1.56578e-05	Q64127	6.40128e-13	contig_0024017	-3.63909	-1.86358	0	Transcription intermediary factor 1-alpha
homeostatic process	GO:0042592;GO:0048878	3	1.56578e-05	P42577	0.000120746	contig_0026959	1.96969	0.977967	0.001728	Soma ferritin
homeostatic process	GO:0042592;GO:0048878	3	1.56578e-05	O16011	5.10813e-45	contig_0001080	-1.23786	-0.307851	0.00758403	Protein muscleblind
homeostatic process	GO:0042592;GO:0048878	3	1.56578e-05	Q9JK41	0.0105283	contig_0013628	1.39427	0.479513	0.000348469	High affinity copper uptake protein 1
homeostatic process	GO:0042592;GO:0048878	3	1.56578e-05	Q3T1H8	8.69786e-07	contig_0024876	4.51148	2.1736	0	Transmembrane protein 79
homeostatic process	GO:0042592;GO:0048878	3	1.56578e-05	Q60769	0.000581136	contig_0012991	1.69229	0.758977	8.17373e-09	Tumor necrosis factor alpha-induced protein 3
homeostatic process	GO:0042592;GO:0048878	3	1.56578e-05	Q60674	4.16538e-05	contig_0024835	2.25168	1.171	9.24375e-08	Nuclear receptor subfamily 1 group D member 2
homeostatic process	GO:0042592;GO:0048878	3	1.56578e-05	Q9I923	3.09052e-76	contig_0037478	-1.5946	-0.673192	0.000516244	Regucalcin
homeostatic process	GO:0042592;GO:0048878	3	1.56578e-05	Q7ZX03	4.76233e-137	contig_0001944	1.32908	0.410433	1.35101e-06	Forkhead box protein K2
homeostatic process	GO:0042592;GO:0048878	3	1.56578e-05	B4JSC2	1.03875e-84	contig_0006512	1.21461	0.280497	0.00185849	Forkhead box protein O
homeostatic process	GO:0042592;GO:0048878	3	1.56578e-05	Q3T0J1	2.93916e-49	contig_0018186	1.3603	0.443929	0.0157275	F-box only protein 4
homeostatic process	GO:0042592;GO:0048878	3	1.56578e-05	B9U3F2	9.42266e-92	contig_0003869	1.19526	0.257324	0.0090921	Protein dispatched homolog 3
homeostatic process	GO:0042592;GO:0048878	3	1.56578e-05	E9PTA2	0.639174	contig_0016434	2.24677	1.16785	0.0106717	Transient receptor potential cation channel subfamily M member 2
homeostatic process	GO:0042592;GO:0048878	3	1.56578e-05	Q9DBT5	3.53441e-172	contig_0003579	1.3368	0.418784	0.000191594	AMP deaminase 2
homeostatic process	GO:0042592;GO:0048878	3	1.56578e-05	P97494	0	contig_0008603	2.03923	1.02803	0	Glutamate--cysteine ligase catalytic subunit
homeostatic process	GO:0042592;GO:0048878	3	1.56578e-05	Q9JIZ9	9.19478e-10	contig_0041602	17.6185	4.13902	1.72914e-05	Phospholipid scramblase 3
homeostatic process	GO:0042592;GO:0048878	3	1.56578e-05	Q9NFT7	3.81915e-140	contig_0000687	1.25773	0.330822	0.000138569	Hexokinase type 2
homeostatic process	GO:0042592;GO:0048878	3	1.56578e-05	Q5ZJP7	6.08343e-21	contig_0034813	2.63447	1.39751	1.77854e-10	BTB/POZ domain-containing protein KCTD7
homeostatic process	GO:0042592;GO:0048878	3	1.56578e-05	P35244	8.06434e-18	contig_0015194	-1.75326	-0.810037	2.65808e-05	Replication protein A 14 kDa subunit
homeostatic process	GO:0042592;GO:0048878	3	1.56578e-05	Q4KLL4	0	contig_0001674	-1.1665	-0.222189	0.0365371	Transmembrane 9 superfamily member 4
homeostatic process	GO:0042592;GO:0048878	3	1.56578e-05	O95477	2.67232e-92	contig_0030925	1.78142	0.833031	1.71452e-10	ATP-binding cassette sub-family A member 1
homeostatic process	GO:0042592;GO:0048878	3	1.56578e-05	Q56A06	0	contig_0010728	-1.18659	-0.246826	0.0202526	Transmembrane and TPR repeat-containing protein 2
homeostatic process	GO:0042592;GO:0048878	3	1.56578e-05	P35610	1.37752e-43	contig_0030243	2.45535	1.29593	1.30347e-06	Sterol O-acyltransferase 1
homeostatic process	GO:0042592;GO:0048878	3	1.56578e-05	Q2LAM0	4.59096e-82	contig_0002743	1.48834	0.573706	4.05586e-13	Fatty acid 2-hydroxylase
homeostatic process	GO:0042592;GO:0048878	3	1.56578e-05	Q96PH1	0	contig_0022573	2.30355	1.20386	0.0264056	NADPH oxidase 5
homeostatic process	GO:0042592;GO:0048878	3	1.56578e-05	P56941	0	contig_0027317	-1.33741	-0.41944	0.00027157	Niemann-Pick C1 protein
homeostatic process	GO:0042592;GO:0048878	3	1.56578e-05	Q91VN0	1.60518e-42	contig_0026434	-1.23139	-0.300293	0.000630688	Low-density lipoprotein receptor-related protein 5
homeostatic process	GO:0042592;GO:0048878	3	1.56578e-05	Q5ZL67	5.06307e-49	contig_0003569	1.20714	0.271599	0.00349688	Nuclear factor erythroid 2-related factor 1
homeostatic process	GO:0042592;GO:0048878	3	1.56578e-05	Q91V01	3.4773e-98	contig_0024445	1.37776	0.462328	0.0015251	Lysophospholipid acyltransferase 5
homeostatic process	GO:0042592;GO:0048878	3	1.56578e-05	O70536	1.15101e-107	contig_0026942	2.61167	1.38497	1.28214e-09	Sterol O-acyltransferase 1
homeostatic process	GO:0042592;GO:0048878	3	1.56578e-05	Q8TB40	2.92496e-26	contig_0000572	1.41121	0.496928	0.000341997	Protein ABHD4
homeostatic process	GO:0042592;GO:0048878	3	1.56578e-05	Q8R4D5	2.78268e-85	contig_0016734	1.19723	0.259698	0.0133629	Transient receptor potential cation channel subfamily M member 8
homeostatic process	GO:0042592;GO:0048878	3	1.56578e-05	Q86IV5	4.68178e-38	contig_0018423	-1.28305	-0.359582	0.00565431	Countin-1
homeostatic process	GO:0042592;GO:0048878	3	1.56578e-05	P01048	0.002316	contig_0033852	-1.21693	-0.283241	0.0276583	T-kininogen 1
homeostatic process	GO:0042592;GO:0048878	3	1.56578e-05	Q91035	1.96569e-128	contig_0037592	-1.32769	-0.408922	0.00212632	Sonic hedgehog protein
homeostatic process	GO:0042592;GO:0048878	3	1.56578e-05	Q5ZMT7	0	contig_0014677	1.50455	0.589329	0.0387649	Uncharacterized aarF domain-containing protein kinase 1
homeostatic process	GO:0042592;GO:0048878	3	1.56578e-05	Q504Y0	9.40439e-58	contig_0010777	1.43783	0.523892	0.000183199	Zinc transporter ZIP12
homeostatic process	GO:0042592;GO:0048878	3	1.56578e-05	Q8WWZ7	0	contig_0002224	1.95221	0.965105	0	ATP-binding cassette sub-family A member 5
homeostatic process	GO:0042592;GO:0048878	3	1.56578e-05	Q8C9S4	2.62831e-134	contig_0014185	1.33612	0.418046	0.0122048	Coiled-coil domain-containing protein 186
homeostatic process	GO:0042592;GO:0048878	3	1.56578e-05	Q9VZW5	7.35795e-20	contig_0018151	2.81214	1.49167	0	FMRFamide receptor
homeostatic process	GO:0042592;GO:0048878	3	1.56578e-05	Q8WNR0	2.61524e-38	contig_0004149	1.27652	0.352213	0.000126023	High affinity copper uptake protein 1
homeostatic process	GO:0042592;GO:0048878	3	1.56578e-05	Q9BSE2	1.52767e-09	contig_0033095	4.29927	2.10409	0	Transmembrane protein 79
homeostatic process	GO:0042592;GO:0048878	3	1.56578e-05	Q13423	0	contig_0001690	-1.34246	-0.42488	0.000482369	NAD(P) transhydrogenase, mitochondrial
homeostatic process	GO:0042592;GO:0048878	3	1.56578e-05	Q99679	1.34683e-16	contig_0029714	1.27087	0.345818	0.0325558	Probable G-protein coupled receptor 21
homeostatic process	GO:0042592;GO:0048878	3	1.56578e-05	Q8BZ39	8.68329e-07	contig_0030503	-1.69957	-0.765171	0.0181396	Neuromedin-U receptor 2
homeostatic process	GO:0042592;GO:0048878	3	1.56578e-05	A8WGS4	4.85379e-80	contig_0036060	1.86339	0.897931	7.94531e-09	TLC domain-containing protein 2
homeostatic process	GO:0042592;GO:0048878	3	1.56578e-05	Q9VCY8	5.51788e-139	contig_0005890	1.48483	0.570296	3.43827e-13	Adiponectin receptor protein
homeostatic process	GO:0042592;GO:0048878	3	1.56578e-05	Q49SH1	1.28507e-121	contig_0037890	1.70821	0.772482	3.37107e-08	Sodium/potassium/calcium exchanger 5
homeostatic process	GO:0042592;GO:0048878	3	1.56578e-05	Q8IRI6	7.92074e-137	contig_0010212	1.40444	0.489997	0.00375262	Glucose transporter type 1
homeostatic process	GO:0042592;GO:0048878	3	1.56578e-05	Q8VD66	1.04396e-111	contig_0020401	1.87245	0.904924	1.58293e-10	Protein ABHD4
homeostatic process	GO:0042592;GO:0048878	3	1.56578e-05	Q8JZQ2	0	contig_0004765	1.42614	0.512115	0.000149009	AFG3-like protein 2
homeostatic process	GO:0042592;GO:0048878	3	1.56578e-05	Q9Y4W6	0	contig_0011163	1.61491	0.691452	6.4914e-11	AFG3-like protein 2
homeostatic process	GO:0042592;GO:0048878	3	1.56578e-05	Q86XE3	1.18564e-66	contig_0002047	-1.21644	-0.282659	0.0321419	Calcium uptake protein 3, mitochondrial
homeostatic process	GO:0042592;GO:0048878	3	1.56578e-05	Q5AT15	5.95026e-129	contig_0038645	3.31	1.72683	0	Serine O-acetyltransferase
homeostatic process	GO:0042592;GO:0048878	3	1.56578e-05	P49033	5.65983e-17	contig_0017508	-1.64462	-0.717752	0	Myc proto-oncogene protein
homeostatic process	GO:0042592;GO:0048878	3	1.56578e-05	Q04887	6.54485e-70	contig_0000481	-1.40243	-0.48793	0.0239053	Transcription factor SOX-9
homeostatic process	GO:0042592;GO:0048878	3	1.56578e-05	Q9VPQ6	7.47416e-21	contig_0001227	-1.39138	-0.476518	0.00167851	Zinc finger protein ush
homeostatic process	GO:0042592;GO:0048878	3	1.56578e-05	Q91766	1.61562e-166	contig_0010413	1.73515	0.795058	0	Hepatocyte nuclear factor 4-alpha
homeostatic process	GO:0042592;GO:0048878	3	1.56578e-05	O43734	2.10546e-10	contig_0021503	1.34379	0.426307	0.00408059	Adapter protein CIKS
homeostatic process	GO:0042592;GO:0048878	3	1.56578e-05	Q9XUY5	2.50468e-61	contig_0001740	-1.20284	-0.266446	0.00322923	Probable sodium/potassium-transporting ATPase subunit beta-3
small molecule catabolic process	GO:0044282;GO:0046395;GO:0016054	4	0.423193	Q9Z1N4	2.94363e-102	contig_0003750	1.25877	0.332013	0.00508943	3'(2'),5'-bisphosphate nucleotidase 1
small molecule catabolic process	GO:0044282;GO:0046395;GO:0016054	4	0.423193	P80147	1.16893e-180	contig_0009130	1.50875	0.593356	5.00996e-06	4-aminobutyrate aminotransferase, mitochondrial
small molecule catabolic process	GO:0044282;GO:0046395;GO:0016054	4	0.423193	P04176	1.59054e-145	contig_0026724	-1.57155	-0.652185	0.000328462	Phenylalanine-4-hydroxylase
small molecule catabolic process	GO:0044282;GO:0046395;GO:0016054	4	0.423193	P31429	5.41191e-102	contig_0013071	-1.4687	-0.554536	0.0107475	Dipeptidase 1
small molecule catabolic process	GO:0044282;GO:0046395;GO:0016054	4	0.423193	Q05329	1.33376e-135	contig_0027052	-1.99006	-0.992813	0.0213997	Glutamate decarboxylase 2
small molecule catabolic process	GO:0044282;GO:0046395;GO:0016054	4	0.423193	O70244	2.98482e-06	contig_0033312	1.5372	0.620307	0.0255763	Cubilin
small molecule catabolic process	GO:0044282;GO:0046395;GO:0016054	4	0.423193	P51635	1.03744e-69	contig_0027045	-1.92317	-0.943483	0.00400761	Alcohol dehydrogenase [NADP(+)]
small molecule catabolic process	GO:0044282;GO:0046395;GO:0016054	4	0.423193	O55023	1.17393e-74	contig_0005967	-1.41291	-0.498667	0.0064113	Inositol monophosphatase 1
small molecule catabolic process	GO:0044282;GO:0046395;GO:0016054	4	0.423193	Q9C7Z1	2.06534e-24	contig_0047114	-2.94725	-1.55937	0.01119	Gibberellin 2-beta-dioxygenase 4
small molecule catabolic process	GO:0044282;GO:0046395;GO:0016054	4	0.423193	P00507	0	contig_0003787	-1.24623	-0.317569	0.012662	Aspartate aminotransferase, mitochondrial
small molecule catabolic process	GO:0044282;GO:0046395;GO:0016054	4	0.423193	P53603	0	contig_0005021	-1.48216	-0.567705	2.8147e-10	Formimidoyltransferase-cyclodeaminase
small molecule catabolic process	GO:0044282;GO:0046395;GO:0016054	4	0.423193	P48441	0	contig_0018184	1.24319	0.314043	0.0455734	Alpha-L-iduronidase
small molecule catabolic process	GO:0044282;GO:0046395;GO:0016054	4	0.423193	Q3T0Y3	2.32902e-50	contig_0035232	1.81221	0.857748	0.00988621	Sulfotransferase family cytosolic 1B member 1
small molecule catabolic process	GO:0044282;GO:0046395;GO:0016054	4	0.423193	Q9Y600	1.00795e-178	contig_0035281	-2.4977	-1.3206	0	Cysteine sulfinic acid decarboxylase
small molecule catabolic process	GO:0044282;GO:0046395;GO:0016054	4	0.423193	Q95JC8	1.40577e-107	contig_0010841	-1.64299	-0.716326	5.13858e-07	Arginase-1
small molecule catabolic process	GO:0044282;GO:0046395;GO:0016054	4	0.423193	Q64611	5.81614e-164	contig_0016764	-1.44009	-0.526154	0.00136921	Cysteine sulfinic acid decarboxylase
small molecule catabolic process	GO:0044282;GO:0046395;GO:0016054	4	0.423193	Q9Z2V4	0	contig_0010443	1.86561	0.899646	0	Phosphoenolpyruvate carboxykinase, cytosolic [GTP]
small molecule catabolic process	GO:0044282;GO:0046395;GO:0016054	4	0.423193	Q14693	7.44781e-151	contig_0001577	1.21734	0.283737	0.00151341	Phosphatidate phosphatase LPIN1
small molecule catabolic process	GO:0044282;GO:0046395;GO:0016054	4	0.423193	P07483	1.91701e-15	contig_0039115	21.7721	4.44441	0	Fatty acid-binding protein, heart
small molecule catabolic process	GO:0044282;GO:0046395;GO:0016054	4	0.423193	Q9R0H0	4.03273e-139	contig_0037095	2.4932	1.318	0.00766475	Peroxisomal acyl-coenzyme A oxidase 1
small molecule catabolic process	GO:0044282;GO:0046395;GO:0016054	4	0.423193	Q99489	3.08972e-51	contig_0030862	-2.56352	-1.35813	0.0334271	D-aspartate oxidase
small molecule catabolic process	GO:0044282;GO:0046395;GO:0016054	4	0.423193	Q5SPB6	1.43795e-52	contig_0009253	3.14465	1.6529	4.51796e-05	Glutathione-specific gamma-glutamylcyclotransferase 1
small molecule catabolic process	GO:0044282;GO:0046395;GO:0016054	4	0.423193	Q6GNL7	0	contig_0000542	-1.20721	-0.271677	0.0387051	Cytosolic 10-formyltetrahydrofolate dehydrogenase
small molecule catabolic process	GO:0044282;GO:0046395;GO:0016054	4	0.423193	A4FV08	5.74292e-166	contig_0012597	-1.51459	-0.598925	2.09712e-05	Glucosamine-6-phosphate isomerase 1
small molecule catabolic process	GO:0044282;GO:0046395;GO:0016054	4	0.423193	P23434	4.37623e-49	contig_0003159	-1.22817	-0.296512	0.0279081	Glycine cleavage system H protein, mitochondrial
small molecule catabolic process	GO:0044282;GO:0046395;GO:0016054	4	0.423193	O77793	0	contig_0002916	2.0575	1.04089	0	Cytosolic phospholipase A2
small molecule catabolic process	GO:0044282;GO:0046395;GO:0016054	4	0.423193	Q61425	3.05676e-82	contig_0005861	-1.5511	-0.633293	0.000283427	Hydroxyacyl-coenzyme A dehydrogenase, mitochondrial
small molecule catabolic process	GO:0044282;GO:0046395;GO:0016054	4	0.423193	A8E657	0	contig_0005350	1.67652	0.745472	2.31347e-13	Alpha-aminoadipic semialdehyde synthase, mitochondrial
small molecule catabolic process	GO:0044282;GO:0046395;GO:0016054	4	0.423193	Q28CF8	2.39875e-149	contig_0008412	1.50399	0.588793	0.00739001	Ectonucleoside triphosphate diphosphohydrolase 7
small molecule catabolic process	GO:0044282;GO:0046395;GO:0016054	4	0.423193	P21213	0	contig_0038856	1.50407	0.588871	7.29488e-07	Histidine ammonia-lyase
small molecule catabolic process	GO:0044282;GO:0046395;GO:0016054	4	0.423193	O14975	3.22554e-148	contig_0039251	-1.74788	-0.805603	8.56356e-07	Very long-chain acyl-CoA synthetase
small molecule catabolic process	GO:0044282;GO:0046395;GO:0016054	4	0.423193	P51606	1.04559e-68	contig_0016269	-1.59129	-0.6702	0.0482302	N-acylglucosamine 2-epimerase
small molecule catabolic process	GO:0044282;GO:0046395;GO:0016054	4	0.423193	O60218	1.28362e-86	contig_0017951	-1.53833	-0.621368	4.07466e-05	Aldo-keto reductase family 1 member B10
small molecule catabolic process	GO:0044282;GO:0046395;GO:0016054	4	0.423193	Q498R1	1.53451e-164	contig_0017681	2.21626	1.14813	2.78028e-10	Methionine synthase reductase
small molecule catabolic process	GO:0044282;GO:0046395;GO:0016054	4	0.423193	B0BM40	9.57205e-118	contig_0002105	-1.26095	-0.334516	0.0217437	Triosephosphate isomerase
small molecule catabolic process	GO:0044282;GO:0046395;GO:0016054	4	0.423193	Q9P0Z9	9.59027e-118	contig_0032750	-2.01222	-1.00879	0.00152935	Peroxisomal sarcosine oxidase
small molecule catabolic process	GO:0044282;GO:0046395;GO:0016054	4	0.423193	P9WN46	1.12743e-27	contig_0001757	2.00686	1.00494	9.27227e-05	Histidine N-alpha-methyltransferase
small molecule catabolic process	GO:0044282;GO:0046395;GO:0016054	4	0.423193	A0R5M8	9.7404e-26	contig_0046701	-2.46041	-1.2989	0.00146126	Histidine N-alpha-methyltransferase
small molecule catabolic process	GO:0044282;GO:0046395;GO:0016054	4	0.423193	O35488	1.00349e-140	contig_0010391	1.57915	0.659152	4.23669e-07	Very long-chain acyl-CoA synthetase
small molecule catabolic process	GO:0044282;GO:0046395;GO:0016054	4	0.423193	Q704S8	0	contig_0004538	1.31792	0.398261	0.0113923	Carnitine O-acetyltransferase
small molecule catabolic process	GO:0044282;GO:0046395;GO:0016054	4	0.423193	Q08477	4.75672e-44	contig_0015697	4.0002	2.00007	0	Docosahexaenoic acid omega-hydroxylase CYP4F3
small molecule catabolic process	GO:0044282;GO:0046395;GO:0016054	4	0.423193	P51869	1.42123e-104	contig_0003608	-1.51578	-0.600063	0.00011103	Cytochrome P450 4F4
small molecule catabolic process	GO:0044282;GO:0046395;GO:0016054	4	0.423193	Q08C93	2.44307e-101	contig_0017113	1.96103	0.97161	0	Monoacylglycerol lipase ABHD12
small molecule catabolic process	GO:0044282;GO:0046395;GO:0016054	4	0.423193	Q8NCC3	2.20093e-119	contig_0022008	1.37514	0.459575	0.0100923	Group XV phospholipase A2
small molecule catabolic process	GO:0044282;GO:0046395;GO:0016054	4	0.423193	P07314	1.86695e-121	contig_0023046	2.00153	1.0011	8.95965e-09	Gamma-glutamyltranspeptidase 1
small molecule catabolic process	GO:0044282;GO:0046395;GO:0016054	4	0.423193	P50544	0	contig_0004274	1.53758	0.620663	9.54978e-08	Very long-chain specific acyl-CoA dehydrogenase, mitochondrial
small molecule catabolic process	GO:0044282;GO:0046395;GO:0016054	4	0.423193	Q9LR47	3.55556	contig_0008687	1.24108	0.311592	0.0119485	Type IV inositol polyphosphate 5-phosphatase 6
small molecule catabolic process	GO:0044282;GO:0046395;GO:0016054	4	0.423193	P55096	0	contig_0004248	1.36949	0.453638	0.000134968	ATP-binding cassette sub-family D member 3
small molecule catabolic process	GO:0044282;GO:0046395;GO:0016054	4	0.423193	Q9BQT8	3.05011e-129	contig_0017363	-1.49655	-0.581643	0.000344275	Mitochondrial 2-oxodicarboxylate carrier
small molecule catabolic process	GO:0044282;GO:0046395;GO:0016054	4	0.423193	P50416	2.93847	contig_0010942	1.78479	0.835755	6.29114e-11	Carnitine O-palmitoyltransferase 1, liver isoform
small molecule catabolic process	GO:0044282;GO:0046395;GO:0016054	4	0.423193	Q9D0K1	1.80053e-66	contig_0007795	1.21605	0.282207	0.0197427	Peroxisomal membrane protein PEX13
small molecule catabolic process	GO:0044282;GO:0046395;GO:0016054	4	0.423193	Q74FW6	3.01499e-35	contig_0004860	2.15328	1.10654	9.78944e-09	L-threonine ammonia-lyase
small molecule catabolic process	GO:0044282;GO:0046395;GO:0016054	4	0.423193	Q8HXX8	0	contig_0010501	1.55614	0.637968	2.53312e-11	Glutaryl-CoA dehydrogenase, mitochondrial
small molecule catabolic process	GO:0044282;GO:0046395;GO:0016054	4	0.423193	Q8TD30	0	contig_0012316	-1.25761	-0.330684	0.0229208	Alanine aminotransferase 2
small molecule catabolic process	GO:0044282;GO:0046395;GO:0016054	4	0.423193	P15650	0.316051	contig_0000688	-1.26415	-0.338162	0.048086	Long-chain specific acyl-CoA dehydrogenase, mitochondrial
small molecule catabolic process	GO:0044282;GO:0046395;GO:0016054	4	0.423193	Q9BYV1	0	contig_0004473	-1.21026	-0.275313	0.00392788	Alanine--glyoxylate aminotransferase 2, mitochondrial
small molecule catabolic process	GO:0044282;GO:0046395;GO:0016054	4	0.423193	Q13825	1.19769e-100	contig_0009554	-1.55983	-0.641388	0.00293078	Methylglutaconyl-CoA hydratase, mitochondrial
small molecule catabolic process	GO:0044282;GO:0046395;GO:0016054	4	0.423193	P51650	4.01293e-100	contig_0019505	-1.33184	-0.413423	0.0340447	Succinate-semialdehyde dehydrogenase, mitochondrial
small molecule catabolic process	GO:0044282;GO:0046395;GO:0016054	4	0.423193	Q9EQ20	0	contig_0001755	-1.26616	-0.340455	0.000198851	Methylmalonate-semialdehyde dehydrogenase [acylating], mitochondrial
small molecule catabolic process	GO:0044282;GO:0046395;GO:0016054	4	0.423193	Q8VHK0	9.79439e-91	contig_0004200	1.6315	0.706197	4.0002e-09	Acyl-coenzyme A thioesterase 8
small molecule catabolic process	GO:0044282;GO:0046395;GO:0016054	4	0.423193	P07871	2.49738e-65	contig_0010571	1.34823	0.431067	0.00635904	3-ketoacyl-CoA thiolase B, peroxisomal
small molecule catabolic process	GO:0044282;GO:0046395;GO:0016054	4	0.423193	Q8HYL8	3.82552e-67	contig_0044745	2.23828	1.16239	0.012993	Peroxisomal acyl-coenzyme A oxidase 1
small molecule catabolic process	GO:0044282;GO:0046395;GO:0016054	4	0.423193	O19094	5.57517e-139	contig_0017070	1.62045	0.696396	0.000242807	Peroxisomal carnitine O-octanoyltransferase
regulation of translational elongation	GO:0006448	4	0.721355	Q812E0	1.70237e-170	contig_0012534	1.2027	0.266281	0.00424403	Cytoplasmic polyadenylation element-binding protein 2
regulation of cellular response to insulin stimulus	GO:0046626;GO:1900076;GO:0046627;GO:1900077	2	0.909589	P08953	2.86288e-05	contig_0017254	-1.78777	-0.838158	0.000765804	Protein toll
regulation of cellular response to insulin stimulus	GO:0046626;GO:1900076;GO:0046627;GO:1900077	2	0.909589	Q8BSK8	0	contig_0004091	2.02317	1.01662	0	Ribosomal protein S6 kinase beta-1
regulation of cellular response to insulin stimulus	GO:0046626;GO:1900076;GO:0046627;GO:1900077	2	0.909589	Q63787	9.08306e-116	contig_0001898	-1.65551	-0.727276	0	Phosphatidylinositol 3-kinase regulatory subunit alpha
regulation of cellular response to insulin stimulus	GO:0046626;GO:1900076;GO:0046627;GO:1900077	2	0.909589	P56558	5.00402e-11	contig_0002673	-1.25411	-0.326658	0.0332449	UDP-N-acetylglucosamine--peptide N-acetylglucosaminyltransferase 110 kDa subunit
regulation of cellular response to insulin stimulus	GO:0046626;GO:1900076;GO:0046627;GO:1900077	2	0.909589	Q9JI85	7.26574e-80	contig_0003125	1.24191	0.31256	0.000813438	Nucleobindin-2
regulation of cellular response to insulin stimulus	GO:0046626;GO:1900076;GO:0046627;GO:1900077	2	0.909589	B4JSC2	1.03875e-84	contig_0006512	1.21461	0.280497	0.00185849	Forkhead box protein O
regulation of cellular response to insulin stimulus	GO:0046626;GO:1900076;GO:0046627;GO:1900077	2	0.909589	Q99679	1.34683e-16	contig_0029714	1.27087	0.345818	0.0325558	Probable G-protein coupled receptor 21
regulation of cellular response to insulin stimulus	GO:0046626;GO:1900076;GO:0046627;GO:1900077	2	0.909589	P41542	0	contig_0009639	-1.27069	-0.345613	0.0131805	General vesicular transport factor p115
cochlea development	GO:0090102	2	0.26315	Q61371	0	contig_0015919	1.39953	0.484943	0.000764657	Intraflagellar transport protein 88 homolog
cochlea development	GO:0090102	2	0.26315	D4ACX8	1.40979e-89	contig_0037471	-1.26181	-0.3355	0.00034091	Protocadherin-16
cochlea development	GO:0090102	2	0.26315	Q96JQ0	9.5293e-13	contig_0045305	1.61522	0.69173	0.0035599	Protocadherin-16
cochlea development	GO:0090102	2	0.26315	Q10743	2.6788e-71	contig_0035912	47.6452	5.57426	0.0239762	Disintegrin and metalloproteinase domain-containing protein 10
cochlea development	GO:0090102	2	0.26315	Q8BFU8	2.24369e-52	contig_0000767	2.53435	1.34161	2.64629e-05	Vesicular glutamate transporter 3
cochlea development	GO:0090102	2	0.26315	Q7TSF2	5.29014e-20	contig_0003092	2.12873	1.09	2.12617e-05	Vesicular glutamate transporter 3
cochlea development	GO:0090102	2	0.26315	Q920B6	6.85277e-44	contig_0028788	3.34907	1.74376	0	Potassium channel subfamily K member 2
cochlea development	GO:0090102	2	0.26315	Q9EPH0	4.05875e-115	contig_0020594	-1.58576	-0.665174	0.00794845	Prestin
cochlea development	GO:0090102	2	0.26315	Q9BXF3	7.66745e-28	contig_0002605	-1.33727	-0.419286	0.00853057	Cat eye syndrome critical region protein 2
positive regulation of nuclear division	GO:0045840;GO:0051785	4	0.382731	P05019	0.00115776	contig_0037611	3.89695	1.96234	0	Insulin-like growth factor I
positive regulation of nuclear division	GO:0045840;GO:0051785	4	0.382731	Q13042	5.32245e-74	contig_0013475	-1.57324	-0.653738	0.0440211	Cell division cycle protein 16 homolog
positive regulation of nuclear division	GO:0045840;GO:0051785	4	0.382731	P06400	5.71156e-16	contig_0024539	-1.81113	-0.85689	0.0345798	Retinoblastoma-associated protein
positive regulation of nuclear division	GO:0045840;GO:0051785	4	0.382731	P33568	1.15262e-72	contig_0006807	-1.92151	-0.942242	9.83903e-06	Retinoblastoma-associated protein
positive regulation of nuclear division	GO:0045840;GO:0051785	4	0.382731	Q91VN0	1.60518e-42	contig_0026434	-1.23139	-0.300293	0.000630688	Low-density lipoprotein receptor-related protein 5
positive regulation of nuclear division	GO:0045840;GO:0051785	4	0.382731	P49337	1.51201e-98	contig_0035917	-1.32235	-0.403109	0.00763629	Protein Wnt-4
positive regulation of nuclear division	GO:0045840;GO:0051785	4	0.382731	Q9NQW5	9.87521e-13	contig_0036635	-3.19186	-1.6744	0.00702273	Probable histone-lysine N-methyltransferase PRDM7
regulation of hippo signaling	GO:0035331;GO:0035330	7	0.703199	Q24292	3.18759e-27	contig_0040713	1.61024	0.687277	0.000267298	Protein dachsous
regulation of hippo signaling	GO:0035331;GO:0035330	7	0.703199	O14578	1.30134e-138	contig_0008665	-1.33494	-0.416778	0.0112081	Citron Rho-interacting kinase
regulation of hippo signaling	GO:0035331;GO:0035330	7	0.703199	P49657	0	contig_0005344	-1.28633	-0.363257	3.35928e-05	Serine/threonine-protein kinase minibrain
regulation of hippo signaling	GO:0035331;GO:0035330	7	0.703199	P10040	1.20552e-17	contig_0035850	1.38739	0.47237	0.0166586	Protein crumbs
regulation of hippo signaling	GO:0035331;GO:0035330	7	0.703199	P33450	5.57292	contig_0031040	1.79314	0.842491	4.55095e-07	Cadherin-related tumor suppressor
cellular response to biotic stimulus	GO:0071222;GO:0071219;GO:0071216	2	0.0100666	Q07969	2.79312e-81	contig_0035805	2.53905	1.34429	0	Platelet glycoprotein 4
cellular response to biotic stimulus	GO:0071222;GO:0071219;GO:0071216	2	0.0100666	Q92887	2.67796e-23	contig_0014041	1.66366	0.734359	0.000808332	Canalicular multispecific organic anion transporter 1
cellular response to biotic stimulus	GO:0071222;GO:0071219;GO:0071216	2	0.0100666	P41233	0	contig_0026163	2.13625	1.09508	0	ATP-binding cassette sub-family A member 1
cellular response to biotic stimulus	GO:0071222;GO:0071219;GO:0071216	2	0.0100666	Q9UDY8	3.04897e-61	contig_0006184	1.56174	0.643152	0.000103346	Mucosa-associated lymphoid tissue lymphoma translocation protein 1
cellular response to biotic stimulus	GO:0071222;GO:0071219;GO:0071216	2	0.0100666	O08529	5.11546e-102	contig_0009843	-1.7849	-0.835847	6.74445e-09	Calpain-2 catalytic subunit
cellular response to biotic stimulus	GO:0071222;GO:0071219;GO:0071216	2	0.0100666	Q9EPU0	0	contig_0002570	1.1677	0.223666	0.0251735	Regulator of nonsense transcripts 1
cellular response to biotic stimulus	GO:0071222;GO:0071219;GO:0071216	2	0.0100666	P20393	7.52645e-16	contig_0021220	1.23848	0.308565	0.000577944	Nuclear receptor subfamily 1 group D member 1
cellular response to biotic stimulus	GO:0071222;GO:0071219;GO:0071216	2	0.0100666	Q9JJ00	2.24771e-27	contig_0045944	1.74098	0.799896	1.73098e-06	Phospholipid scramblase 1
cellular response to biotic stimulus	GO:0071222;GO:0071219;GO:0071216	2	0.0100666	P56558	5.00402e-11	contig_0002673	-1.25411	-0.326658	0.0332449	UDP-N-acetylglucosamine--peptide N-acetylglucosaminyltransferase 110 kDa subunit
cellular response to biotic stimulus	GO:0071222;GO:0071219;GO:0071216	2	0.0100666	Q99JG7	5.05469e-13	contig_0000253	2.00654	1.00471	0	TNFAIP3-interacting protein 2
cellular response to biotic stimulus	GO:0071222;GO:0071219;GO:0071216	2	0.0100666	Q3SZZ2	1.19601e-22	contig_0000659	1.20084	0.264048	0.00492924	X-box-binding protein 1
cellular response to biotic stimulus	GO:0071222;GO:0071219;GO:0071216	2	0.0100666	Q60769	0.000581136	contig_0012991	1.69229	0.758977	8.17373e-09	Tumor necrosis factor alpha-induced protein 3
cellular response to biotic stimulus	GO:0071222;GO:0071219;GO:0071216	2	0.0100666	Q9JLJ0	1.99256e-16	contig_0004926	1.34105	0.423358	2.97762e-07	Lipopolysaccharide-induced tumor necrosis factor-alpha factor homolog
cellular response to biotic stimulus	GO:0071222;GO:0071219;GO:0071216	2	0.0100666	Q99732	1.08425e-07	contig_0013301	1.70262	0.767753	3.52796e-08	Lipopolysaccharide-induced tumor necrosis factor-alpha factor
cellular response to biotic stimulus	GO:0071222;GO:0071219;GO:0071216	2	0.0100666	Q9JIZ9	9.19478e-10	contig_0041602	17.6185	4.13902	1.72914e-05	Phospholipid scramblase 3
cellular response to biotic stimulus	GO:0071222;GO:0071219;GO:0071216	2	0.0100666	Q04861	1.068e-12	contig_0000599	1.35039	0.433375	0.00253411	Nuclear factor NF-kappa-B p105 subunit
cellular response to biotic stimulus	GO:0071222;GO:0071219;GO:0071216	2	0.0100666	Q8BMS2	3.5123e-65	contig_0032728	4.24459	2.08562	0.00276696	Spondin-2
cellular response to biotic stimulus	GO:0071222;GO:0071219;GO:0071216	2	0.0100666	P54987	2.7796e-126	contig_0002860	5.07584	2.34365	0	Cis-aconitate decarboxylase
cellular response to biotic stimulus	GO:0071222;GO:0071219;GO:0071216	2	0.0100666	Q0GC71	1.11026e-21	contig_0011514	1.65511	0.726925	4.11102e-05	Toll-like receptor 2
cellular response to biotic stimulus	GO:0071222;GO:0071219;GO:0071216	2	0.0100666	Q15399	1.68603e-07	contig_0040439	-7.41391	-2.89024	0	Toll-like receptor 1
cellular response to biotic stimulus	GO:0071222;GO:0071219;GO:0071216	2	0.0100666	Q704V6	0.0235738	contig_0039584	-2.09895	-1.06967	0.00362686	Toll-like receptor 6
cellular response to biotic stimulus	GO:0071222;GO:0071219;GO:0071216	2	0.0100666	Q80W54	0	contig_0011226	-1.31012	-0.389699	0.0034355	CAAX prenyl protease 1 homolog
regulation of secretion	GO:0051046	3	0.382731	A2ASS6	0.0385401	contig_0039287	-1.38625	-0.471191	0.0425225	Titin
regulation of secretion	GO:0051046	3	0.382731	Q9WU70	0	contig_0007550	-1.28072	-0.356951	0.000143526	Syntaxin-binding protein 5
regulation of secretion	GO:0051046	3	0.382731	P43143	3.67756e-39	contig_0047345	-3.00401	-1.58689	0.00907588	Neuronal acetylcholine receptor subunit alpha-6
regulation of secretion	GO:0051046	3	0.382731	Q9R0W9	5.03825e-31	contig_0045011	8.11721	3.02098	1.21964e-05	Neuronal acetylcholine receptor subunit alpha-6
regulation of secretion	GO:0051046	3	0.382731	P46531	8.47385e-20	contig_0006605	-1.30252	-0.381309	0.0339473	Neurogenic locus notch homolog protein 1
regulation of secretion	GO:0051046	3	0.382731	Q9I8D1	0	contig_0027707	-1.47616	-0.561853	8.97371e-06	Unconventional myosin-VI
regulation of secretion	GO:0051046	3	0.382731	Q9UM54	1.15467e-177	contig_0002786	-1.36942	-0.453564	1.39212e-07	Unconventional myosin-VI
regulation of secretion	GO:0051046	3	0.382731	Q02977	2.71801e-145	contig_0001541	1.29953	0.377987	1.9396e-05	Proto-oncogene tyrosine-protein kinase Yrk
regulation of secretion	GO:0051046	3	0.382731	Q9Y5Q5	1.97785e-32	contig_0040885	1.5857	0.665117	0.000335146	Atrial natriuretic peptide-converting enzyme
regulation of secretion	GO:0051046	3	0.382731	Q9JMH9	0	contig_0003136	-1.27351	-0.348808	0.000222315	Unconventional myosin-XVIIIa
regulation of secretion	GO:0051046	3	0.382731	Q92614	5.35293e-77	contig_0009939	-1.18449	-0.24426	0.026583	Unconventional myosin-XVIIIa
regulation of secretion	GO:0051046	3	0.382731	Q80XP9	2.6936e-68	contig_0001049	1.20613	0.270386	0.00362466	Serine/threonine-protein kinase WNK3
regulation of secretion	GO:0051046	3	0.382731	P05019	0.00115776	contig_0037611	3.89695	1.96234	0	Insulin-like growth factor I
regulation of secretion	GO:0051046	3	0.382731	Q5S006	0	contig_0015332	1.38105	0.46577	1.40462e-06	Leucine-rich repeat serine/threonine-protein kinase 2
regulation of secretion	GO:0051046	3	0.382731	Q15811	4.6604e-134	contig_0008579	-1.33431	-0.41609	0.000591893	Intersectin-1
regulation of secretion	GO:0051046	3	0.382731	Q8BHY3	0	contig_0004285	-1.19071	-0.251823	0.0170278	Anoctamin-1
regulation of secretion	GO:0051046	3	0.382731	P23640	8.80646e-104	contig_0018579	-1.44202	-0.528088	1.60589e-05	Ras-related protein Rab-27A
regulation of secretion	GO:0051046	3	0.382731	Q99MQ3	1.61344e-76	contig_0003161	1.20257	0.266118	0.0064113	Serine/threonine-protein kinase PINK1, mitochondrial
regulation of secretion	GO:0051046	3	0.382731	P15105	7.03809	contig_0042974	1.98534	0.989386	0.0231894	Glutamine synthetase
regulation of secretion	GO:0051046	3	0.382731	P22909	0.000101797	contig_0002964	-3.32757	-1.73447	0.00869007	Alpha-2A adrenergic receptor
regulation of secretion	GO:0051046	3	0.382731	P17712	1.43529e-30	contig_0030565	-3.06731	-1.61697	0.00770922	Glucokinase
regulation of secretion	GO:0051046	3	0.382731	O00429	0	contig_0004143	-1.24818	-0.319831	0.00136647	Dynamin-1-like protein
regulation of secretion	GO:0051046	3	0.382731	Q08BI9	1.23211e-97	contig_0001347	-1.25841	-0.331597	0.000158238	Calcium uniporter protein, mitochondrial
regulation of secretion	GO:0051046	3	0.382731	Q7YU29	3.92931e-73	contig_0017154	-1.47127	-0.557066	0.001208	Dystrophin, isoform E
regulation of secretion	GO:0051046	3	0.382731	Q99719	1.09618e-144	contig_0026850	-1.30164	-0.380327	4.38745e-05	Septin-5
regulation of secretion	GO:0051046	3	0.382731	O60500	2.7451e-136	contig_0029820	-1.18335	-0.242874	0.0160515	Nephrin
regulation of secretion	GO:0051046	3	0.382731	Q8C4U3	2.38007e-51	contig_0028892	-1.41997	-0.505855	2.07416e-06	Secreted frizzled-related protein 1
regulation of secretion	GO:0051046	3	0.382731	P81623	6.87927e-47	contig_0017104	-1.91319	-0.93598	9.25084e-06	Endoplasmic reticulum resident protein 29
regulation of secretion	GO:0051046	3	0.382731	Q8IWT6	1.11598e-09	contig_0002410	1.18872	0.249404	0.0342559	Volume-regulated anion channel subunit LRRC8A
regulation of secretion	GO:0051046	3	0.382731	Q9HF56	2.64278e-44	contig_0005581	1.29196	0.369566	0.00998359	Cell division control protein 42
regulation of secretion	GO:0051046	3	0.382731	P20393	7.52645e-16	contig_0021220	1.23848	0.308565	0.000577944	Nuclear receptor subfamily 1 group D member 1
regulation of secretion	GO:0051046	3	0.382731	P48441	0	contig_0018184	1.24319	0.314043	0.0455734	Alpha-L-iduronidase
regulation of secretion	GO:0051046	3	0.382731	Q9ES30	1.33088e-09	contig_0041414	2.28217	1.19041	0.0244876	Complement C1q tumor necrosis factor-related protein 3
regulation of secretion	GO:0051046	3	0.382731	Q8WZ42	0.401863	contig_0041424	2.17081	1.11823	0.000277164	Titin
regulation of secretion	GO:0051046	3	0.382731	P97784	0	contig_0007958	-2.06605	-1.04687	3.12039e-13	Cryptochrome-1
regulation of secretion	GO:0051046	3	0.382731	Q9QUJ7	4.32783	contig_0015525	1.62889	0.703893	0.0270543	Long-chain-fatty-acid--CoA ligase 4
regulation of secretion	GO:0051046	3	0.382731	Q9JI85	7.26574e-80	contig_0003125	1.24191	0.31256	0.000813438	Nucleobindin-2
regulation of secretion	GO:0051046	3	0.382731	P30551	9.19556e-06	contig_0004814	2.05154	1.03671	8.17595e-13	Cholecystokinin receptor type A
regulation of secretion	GO:0051046	3	0.382731	Q9CZV8	5.32094e-88	contig_0002986	1.18519	0.245116	0.0171029	F-box/LRR-repeat protein 20
regulation of secretion	GO:0051046	3	0.382731	Q61425	3.05676e-82	contig_0005861	-1.5511	-0.633293	0.000283427	Hydroxyacyl-coenzyme A dehydrogenase, mitochondrial
regulation of secretion	GO:0051046	3	0.382731	B6VQA1	2.34504e-15	contig_0043055	-1.36642	-0.450397	0.0487142	Protein dimmed
regulation of secretion	GO:0051046	3	0.382731	Q6VUC1	3.46719e-20	contig_0009993	1.52773	0.611389	0.000472721	DPH3 homolog
regulation of secretion	GO:0051046	3	0.382731	E9PTA2	0.639174	contig_0016434	2.24677	1.16785	0.0106717	Transient receptor potential cation channel subfamily M member 2
regulation of secretion	GO:0051046	3	0.382731	P82094	3.0242e-95	contig_0004934	1.24274	0.313529	0.015102	TATA element modulatory factor
regulation of secretion	GO:0051046	3	0.382731	Q9R0N9	0.000571713	contig_0027575	1.26163	0.335284	0.00651242	Synaptotagmin-9
regulation of secretion	GO:0051046	3	0.382731	Q24735	0.718857	contig_0033040	-2.42978	-1.28082	0.0307451	Protein 60A
regulation of secretion	GO:0051046	3	0.382731	Q91VN0	1.60518e-42	contig_0026434	-1.23139	-0.300293	0.000630688	Low-density lipoprotein receptor-related protein 5
regulation of secretion	GO:0051046	3	0.382731	Q9D4H1	1.16701e-09	contig_0008544	1.3057	0.384823	0.00466646	Exocyst complex component 2
regulation of secretion	GO:0051046	3	0.382731	Q9DB05	5.74526e-66	contig_0004387	1.19026	0.251283	0.0168172	Alpha-soluble NSF attachment protein
regulation of secretion	GO:0051046	3	0.382731	Q8ITC9	1.9966e-75	contig_0027653	1.48247	0.568006	0.00556924	Pyrokinin-1 receptor
regulation of secretion	GO:0051046	3	0.382731	Q9VCY8	5.51788e-139	contig_0005890	1.48483	0.570296	3.43827e-13	Adiponectin receptor protein
regulation of secretion	GO:0051046	3	0.382731	P50416	2.93847	contig_0010942	1.78479	0.835755	6.29114e-11	Carnitine O-palmitoyltransferase 1, liver isoform
regulation of secretion	GO:0051046	3	0.382731	P41823	1.77612e-130	contig_0008267	1.29826	0.376582	6.83039e-06	Synaptotagmin-1
regulation of secretion	GO:0051046	3	0.382731	Q8VIJ5	1.94764e-144	contig_0002115	-1.1996	-0.262548	0.00541097	Protein O-GlcNAcase
regulation of secretion	GO:0051046	3	0.382731	Q91766	1.61562e-166	contig_0010413	1.73515	0.795058	0	Hepatocyte nuclear factor 4-alpha
imaginal disc-derived appendage morphogenesis	GO:0035114;GO:0035120;GO:0007476	2	0.909589	P33450	5.57292	contig_0031040	1.79314	0.842491	4.55095e-07	Cadherin-related tumor suppressor
imaginal disc-derived appendage morphogenesis	GO:0035114;GO:0035120;GO:0007476	2	0.909589	P07207	3.27454	contig_0030459	-2.01886	-1.01354	8.85282e-05	Neurogenic locus Notch protein
imaginal disc-derived appendage morphogenesis	GO:0035114;GO:0035120;GO:0007476	2	0.909589	Q9VQH2	0	contig_0036460	2.59134	1.3737	0	Dual oxidase
imaginal disc-derived appendage morphogenesis	GO:0035114;GO:0035120;GO:0007476	2	0.909589	Q94545	1.25243e-169	contig_0014747	-1.4001	-0.485526	0.0241104	Set1/Ash2 histone methyltransferase complex subunit ASH2
imaginal disc-derived appendage morphogenesis	GO:0035114;GO:0035120;GO:0007476	2	0.909589	P10180	3.6331e-16	contig_0004810	-1.18022	-0.239054	0.01344	Homeobox protein cut
imaginal disc-derived appendage morphogenesis	GO:0035114;GO:0035120;GO:0007476	2	0.909589	P20009	1.42997e-31	contig_0030701	-1.33522	-0.417073	0.0185321	Homeotic protein distal-less
regulation of keratinocyte differentiation	GO:0045616	4	0.243263	P46531	8.47385e-20	contig_0006605	-1.30252	-0.381309	0.0339473	Neurogenic locus notch homolog protein 1
regulation of keratinocyte differentiation	GO:0045616	4	0.243263	Q02874	1.76209e-16	contig_0005354	-1.25919	-0.332491	0.00141847	Core histone macro-H2A.1
regulation of keratinocyte differentiation	GO:0045616	4	0.243263	P17431	1.17623e-43	contig_0002059	-1.33287	-0.414541	7.54439e-07	mRNA decay activator protein ZFP36L1
regulation of keratinocyte differentiation	GO:0045616	4	0.243263	Q9JI99	1.78749e-68	contig_0008416	-1.40607	-0.491672	1.25093e-09	Sphingosine-1-phosphate phosphatase 1
regulation of catabolic process	GO:0031329;GO:0009894	3	0.203684	Q8BIA4	6.95213e-80	contig_0027402	-1.35752	-0.440973	0.00228032	F-box/WD repeat-containing protein 8
regulation of catabolic process	GO:0031329;GO:0009894	3	0.203684	Q61371	0	contig_0015919	1.39953	0.484943	0.000764657	Intraflagellar transport protein 88 homolog
regulation of catabolic process	GO:0031329;GO:0009894	3	0.203684	Q4VCS5	1.23969e-50	contig_0000931	-1.21947	-0.286257	0.00209125	Angiomotin
regulation of catabolic process	GO:0031329;GO:0009894	3	0.203684	O08992	6.23966e-48	contig_0000330	1.5047	0.589472	1.03641e-13	Syntenin-1
regulation of catabolic process	GO:0031329;GO:0009894	3	0.203684	P05019	0.00115776	contig_0037611	3.89695	1.96234	0	Insulin-like growth factor I
regulation of catabolic process	GO:0031329;GO:0009894	3	0.203684	Q5S006	0	contig_0015332	1.38105	0.46577	1.40462e-06	Leucine-rich repeat serine/threonine-protein kinase 2
regulation of catabolic process	GO:0031329;GO:0009894	3	0.203684	P10040	1.20552e-17	contig_0035850	1.38739	0.47237	0.0166586	Protein crumbs
regulation of catabolic process	GO:0031329;GO:0009894	3	0.203684	Q6UX65	3.00308e-41	contig_0034873	1.44847	0.534529	0.00199856	DNA damage-regulated autophagy modulator protein 2
regulation of catabolic process	GO:0031329;GO:0009894	3	0.203684	Q99MQ3	1.61344e-76	contig_0003161	1.20257	0.266118	0.0064113	Serine/threonine-protein kinase PINK1, mitochondrial
regulation of catabolic process	GO:0031329;GO:0009894	3	0.203684	Q9BZC7	0.485688	contig_0018531	3.42798	1.77736	0.0142504	ATP-binding cassette sub-family A member 2
regulation of catabolic process	GO:0031329;GO:0009894	3	0.203684	A8E5V9	2.04366e-13	contig_0000624	1.2439	0.314872	0.0138173	Stimulator of interferon genes protein
regulation of catabolic process	GO:0031329;GO:0009894	3	0.203684	F1M391	5.11906e-06	contig_0036822	-2.5812	-1.36804	0.00014265	Stimulator of interferon genes protein
regulation of catabolic process	GO:0031329;GO:0009894	3	0.203684	P60519	2.93091e-54	contig_0003259	1.27575	0.351343	0.000490578	Gamma-aminobutyric acid receptor-associated protein-like 2
regulation of catabolic process	GO:0031329;GO:0009894	3	0.203684	Q9C0C7	4.65704e-66	contig_0009872	-1.27211	-0.34722	0.00449115	Activating molecule in BECN1-regulated autophagy protein 1
regulation of catabolic process	GO:0031329;GO:0009894	3	0.203684	Q9VFC8	0	contig_0008111	-1.64862	-0.721262	2.30104e-07	Glycogen [starch] synthase
regulation of catabolic process	GO:0031329;GO:0009894	3	0.203684	Q9QXE4	9.49031e-09	contig_0007152	1.26925	0.343979	0.000156086	Tumor protein p53-inducible nuclear protein 1
regulation of catabolic process	GO:0031329;GO:0009894	3	0.203684	A7SLZ2	1.14213e-10	contig_0005073	1.48009	0.565683	0.000732964	Stimulator of interferon genes protein
regulation of catabolic process	GO:0031329;GO:0009894	3	0.203684	P31696	0.000893487	contig_0038542	-1.42077	-0.506677	0.0453965	Agrin
regulation of catabolic process	GO:0031329;GO:0009894	3	0.203684	Q99623	7.36238e-122	contig_0007050	-1.25623	-0.329099	0.0284683	Prohibitin-2
regulation of catabolic process	GO:0031329;GO:0009894	3	0.203684	P0C5Y8	0.000888963	contig_0013118	1.61964	0.695676	0.027305	Alsin
regulation of catabolic process	GO:0031329;GO:0009894	3	0.203684	P04792	0.000147785	contig_0026480	2.39277	1.25868	0.016307	Heat shock protein beta-1
regulation of catabolic process	GO:0031329;GO:0009894	3	0.203684	Q2TA06	7.24261e-122	contig_0010263	-1.41616	-0.501988	0.00245631	Aurora kinase A
regulation of catabolic process	GO:0031329;GO:0009894	3	0.203684	P97477	1.99839e-139	contig_0012303	-1.42779	-0.513784	0.00180154	Aurora kinase A
regulation of catabolic process	GO:0031329;GO:0009894	3	0.203684	P22909	0.000101797	contig_0002964	-3.32757	-1.73447	0.00869007	Alpha-2A adrenergic receptor
regulation of catabolic process	GO:0031329;GO:0009894	3	0.203684	P07602	2.74182e-19	contig_0036932	-1.18228	-0.241573	0.0138855	Prosaposin
regulation of catabolic process	GO:0031329;GO:0009894	3	0.203684	Q63690	5.01166e-09	contig_0006403	1.31212	0.391896	0.0418014	Apoptosis regulator BAX
regulation of catabolic process	GO:0031329;GO:0009894	3	0.203684	P17712	1.43529e-30	contig_0030565	-3.06731	-1.61697	0.00770922	Glucokinase
regulation of catabolic process	GO:0031329;GO:0009894	3	0.203684	P98161	2.33494e-05	contig_0045026	-3.42482	-1.77603	0.00406696	Polycystin-1
regulation of catabolic process	GO:0031329;GO:0009894	3	0.203684	Q6MG49	5.72982e-52	contig_0005353	1.42208	0.508006	1.68817e-09	Large proline-rich protein BAG6
regulation of catabolic process	GO:0031329;GO:0009894	3	0.203684	Q07139	0	contig_0006827	-1.41336	-0.499131	6.31901e-06	Protein ECT2
regulation of catabolic process	GO:0031329;GO:0009894	3	0.203684	Q9Z254	3.14219e-102	contig_0021460	1.32322	0.404054	1.57185e-06	PDZ domain-containing protein GIPC1
regulation of catabolic process	GO:0031329;GO:0009894	3	0.203684	Q0III9	1.47631e-09	contig_0022662	-2.19311	-1.13298	0	Alpha-actinin-3
regulation of catabolic process	GO:0031329;GO:0009894	3	0.203684	P50616	7.10192e-43	contig_0035323	1.1979	0.260503	0.0108916	Protein Tob1
regulation of catabolic process	GO:0031329;GO:0009894	3	0.203684	Q8MQW8	3.39741e-92	contig_0009061	-1.55602	-0.637864	1.14343e-08	Protein sprint
regulation of catabolic process	GO:0031329;GO:0009894	3	0.203684	Q8CCN5	0	contig_0006630	1.35554	0.438865	6.48055e-07	Breast carcinoma-amplified sequence 3 homolog
regulation of catabolic process	GO:0031329;GO:0009894	3	0.203684	P07207	3.27454	contig_0030459	-2.01886	-1.01354	8.85282e-05	Neurogenic locus Notch protein
regulation of catabolic process	GO:0031329;GO:0009894	3	0.203684	P49337	1.51201e-98	contig_0035917	-1.32235	-0.403109	0.00763629	Protein Wnt-4
regulation of catabolic process	GO:0031329;GO:0009894	3	0.203684	Q5U651	2.7738e-08	contig_0042495	-2.18057	-1.1247	0.0373818	Ras-interacting protein 1
regulation of catabolic process	GO:0031329;GO:0009894	3	0.203684	Q07832	0	contig_0007725	-1.3481	-0.430927	2.32433e-06	Serine/threonine-protein kinase PLK1
regulation of catabolic process	GO:0031329;GO:0009894	3	0.203684	Q8BX57	1.57319e-168	contig_0009190	1.34715	0.429911	0.0154197	PX domain-containing protein kinase-like protein
regulation of catabolic process	GO:0031329;GO:0009894	3	0.203684	P53351	3.68476e-149	contig_0010137	-1.40049	-0.485928	2.55248e-08	Serine/threonine-protein kinase PLK2
regulation of catabolic process	GO:0031329;GO:0009894	3	0.203684	Q9DEA3	2.24711e-139	contig_0005930	-2.54951	-1.35022	0	Proliferating cell nuclear antigen
regulation of catabolic process	GO:0031329;GO:0009894	3	0.203684	Q9NPJ1	8.45419e-59	contig_0003034	-1.35221	-0.43532	0.00427096	McKusick-Kaufman/Bardet-Biedl syndromes putative chaperonin
regulation of catabolic process	GO:0031329;GO:0009894	3	0.203684	Q9EPU0	0	contig_0002570	1.1677	0.223666	0.0251735	Regulator of nonsense transcripts 1
regulation of catabolic process	GO:0031329;GO:0009894	3	0.203684	Q96T88	1.95557e-40	contig_0023224	-3.60564	-1.85026	7.01724e-05	E3 ubiquitin-protein ligase UHRF1
regulation of catabolic process	GO:0031329;GO:0009894	3	0.203684	Q9Z148	0	contig_0004556	-1.34073	-0.423013	9.94261e-07	Histone-lysine N-methyltransferase EHMT2
regulation of catabolic process	GO:0031329;GO:0009894	3	0.203684	Q8BK67	8.92913e-167	contig_0010375	-1.52552	-0.609306	1.87281e-14	Protein RCC2
regulation of catabolic process	GO:0031329;GO:0009894	3	0.203684	Q8N6T7	2.49425e-39	contig_0027106	1.97193	0.979611	9.42521e-08	NAD-dependent protein deacetylase sirtuin-6
regulation of catabolic process	GO:0031329;GO:0009894	3	0.203684	Q9QUR7	8.38773e-60	contig_0008147	-1.41519	-0.500993	0.00213152	Peptidyl-prolyl cis-trans isomerase NIMA-interacting 1
regulation of catabolic process	GO:0031329;GO:0009894	3	0.203684	G5EDB9	0.00224117	contig_0046309	-1.91289	-0.935755	0.0102811	Rap guanine nucleotide exchange factor
regulation of catabolic process	GO:0031329;GO:0009894	3	0.203684	Q9JJ00	2.24771e-27	contig_0045944	1.74098	0.799896	1.73098e-06	Phospholipid scramblase 1
regulation of catabolic process	GO:0031329;GO:0009894	3	0.203684	P70207	1.00593e-72	contig_0041995	-1.51781	-0.601988	8.58262e-07	Plexin-A2
regulation of catabolic process	GO:0031329;GO:0009894	3	0.203684	P02599	1.89364e-29	contig_0035468	-1.65861	-0.729977	0.000897377	Calmodulin
regulation of catabolic process	GO:0031329;GO:0009894	3	0.203684	A7E2V4	3.22123e-28	contig_0021643	1.2614	0.335025	0.0184693	Zinc finger SWIM domain-containing protein 8
regulation of catabolic process	GO:0031329;GO:0009894	3	0.203684	P12270	0	contig_0001536	-1.3163	-0.396491	0.000490225	Nucleoprotein TPR
regulation of catabolic process	GO:0031329;GO:0009894	3	0.203684	P52566	3.26036e-46	contig_0000892	-1.39532	-0.480598	3.88866e-05	Rho GDP-dissociation inhibitor 2
regulation of catabolic process	GO:0031329;GO:0009894	3	0.203684	O54829	0	contig_0041264	-1.26662	-0.340987	0.046326	Regulator of G-protein signaling 7
regulation of catabolic process	GO:0031329;GO:0009894	3	0.203684	Q13905	5.08129e-131	contig_0015460	-1.23139	-0.300285	0.00285213	Rap guanine nucleotide exchange factor 1
regulation of catabolic process	GO:0031329;GO:0009894	3	0.203684	Q9Z2D0	8.32395e-180	contig_0005171	-1.20584	-0.27004	0.0438455	Myotubularin-related protein 9
regulation of catabolic process	GO:0031329;GO:0009894	3	0.203684	Q96AD5	5.32742e-88	contig_0008338	1.357	0.440422	0.000851202	Patatin-like phospholipase domain-containing protein 2
regulation of catabolic process	GO:0031329;GO:0009894	3	0.203684	Q9NSU2	2.56713e-09	contig_0017408	1.33694	0.418931	0.0136475	Three-prime repair exonuclease 1
regulation of catabolic process	GO:0031329;GO:0009894	3	0.203684	P56558	5.00402e-11	contig_0002673	-1.25411	-0.326658	0.0332449	UDP-N-acetylglucosamine--peptide N-acetylglucosaminyltransferase 110 kDa subunit
regulation of catabolic process	GO:0031329;GO:0009894	3	0.203684	Q9Y6P5	2.80271e-134	contig_0002425	1.48693	0.572337	2.16344e-08	Sestrin-1
regulation of catabolic process	GO:0031329;GO:0009894	3	0.203684	Q15751	0	contig_0004658	-1.223	-0.29042	0.00225307	Probable E3 ubiquitin-protein ligase HERC1
regulation of catabolic process	GO:0031329;GO:0009894	3	0.203684	P21856	3.58131e-160	contig_0000477	-1.23059	-0.299355	0.00106566	Rab GDP dissociation inhibitor alpha
regulation of catabolic process	GO:0031329;GO:0009894	3	0.203684	Q13976	0	contig_0001629	-1.33759	-0.419638	3.60968e-06	cGMP-dependent protein kinase 1
regulation of catabolic process	GO:0031329;GO:0009894	3	0.203684	O75832	1.4017e-71	contig_0005638	-1.24858	-0.320285	0.0178216	26S proteasome non-ATPase regulatory subunit 10
regulation of catabolic process	GO:0031329;GO:0009894	3	0.203684	Q9UHD2	3.01342e-73	contig_0004079	1.36521	0.449122	1.7842e-06	Serine/threonine-protein kinase TBK1
regulation of catabolic process	GO:0031329;GO:0009894	3	0.203684	Q6UWE0	8.98844e-119	contig_0007533	1.45858	0.544564	2.71728e-11	E3 ubiquitin-protein ligase LRSAM1
regulation of catabolic process	GO:0031329;GO:0009894	3	0.203684	Q9Z0X1	1.38643e-95	contig_0013247	-1.46985	-0.55567	0.00323954	Apoptosis-inducing factor 1, mitochondrial
regulation of catabolic process	GO:0031329;GO:0009894	3	0.203684	Q920F5	3.31631e-133	contig_0000835	1.84483	0.883486	4.2845e-11	Malonyl-CoA decarboxylase, mitochondrial
regulation of catabolic process	GO:0031329;GO:0009894	3	0.203684	B1WAX6	1.67042e-37	contig_0011143	1.40807	0.493722	0.000661841	Fructose-2,6-bisphosphatase TIGAR
regulation of catabolic process	GO:0031329;GO:0009894	3	0.203684	O43741	2.55156e-47	contig_0001433	1.24109	0.311613	0.000906855	5'-AMP-activated protein kinase subunit beta-2
regulation of catabolic process	GO:0031329;GO:0009894	3	0.203684	Q99PQ1	2.19777e-17	contig_0015825	1.54826	0.630649	0.0161606	Tripartite motif-containing protein 12A
regulation of catabolic process	GO:0031329;GO:0009894	3	0.203684	P17431	1.17623e-43	contig_0002059	-1.33287	-0.414541	7.54439e-07	mRNA decay activator protein ZFP36L1
regulation of catabolic process	GO:0031329;GO:0009894	3	0.203684	P24386	4.03731e-118	contig_0011040	1.34869	0.431561	0.0119284	Rab proteins geranylgeranyltransferase component A 1
regulation of catabolic process	GO:0031329;GO:0009894	3	0.203684	Q9P3U4	7.7868e-23	contig_0036733	1.70713	0.771573	0.00431154	E3 ubiquitin-protein ligase dbl4
regulation of catabolic process	GO:0031329;GO:0009894	3	0.203684	Q96S16	6.07313e-23	contig_0032723	-1.86794	-0.901449	4.78212e-11	JmjC domain-containing protein 8
regulation of catabolic process	GO:0031329;GO:0009894	3	0.203684	Q3SZZ2	1.19601e-22	contig_0000659	1.20084	0.264048	0.00492924	X-box-binding protein 1
regulation of catabolic process	GO:0031329;GO:0009894	3	0.203684	Q96HY6	1.90542e-35	contig_0016157	1.42113	0.507042	0.0139121	DDRGK domain-containing protein 1
regulation of catabolic process	GO:0031329;GO:0009894	3	0.203684	Q52KR2	0.0433024	contig_0000074	2.83599	1.50385	3.5142e-06	Leucine-rich repeats and immunoglobulin-like domains protein 2
regulation of catabolic process	GO:0031329;GO:0009894	3	0.203684	Q5PQT2	1.61657e-161	contig_0002899	1.18544	0.245417	0.0126959	Myotubularin-related protein 3
regulation of catabolic process	GO:0031329;GO:0009894	3	0.203684	P50636	0	contig_0004218	1.34744	0.430224	3.71127e-07	E3 ubiquitin-protein ligase RNF19A
regulation of catabolic process	GO:0031329;GO:0009894	3	0.203684	Q5RFV4	1.51357e-89	contig_0017897	1.36195	0.445672	0.0239258	Probable E3 ubiquitin-protein ligase RNF144A-A
regulation of catabolic process	GO:0031329;GO:0009894	3	0.203684	P25153	1.46488e-79	contig_0008270	1.28191	0.358297	9.7444e-05	Ubiquitin-conjugating enzyme E2-17 kDa
regulation of catabolic process	GO:0031329;GO:0009894	3	0.203684	Q9R0C8	0.129469	contig_0015763	1.74015	0.79921	2.10529e-07	Guanine nucleotide exchange factor VAV3
regulation of catabolic process	GO:0031329;GO:0009894	3	0.203684	Q60769	0.000581136	contig_0012991	1.69229	0.758977	8.17373e-09	Tumor necrosis factor alpha-induced protein 3
regulation of catabolic process	GO:0031329;GO:0009894	3	0.203684	Q812E0	1.70237e-170	contig_0012534	1.2027	0.266281	0.00424403	Cytoplasmic polyadenylation element-binding protein 2
regulation of catabolic process	GO:0031329;GO:0009894	3	0.203684	Q9UGC6	6.95151e-61	contig_0002808	-1.16672	-0.222456	0.0383825	Regulator of G-protein signaling 17
regulation of catabolic process	GO:0031329;GO:0009894	3	0.203684	Q9H2X6	0	contig_0001700	1.29249	0.370153	7.65345e-06	Homeodomain-interacting protein kinase 2
regulation of catabolic process	GO:0031329;GO:0009894	3	0.203684	Q8N488	1.12735e-16	contig_0001361	1.27353	0.348834	0.000433147	RING1 and YY1-binding protein
regulation of catabolic process	GO:0031329;GO:0009894	3	0.203684	Q9I923	3.09052e-76	contig_0037478	-1.5946	-0.673192	0.000516244	Regucalcin
regulation of catabolic process	GO:0031329;GO:0009894	3	0.203684	Q7ZX03	4.76233e-137	contig_0001944	1.32908	0.410433	1.35101e-06	Forkhead box protein K2
regulation of catabolic process	GO:0031329;GO:0009894	3	0.203684	Q9VBP3	1.01944e-17	contig_0000271	1.55186	0.633998	0.00442372	Tankyrase
regulation of catabolic process	GO:0031329;GO:0009894	3	0.203684	O76924	0	contig_0005040	1.31662	0.396839	7.9692e-06	Potential E3 ubiquitin-protein ligase ariadne-2
regulation of catabolic process	GO:0031329;GO:0009894	3	0.203684	Q9SKC2	2.0521e-07	contig_0012327	-2.33868	-1.2257	0.00740537	Probable E3 ubiquitin-protein ligase ARI11
regulation of catabolic process	GO:0031329;GO:0009894	3	0.203684	O08582	0	contig_0009151	-1.39195	-0.477111	0.000494179	GTP-binding protein 1
regulation of catabolic process	GO:0031329;GO:0009894	3	0.203684	Q2TA45	1.13947e-64	contig_0002733	1.41032	0.496021	0.000178671	Arf-GAP domain and FG repeat-containing protein 1
regulation of catabolic process	GO:0031329;GO:0009894	3	0.203684	O00487	0	contig_0002487	-1.44427	-0.53034	0.0438858	26S proteasome non-ATPase regulatory subunit 14
regulation of catabolic process	GO:0031329;GO:0009894	3	0.203684	Q9QZ05	0	contig_0011387	1.3032	0.382054	7.79982e-05	eIF-2-alpha kinase GCN2
regulation of catabolic process	GO:0031329;GO:0009894	3	0.203684	Q9P2K8	3.86858e-43	contig_0015734	1.57786	0.657972	0.000453987	eIF-2-alpha kinase GCN2
regulation of catabolic process	GO:0031329;GO:0009894	3	0.203684	O95433	2.50541e-98	contig_0008073	1.68477	0.752555	4.9579e-05	Activator of 90 kDa heat shock protein ATPase homolog 1
regulation of catabolic process	GO:0031329;GO:0009894	3	0.203684	P82094	3.0242e-95	contig_0004934	1.24274	0.313529	0.015102	TATA element modulatory factor
regulation of catabolic process	GO:0031329;GO:0009894	3	0.203684	Q6DBQ8	3.66673e-51	contig_0003995	1.74475	0.803023	0.0018715	Ceramide-1-phosphate transfer protein
regulation of catabolic process	GO:0031329;GO:0009894	3	0.203684	P13716	5.02967e-112	contig_0013322	1.53847	0.6215	0.0103492	Delta-aminolevulinic acid dehydratase
regulation of catabolic process	GO:0031329;GO:0009894	3	0.203684	O75140	7.46362e-59	contig_0008189	-1.36069	-0.444338	0.0158434	DEP domain-containing protein 5
regulation of catabolic process	GO:0031329;GO:0009894	3	0.203684	P97494	0	contig_0008603	2.03923	1.02803	0	Glutamate--cysteine ligase catalytic subunit
regulation of catabolic process	GO:0031329;GO:0009894	3	0.203684	O46382	3.05614	contig_0017231	2.76881	1.46927	0	Brefeldin A-inhibited guanine nucleotide-exchange protein 1
regulation of catabolic process	GO:0031329;GO:0009894	3	0.203684	O75694	0	contig_0011152	-1.57793	-0.658031	9.6212e-05	Nuclear pore complex protein Nup155
regulation of catabolic process	GO:0031329;GO:0009894	3	0.203684	Q6P4F7	4.40341e-34	contig_0015435	-1.33897	-0.42112	4.8439e-06	Rho GTPase-activating protein 11A
regulation of catabolic process	GO:0031329;GO:0009894	3	0.203684	Q99PJ2	4.54743e-06	contig_0004812	-2.12313	-1.08619	0.0430312	Probable E3 ubiquitin-protein ligase TRIM8
regulation of catabolic process	GO:0031329;GO:0009894	3	0.203684	Q9V4A7	2.13207e-64	contig_0000311	-1.17602	-0.233916	0.0442916	Plexin-B
regulation of catabolic process	GO:0031329;GO:0009894	3	0.203684	O42574	5.19169e-22	contig_0030108	1.6181	0.694302	0.00365018	Beta-1 adrenergic receptor
regulation of catabolic process	GO:0031329;GO:0009894	3	0.203684	Q63603	0.00292815	contig_0027470	1.76811	0.822209	0.0442463	Dedicator of cytokinesis protein 9
regulation of catabolic process	GO:0031329;GO:0009894	3	0.203684	Q8BRH0	0	contig_0018891	-1.57365	-0.654114	0.0140034	Transmembrane and TPR repeat-containing protein 3
regulation of catabolic process	GO:0031329;GO:0009894	3	0.203684	Q6ZXV5	6.0537e-67	contig_0038953	-1.71872	-0.781334	0.0354358	Transmembrane and TPR repeat-containing protein 3
regulation of catabolic process	GO:0031329;GO:0009894	3	0.203684	Q3U145	4.17297e-45	contig_0000046	1.3617	0.445413	0.000335921	Transmembrane protein 64
regulation of catabolic process	GO:0031329;GO:0009894	3	0.203684	Q7KIN0	8.24995e-49	contig_0005988	-1.45596	-0.541975	0.000120312	Toll-like receptor 7
regulation of catabolic process	GO:0031329;GO:0009894	3	0.203684	Q5THJ4	0	contig_0012861	1.43389	0.519935	1.33952e-10	Vacuolar protein sorting-associated protein 13D
regulation of catabolic process	GO:0031329;GO:0009894	3	0.203684	Q86IV5	4.68178e-38	contig_0018423	-1.28305	-0.359582	0.00565431	Countin-1
regulation of catabolic process	GO:0031329;GO:0009894	3	0.203684	Q9DB05	5.74526e-66	contig_0004387	1.19026	0.251283	0.0168172	Alpha-soluble NSF attachment protein
regulation of catabolic process	GO:0031329;GO:0009894	3	0.203684	Q5XG87	1.68353e-133	contig_0006162	1.24939	0.321229	0.000270841	Non-canonical poly(A) RNA polymerase PAPD7
regulation of catabolic process	GO:0031329;GO:0009894	3	0.203684	Q6INE5	1.18631e-51	contig_0013441	-1.27072	-0.345643	0.0382611	Rho GTPase-activating protein 19
regulation of catabolic process	GO:0031329;GO:0009894	3	0.203684	Q80W54	0	contig_0011226	-1.31012	-0.389699	0.0034355	CAAX prenyl protease 1 homolog
regulation of catabolic process	GO:0031329;GO:0009894	3	0.203684	Q6BEA0	3.08211e-123	contig_0002042	1.15221	0.204408	0.0484882	Plexin-A4
regulation of catabolic process	GO:0031329;GO:0009894	3	0.203684	P50416	2.93847	contig_0010942	1.78479	0.835755	6.29114e-11	Carnitine O-palmitoyltransferase 1, liver isoform
regulation of catabolic process	GO:0031329;GO:0009894	3	0.203684	P62489	1.67351e-109	contig_0012013	-1.47269	-0.558458	0.00710817	DNA-directed RNA polymerase II subunit RPB7
regulation of catabolic process	GO:0031329;GO:0009894	3	0.203684	Q6QI06	0	contig_0006108	-1.23003	-0.298693	0.00319238	Rapamycin-insensitive companion of mTOR
regulation of catabolic process	GO:0031329;GO:0009894	3	0.203684	Q8BTM8	2.21092e-47	contig_0030605	-1.3918	-0.476954	0.00230356	Filamin-A
regulation of catabolic process	GO:0031329;GO:0009894	3	0.203684	O75592	0	contig_0003470	-1.1882	-0.248773	0.0103492	E3 ubiquitin-protein ligase MYCBP2
regulation of catabolic process	GO:0031329;GO:0009894	3	0.203684	O14514	1.4681e-56	contig_0033198	1.35489	0.438173	0.00359162	Brain-specific angiogenesis inhibitor 1
regulation of catabolic process	GO:0031329;GO:0009894	3	0.203684	P46935	0	contig_0010060	1.2457	0.316958	0.000609715	E3 ubiquitin-protein ligase NEDD4
regulation of catabolic process	GO:0031329;GO:0009894	3	0.203684	Q8BZZ3	0	contig_0003576	1.38419	0.469038	6.48496e-09	NEDD4-like E3 ubiquitin-protein ligase WWP1
regulation of catabolic process	GO:0031329;GO:0009894	3	0.203684	E1C656	0	contig_0000860	-1.33594	-0.417854	0.00879501	E3 ubiquitin-protein ligase HACE1
regulation of catabolic process	GO:0031329;GO:0009894	3	0.203684	Q96HJ9	1.53269e-17	contig_0006667	-1.74936	-0.806829	0.0118267	Protein FMC1 homolog
regulation of catabolic process	GO:0031329;GO:0009894	3	0.203684	Q04887	6.54485e-70	contig_0000481	-1.40243	-0.48793	0.0239053	Transcription factor SOX-9
regulation of catabolic process	GO:0031329;GO:0009894	3	0.203684	Q8C1B2	4.65542e-22	contig_0005502	1.26379	0.337758	0.00014811	TCDD-inducible poly [ADP-ribose] polymerase
asymmetric protein localization	GO:0045176;GO:0008105	2	0.909589	Q8TF72	7.55852e-30	contig_0001028	-1.23108	-0.29992	0.000704876	Protein Shroom3
asymmetric protein localization	GO:0045176;GO:0008105	2	0.909589	Q91V41	3.34124e-21	contig_0000266	-1.21184	-0.277194	0.00857383	Ras-related protein Rab-14 >gi|75054939|sp|Q5R8Z8.3|RAB14_PONAB Ras-related protein Rab-14 >gi|75571353|sp|Q5ZKU5.3|RAB14_CHICK Ras-related protein Rab-14 >gi|85700392|sp|P61106.4|RAB14_HUMAN Ras-related protein Rab-14
asymmetric protein localization	GO:0045176;GO:0008105	2	0.909589	P10040	1.20552e-17	contig_0035850	1.38739	0.47237	0.0166586	Protein crumbs
asymmetric protein localization	GO:0045176;GO:0008105	2	0.909589	Q9DB05	5.74526e-66	contig_0004387	1.19026	0.251283	0.0168172	Alpha-soluble NSF attachment protein
asymmetric protein localization	GO:0045176;GO:0008105	2	0.909589	P31007	3.12662e-108	contig_0002551	-1.16075	-0.215059	0.0393346	Disks large 1 tumor suppressor protein
asymmetric protein localization	GO:0045176;GO:0008105	2	0.909589	P41932	1.27664e-85	contig_0001953	-1.16618	-0.221785	0.0273397	14-3-3-like protein 1
L-serine metabolic process	GO:0006563	2	0.903405	Q9Y617	5.66188e-152	contig_0002275	-2.2218	-1.15173	1.68235e-08	Phosphoserine aminotransferase
L-serine metabolic process	GO:0006563	2	0.903405	O43175	1.7146e-141	contig_0005143	-2.14721	-1.10246	5.62457e-07	D-3-phosphoglycerate dehydrogenase
L-serine metabolic process	GO:0006563	2	0.903405	Q5RB83	2.95689e-88	contig_0000327	-1.44381	-0.529879	0.00158258	Phosphoserine phosphatase
L-serine metabolic process	GO:0006563	2	0.903405	Q74FW6	3.01499e-35	contig_0004860	2.15328	1.10654	9.78944e-09	L-threonine ammonia-lyase
L-serine metabolic process	GO:0006563	2	0.903405	Q5AT15	5.95026e-129	contig_0038645	3.31	1.72683	0	Serine O-acetyltransferase
positive regulation of alpha-beta T cell activation	GO:0046638;GO:0046635	4	0.525998	O54774	0	contig_0005970	1.22438	0.292048	0.00151822	AP-3 complex subunit delta-1
positive regulation of alpha-beta T cell activation	GO:0046638;GO:0046635	4	0.525998	P10071	2.02825e-98	contig_0013602	-1.39242	-0.47759	1.47403e-08	Transcriptional activator GLI3
positive regulation of alpha-beta T cell activation	GO:0046638;GO:0046635	4	0.525998	Q9UDY8	3.04897e-61	contig_0006184	1.56174	0.643152	0.000103346	Mucosa-associated lymphoid tissue lymphoma translocation protein 1
positive regulation of alpha-beta T cell activation	GO:0046638;GO:0046635	4	0.525998	P00491	1.42328e-98	contig_0003623	1.3724	0.456706	0.000927906	Purine nucleoside phosphorylase
positive regulation of alpha-beta T cell activation	GO:0046638;GO:0046635	4	0.525998	P23492	7.24576e-20	contig_0040799	-1.96733	-0.976238	1.76383e-10	Purine nucleoside phosphorylase
positive regulation of alpha-beta T cell activation	GO:0046638;GO:0046635	4	0.525998	P42335	5.92222e-121	contig_0005773	-1.28964	-0.366968	0.00463133	Inositol-trisphosphate 3-kinase B
positive regulation of alpha-beta T cell activation	GO:0046638;GO:0046635	4	0.525998	Q9BE45	1.46434e-18	contig_0002329	1.47515	0.56086	5.40524e-12	NF-kappa-B inhibitor zeta
positive regulation of alpha-beta T cell activation	GO:0046638;GO:0046635	4	0.525998	P08575	1.26744e-58	contig_0029525	2.09149	1.06453	0.00700739	Receptor-type tyrosine-protein phosphatase C
regulation of G0 to G1 transition	GO:0070316	3	0.26418	Q09028	0	contig_0005431	-2.01275	-1.00917	0	Histone-binding protein RBBP4
regulation of G0 to G1 transition	GO:0070316	3	0.26418	Q14188	2.65467e-111	contig_0008004	-1.42094	-0.506841	3.7632e-09	Transcription factor Dp-2
regulation of G0 to G1 transition	GO:0070316	3	0.26418	Q8N488	1.12735e-16	contig_0001361	1.27353	0.348834	0.000433147	RING1 and YY1-binding protein
regulation of G0 to G1 transition	GO:0070316	3	0.26418	Q15022	4.51761e-175	contig_0010122	-1.34536	-0.427992	0.0023702	Polycomb protein SUZ12
regulation of G0 to G1 transition	GO:0070316	3	0.26418	Q80Z32	4.37338e-177	contig_0002386	-2.04953	-1.03529	2.71601e-05	Origin recognition complex subunit 1
fibroblast migration	GO:0010761	2	0.698205	Q8CHN6	1.70351e-176	contig_0001193	1.43715	0.523209	9.7974e-11	Sphingosine-1-phosphate lyase 1
glutamine family amino acid metabolic process	GO:0009064;GO:0006536	3	0.724194	P47856	0	contig_0018740	1.18668	0.246936	0.0182264	Glutamine--fructose-6-phosphate aminotransferase [isomerizing] 1
glutamine family amino acid metabolic process	GO:0009064;GO:0006536	3	0.724194	Q05329	1.33376e-135	contig_0027052	-1.99006	-0.992813	0.0213997	Glutamate decarboxylase 2
glutamine family amino acid metabolic process	GO:0009064;GO:0006536	3	0.724194	P15105	7.03809	contig_0042974	1.98534	0.989386	0.0231894	Glutamine synthetase
glutamine family amino acid metabolic process	GO:0009064;GO:0006536	3	0.724194	P00507	0	contig_0003787	-1.24623	-0.317569	0.012662	Aspartate aminotransferase, mitochondrial
glutamine family amino acid metabolic process	GO:0009064;GO:0006536	3	0.724194	P53603	0	contig_0005021	-1.48216	-0.567705	2.8147e-10	Formimidoyltransferase-cyclodeaminase
glutamine family amino acid metabolic process	GO:0009064;GO:0006536	3	0.724194	Q28IE5	1.07913e-147	contig_0010869	-1.48919	-0.574524	0.0034281	Omega-amidase NIT2
glutamine family amino acid metabolic process	GO:0009064;GO:0006536	3	0.724194	Q95JC8	1.40577e-107	contig_0010841	-1.64299	-0.716326	5.13858e-07	Arginase-1
glutamine family amino acid metabolic process	GO:0009064;GO:0006536	3	0.724194	P21213	0	contig_0038856	1.50407	0.588871	7.29488e-07	Histidine ammonia-lyase
glutamine family amino acid metabolic process	GO:0009064;GO:0006536	3	0.724194	O43175	1.7146e-141	contig_0005143	-2.14721	-1.10246	5.62457e-07	D-3-phosphoglycerate dehydrogenase
glutamine family amino acid metabolic process	GO:0009064;GO:0006536	3	0.724194	P97494	0	contig_0008603	2.03923	1.02803	0	Glutamate--cysteine ligase catalytic subunit
glutamine family amino acid metabolic process	GO:0009064;GO:0006536	3	0.724194	P00504	1.0216e-125	contig_0008518	-1.22014	-0.287043	0.00200519	Aspartate aminotransferase, cytoplasmic
glutamine family amino acid metabolic process	GO:0009064;GO:0006536	3	0.724194	Q09927	1.36023e-27	contig_0031147	-1.74883	-0.806391	0.00183502	L-azetidine-2-carboxylic acid acetyltransferase
glutamine family amino acid metabolic process	GO:0009064;GO:0006536	3	0.724194	P07314	1.86695e-121	contig_0023046	2.00153	1.0011	8.95965e-09	Gamma-glutamyltranspeptidase 1
glutamine family amino acid metabolic process	GO:0009064;GO:0006536	3	0.724194	P51650	4.01293e-100	contig_0019505	-1.33184	-0.413423	0.0340447	Succinate-semialdehyde dehydrogenase, mitochondrial
epithelial cell differentiation	GO:0030855	2	0.691618	P46531	8.47385e-20	contig_0006605	-1.30252	-0.381309	0.0339473	Neurogenic locus notch homolog protein 1
epithelial cell differentiation	GO:0030855	2	0.691618	Q9I8D1	0	contig_0027707	-1.47616	-0.561853	8.97371e-06	Unconventional myosin-VI
epithelial cell differentiation	GO:0030855	2	0.691618	Q9UM54	1.15467e-177	contig_0002786	-1.36942	-0.453564	1.39212e-07	Unconventional myosin-VI
epithelial cell differentiation	GO:0030855	2	0.691618	Q9WTR6	3.9439e-108	contig_0024320	-1.36363	-0.447456	0.0133156	Cystine/glutamate transporter
epithelial cell differentiation	GO:0030855	2	0.691618	Q61115	0	contig_0016117	-1.67495	-0.744116	0	Protein patched homolog 1
epithelial cell differentiation	GO:0030855	2	0.691618	Q2QI47	4.74297e-06	contig_0022417	1.64496	0.718052	0.0106062	Usherin
epithelial cell differentiation	GO:0030855	2	0.691618	P23640	8.80646e-104	contig_0018579	-1.44202	-0.528088	1.60589e-05	Ras-related protein Rab-27A
epithelial cell differentiation	GO:0030855	2	0.691618	E9Q612	5.48202e-56	contig_0000530	1.68081	0.749158	8.85418e-09	Receptor-type tyrosine-protein phosphatase O
epithelial cell differentiation	GO:0030855	2	0.691618	O08738	1.56546e-09	contig_0016880	1.52255	0.606491	0.0106122	Caspase-6
epithelial cell differentiation	GO:0030855	2	0.691618	P10071	2.02825e-98	contig_0013602	-1.39242	-0.47759	1.47403e-08	Transcriptional activator GLI3
epithelial cell differentiation	GO:0030855	2	0.691618	Q9H0E2	1.2924e-80	contig_0004753	1.23803	0.308046	0.00196135	Toll-interacting protein
epithelial cell differentiation	GO:0030855	2	0.691618	P07602	2.74182e-19	contig_0036932	-1.18228	-0.241573	0.0138855	Prosaposin
epithelial cell differentiation	GO:0030855	2	0.691618	P28648	1.46042e-30	contig_0000290	1.55158	0.633736	1.00734e-10	CD63 antigen
epithelial cell differentiation	GO:0030855	2	0.691618	Q8IWY4	0	contig_0016707	-1.40759	-0.493228	0.00175792	Signal peptide, CUB and EGF-like domain-containing protein 1
epithelial cell differentiation	GO:0030855	2	0.691618	Q9DEA3	2.24711e-139	contig_0005930	-2.54951	-1.35022	0	Proliferating cell nuclear antigen
epithelial cell differentiation	GO:0030855	2	0.691618	A0AVK6	1.17921e-83	contig_0003370	-1.66853	-0.738577	1.29609e-07	Transcription factor E2F8
epithelial cell differentiation	GO:0030855	2	0.691618	Q9UBC9	2.23413e-14	contig_0018088	-1.62426	-0.699779	0.0471347	Small proline-rich protein 3
epithelial cell differentiation	GO:0030855	2	0.691618	P22735	1.03255e-98	contig_0012183	1.31345	0.393364	0.0163519	Protein-glutamine gamma-glutamyltransferase K
epithelial cell differentiation	GO:0030855	2	0.691618	Q3T0Y3	2.32902e-50	contig_0035232	1.81221	0.857748	0.00988621	Sulfotransferase family cytosolic 1B member 1
epithelial cell differentiation	GO:0030855	2	0.691618	Q9Z2V4	0	contig_0010443	1.86561	0.899646	0	Phosphoenolpyruvate carboxykinase, cytosolic [GTP]
epithelial cell differentiation	GO:0030855	2	0.691618	Q99KY4	0	contig_0007730	1.18473	0.244563	0.0150803	Cyclin-G-associated kinase
epithelial cell differentiation	GO:0030855	2	0.691618	Q62771	0	contig_0002077	1.78366	0.834838	1.87281e-14	Signal transducer and activator of transcription 5A
epithelial cell differentiation	GO:0030855	2	0.691618	Q9UGM3	3.09847e-45	contig_0025868	1.70198	0.767217	0.0391195	Deleted in malignant brain tumors 1 protein
epithelial cell differentiation	GO:0030855	2	0.691618	Q9QYS1	3.35139e-104	contig_0022780	-1.50339	-0.588224	1.30514e-06	Protein Wnt-16
epithelial cell differentiation	GO:0030855	2	0.691618	B6VQA1	2.34504e-15	contig_0043055	-1.36642	-0.450397	0.0487142	Protein dimmed
epithelial cell differentiation	GO:0030855	2	0.691618	Q08874	1.60085e-52	contig_0005523	1.39061	0.475723	1.97439e-06	Microphthalmia-associated transcription factor
epithelial cell differentiation	GO:0030855	2	0.691618	Q8IU89	5.99144e-56	contig_0005260	-1.2157	-0.281793	0.0191766	Ceramide synthase 3
epithelial cell differentiation	GO:0030855	2	0.691618	O55196	6.71682e-13	contig_0009086	1.56168	0.643098	0.000494458	Enamelin
epithelial cell differentiation	GO:0030855	2	0.691618	P07314	1.86695e-121	contig_0023046	2.00153	1.0011	8.95965e-09	Gamma-glutamyltranspeptidase 1
epithelial cell differentiation	GO:0030855	2	0.691618	P50544	0	contig_0004274	1.53758	0.620663	9.54978e-08	Very long-chain specific acyl-CoA dehydrogenase, mitochondrial
epithelial cell differentiation	GO:0030855	2	0.691618	A1YG61	2.38633e-33	contig_0015675	1.99504	0.996418	0.00184067	ETS homologous factor
epithelial cell differentiation	GO:0030855	2	0.691618	P50416	2.93847	contig_0010942	1.78479	0.835755	6.29114e-11	Carnitine O-palmitoyltransferase 1, liver isoform
epithelial cell differentiation	GO:0030855	2	0.691618	Q2PW47	0.00057737	contig_0014892	-1.5846	-0.664123	8.79855e-05	Mediator of RNA polymerase II transcription subunit 24
epithelial cell differentiation	GO:0030855	2	0.691618	P24329	2.28611e-94	contig_0003606	-1.39824	-0.483616	0.0158561	Thiosulfate sulfurtransferase
epithelial cell differentiation	GO:0030855	2	0.691618	P26187	3.55838e-26	contig_0011985	-1.70764	-0.772007	0.000996354	Methylated-DNA--protein-cysteine methyltransferase
epithelial cell differentiation	GO:0030855	2	0.691618	Q04887	6.54485e-70	contig_0000481	-1.40243	-0.48793	0.0239053	Transcription factor SOX-9
epithelial cell differentiation	GO:0030855	2	0.691618	Q9DBY0	1.1432e-87	contig_0030241	1.35255	0.435684	0.000919593	Forkhead box protein P4
epithelial cell differentiation	GO:0030855	2	0.691618	Q9U3V5	1.39458e-24	contig_0016981	-1.21529	-0.281301	0.0189889	Protein tiptop
epithelial cell differentiation	GO:0030855	2	0.691618	Q91766	1.61562e-166	contig_0010413	1.73515	0.795058	0	Hepatocyte nuclear factor 4-alpha
epithelial cell differentiation	GO:0030855	2	0.691618	Q9WTP3	3.80657e-44	contig_0006436	1.54838	0.630761	1.92854e-07	SAM pointed domain-containing Ets transcription factor
regulation of mitochondrial translation	GO:0070129	4	0.695734	Q68FN9	6.58977e-14	contig_0026004	2.13233	1.09243	0	FAST kinase domain-containing protein 3, mitochondrial
chondrocyte development	GO:0002063	4	0.269325	O76093	7.20758e-06	contig_0014474	-1.47055	-0.556355	7.47364e-05	Fibroblast growth factor 18
chondrocyte development	GO:0002063	4	0.269325	Q6ZQ11	0	contig_0023237	-1.39193	-0.477082	9.93665e-06	Chondroitin sulfate synthase 1
chondrocyte development	GO:0002063	4	0.269325	Q9NPF2	1.99615e-46	contig_0046455	-2.20126	-1.13833	0.0233765	Carbohydrate sulfotransferase 11
chondrocyte development	GO:0002063	4	0.269325	Q04887	6.54485e-70	contig_0000481	-1.40243	-0.48793	0.0239053	Transcription factor SOX-9
positive regulation of NF-kappaB transcription factor activity	GO:0051092	3	0.47024	Q07969	2.79312e-81	contig_0035805	2.53905	1.34429	0	Platelet glycoprotein 4
positive regulation of NF-kappaB transcription factor activity	GO:0051092	3	0.47024	Q17QE5	2.50399e-47	contig_0007235	1.53681	0.619941	5.53073e-07	Calcium and integrin-binding protein 1
positive regulation of NF-kappaB transcription factor activity	GO:0051092	3	0.47024	Q9UDY8	3.04897e-61	contig_0006184	1.56174	0.643152	0.000103346	Mucosa-associated lymphoid tissue lymphoma translocation protein 1
positive regulation of NF-kappaB transcription factor activity	GO:0051092	3	0.47024	O00463	1.25004e-08	contig_0025079	-2.88851	-1.53033	0.00315163	TNF receptor-associated factor 5
positive regulation of NF-kappaB transcription factor activity	GO:0051092	3	0.47024	Q99PQ1	2.19777e-17	contig_0015825	1.54826	0.630649	0.0161606	Tripartite motif-containing protein 12A
positive regulation of NF-kappaB transcription factor activity	GO:0051092	3	0.47024	Q96HY6	1.90542e-35	contig_0016157	1.42113	0.507042	0.0139121	DDRGK domain-containing protein 1
positive regulation of NF-kappaB transcription factor activity	GO:0051092	3	0.47024	P60901	9.17243e-144	contig_0007686	-1.31028	-0.389877	0.00669094	Proteasome subunit alpha type-6
positive regulation of NF-kappaB transcription factor activity	GO:0051092	3	0.47024	Q15750	3.03571e-127	contig_0007032	1.37053	0.454736	1.75007e-06	TGF-beta-activated kinase 1 and MAP3K7-binding protein 1
positive regulation of NF-kappaB transcription factor activity	GO:0051092	3	0.47024	Q99PJ2	4.54743e-06	contig_0004812	-2.12313	-1.08619	0.0430312	Probable E3 ubiquitin-protein ligase TRIM8
glycosylation	GO:0006486;GO:0043413;GO:0070085	5	0.909589	P47856	0	contig_0018740	1.18668	0.246936	0.0182264	Glutamine--fructose-6-phosphate aminotransferase [isomerizing] 1
glycosylation	GO:0006486;GO:0043413;GO:0070085	5	0.909589	Q9Y6F1	0.00360189	contig_0005055	-1.27188	-0.346957	0.0360301	Poly [ADP-ribose] polymerase 3
glycosylation	GO:0006486;GO:0043413;GO:0070085	5	0.909589	Q9TXQ1	6.79151e-66	contig_0001775	-1.27581	-0.35141	3.90284e-05	Tankyrase-like protein
glycosylation	GO:0006486;GO:0043413;GO:0070085	5	0.909589	Q8N6T7	2.49425e-39	contig_0027106	1.97193	0.979611	9.42521e-08	NAD-dependent protein deacetylase sirtuin-6
glycosylation	GO:0006486;GO:0043413;GO:0070085	5	0.909589	O95271	3.77619e-14	contig_0033266	-2.22022	-1.1507	0.0130347	Tankyrase-1
glycosylation	GO:0006486;GO:0043413;GO:0070085	5	0.909589	Q9R0E1	0	contig_0000220	-1.29171	-0.369279	0.00916983	Procollagen-lysine,2-oxoglutarate 5-dioxygenase 3
glycosylation	GO:0006486;GO:0043413;GO:0070085	5	0.909589	P56558	5.00402e-11	contig_0002673	-1.25411	-0.326658	0.0332449	UDP-N-acetylglucosamine--peptide N-acetylglucosaminyltransferase 110 kDa subunit
glycosylation	GO:0006486;GO:0043413;GO:0070085	5	0.909589	Q9UKK3	3.77591e-174	contig_0014326	1.3226	0.403379	0.02896	Poly [ADP-ribose] polymerase 4
glycosylation	GO:0006486;GO:0043413;GO:0070085	5	0.909589	Q460N5	7.78186e-27	contig_0006733	-1.34848	-0.431335	0.0155486	Poly [ADP-ribose] polymerase 14
glycosylation	GO:0006486;GO:0043413;GO:0070085	5	0.909589	Q9VBP3	1.01944e-17	contig_0000271	1.55186	0.633998	0.00442372	Tankyrase
glycosylation	GO:0006486;GO:0043413;GO:0070085	5	0.909589	Q0P5B9	2.12452e-17	contig_0013002	1.43046	0.516476	0.000198346	Ankyrin repeat domain-containing protein 39
glycosylation	GO:0006486;GO:0043413;GO:0070085	5	0.909589	Q91YQ5	0	contig_0001380	-1.35431	-0.437558	2.48875e-07	Dolichyl-diphosphooligosaccharide--protein glycosyltransferase subunit 1
glycosylation	GO:0006486;GO:0043413;GO:0070085	5	0.909589	Q3ZC71	4.22216e-09	contig_0002697	1.39533	0.480607	0.00191653	Dolichol-phosphate mannosyltransferase subunit 3
glycosylation	GO:0006486;GO:0043413;GO:0070085	5	0.909589	Q8BRH0	0	contig_0018891	-1.57365	-0.654114	0.0140034	Transmembrane and TPR repeat-containing protein 3
glycosylation	GO:0006486;GO:0043413;GO:0070085	5	0.909589	Q6ZXV5	6.0537e-67	contig_0038953	-1.71872	-0.781334	0.0354358	Transmembrane and TPR repeat-containing protein 3
glycosylation	GO:0006486;GO:0043413;GO:0070085	5	0.909589	O54734	0	contig_0006249	-1.29356	-0.371343	0.00342511	Dolichyl-diphosphooligosaccharide--protein glycosyltransferase 48 kDa subunit
glycosylation	GO:0006486;GO:0043413;GO:0070085	5	0.909589	Q3UV71	6.57489e-81	contig_0034854	-1.85729	-0.893195	4.91083e-07	Transmembrane and TPR repeat-containing protein 1
glycosylation	GO:0006486;GO:0043413;GO:0070085	5	0.909589	Q6GQB9	0	contig_0006584	1.25126	0.323383	0.000814983	ER degradation-enhancing alpha-mannosidase-like protein 3
glycosylation	GO:0006486;GO:0043413;GO:0070085	5	0.909589	Q5NDL2	0	contig_0016957	-1.55908	-0.640692	5.23968e-05	EGF domain-specific O-linked N-acetylglucosamine transferase
glycosylation	GO:0006486;GO:0043413;GO:0070085	5	0.909589	Q9HC84	0.0112196	contig_0010707	1.51086	0.59537	9.12544e-05	Mucin-5B
glycosylation	GO:0006486;GO:0043413;GO:0070085	5	0.909589	Q9BYG0	4.46487e-33	contig_0042509	-1.74377	-0.802211	2.54962e-06	Lactosylceramide 1,3-N-acetyl-beta-D-glucosaminyltransferase
glycosylation	GO:0006486;GO:0043413;GO:0070085	5	0.909589	L7YAI7	3.69544	contig_0015733	1.52147	0.605466	3.28581e-05	Beta-1,4-glucuronyltransferase 1
glycosylation	GO:0006486;GO:0043413;GO:0070085	5	0.909589	E2RG47	0	contig_0000883	-1.67783	-0.746596	0	Dolichyl-diphosphooligosaccharide--protein glycosyltransferase subunit STT3B
glycosylation	GO:0006486;GO:0043413;GO:0070085	5	0.909589	Q8C1B2	4.65542e-22	contig_0005502	1.26379	0.337758	0.00014811	TCDD-inducible poly [ADP-ribose] polymerase
glycosylation	GO:0006486;GO:0043413;GO:0070085	5	0.909589	Q8BZ20	6.97948e-93	contig_0007945	-1.24142	-0.311994	0.0155847	Poly [ADP-ribose] polymerase 12
glycosylation	GO:0006486;GO:0043413;GO:0070085	5	0.909589	Q9HCG7	0	contig_0003621	-1.4498	-0.53585	0.00521852	Non-lysosomal glucosylceramidase
glycosylation	GO:0006486;GO:0043413;GO:0070085	5	0.909589	O54904	8.67613e-44	contig_0023508	-1.79845	-0.846753	0.0158811	Beta-1,3-galactosyltransferase 1
glycosylation	GO:0006486;GO:0043413;GO:0070085	5	0.909589	Q9VUL9	3.4953e-121	contig_0000941	-1.17284	-0.230004	0.0217274	Glycoprotein 3-alpha-L-fucosyltransferase A
glycosylation	GO:0006486;GO:0043413;GO:0070085	5	0.909589	P83088	2.81447e-35	contig_0035853	1.69032	0.7573	2.786e-05	Alpha-(1,3)-fucosyltransferase C
positive regulation of translation	GO:0045727	2	0.553275	Q9SA52	5.79662e-07	contig_0002526	-1.27133	-0.346339	0.0246599	Chloroplast stem-loop binding protein of 41 kDa b, chloroplastic
positive regulation of translation	GO:0045727	2	0.553275	Q99MQ3	1.61344e-76	contig_0003161	1.20257	0.266118	0.0064113	Serine/threonine-protein kinase PINK1, mitochondrial
positive regulation of translation	GO:0045727	2	0.553275	P20749	1.11793e-42	contig_0019421	1.31356	0.393478	0.00709056	B-cell lymphoma 3 protein
positive regulation of translation	GO:0045727	2	0.553275	Q91VC3	0	contig_0004598	-1.22208	-0.289338	0.00436463	Eukaryotic initiation factor 4A-III
positive regulation of translation	GO:0045727	2	0.553275	Q8BSK8	0	contig_0004091	2.02317	1.01662	0	Ribosomal protein S6 kinase beta-1
positive regulation of translation	GO:0045727	2	0.553275	P14618	7.41809e-174	contig_0000093	-1.2158	-0.28191	0.00191653	Pyruvate kinase PKM
positive regulation of translation	GO:0045727	2	0.553275	Q8BN59	6.94394e-56	contig_0003898	1.52026	0.604318	1.34183e-12	La-related protein 6
positive regulation of translation	GO:0045727	2	0.553275	Q9QZ05	0	contig_0011387	1.3032	0.382054	7.79982e-05	eIF-2-alpha kinase GCN2
positive regulation of translation	GO:0045727	2	0.553275	Q9P2K8	3.86858e-43	contig_0015734	1.57786	0.657972	0.000453987	eIF-2-alpha kinase GCN2
positive regulation of translation	GO:0045727	2	0.553275	Q68FN9	6.58977e-14	contig_0026004	2.13233	1.09243	0	FAST kinase domain-containing protein 3, mitochondrial
positive regulation of translation	GO:0045727	2	0.553275	P62489	1.67351e-109	contig_0012013	-1.47269	-0.558458	0.00710817	DNA-directed RNA polymerase II subunit RPB7
positive regulation of translation	GO:0045727	2	0.553275	P07909	2.33779e-58	contig_0003430	-1.44919	-0.53525	3.43273e-10	Heterogeneous nuclear ribonucleoprotein A1
pulmonary valve morphogenesis	GO:0002437;GO:0003184	3	0.907163	P46531	8.47385e-20	contig_0006605	-1.30252	-0.381309	0.0339473	Neurogenic locus notch homolog protein 1
pulmonary valve morphogenesis	GO:0002437;GO:0003184	3	0.907163	Q9NSU2	2.56713e-09	contig_0017408	1.33694	0.418931	0.0136475	Three-prime repair exonuclease 1
pulmonary valve morphogenesis	GO:0002437;GO:0003184	3	0.907163	Q9HCK4	1.54428e-173	contig_0015660	-1.20233	-0.265837	0.00694307	Roundabout homolog 2
pulmonary valve morphogenesis	GO:0002437;GO:0003184	3	0.907163	Q7TPD3	1.95314e-07	contig_0005397	1.54235	0.625132	0.020078	Roundabout homolog 2
DNA catabolic process, exonucleolytic	GO:0000738;GO:0000729	4	0.919188	A6QLH5	3.67901e-57	contig_0025046	2.0306	1.02191	0.000927906	ERI1 exoribonuclease 3
DNA catabolic process, exonucleolytic	GO:0000738;GO:0000729	4	0.919188	Q5ZKG3	1.50745e-57	contig_0023936	-2.49944	-1.3216	0.00302462	DNA replication ATP-dependent helicase/nuclease DNA2
DNA catabolic process, exonucleolytic	GO:0000738;GO:0000729	4	0.919188	Q9NSU2	2.56713e-09	contig_0017408	1.33694	0.418931	0.0136475	Three-prime repair exonuclease 1
DNA catabolic process, exonucleolytic	GO:0000738;GO:0000729	4	0.919188	Q9NVH0	2.04725e-120	contig_0007166	1.48595	0.571382	0.033711	Exonuclease 3'-5' domain-containing protein 2
DNA catabolic process, exonucleolytic	GO:0000738;GO:0000729	4	0.919188	F6QXW0	1.05044e-15	contig_0011640	-2.22646	-1.15475	1.20173e-06	DNA replication ATP-dependent helicase/nuclease DNA2
DNA catabolic process, exonucleolytic	GO:0000738;GO:0000729	4	0.919188	F1R983	7.56641e-20	contig_0024364	-1.56838	-0.649271	0.0371078	DNA endonuclease RBBP8
neutral amino acid transport	GO:0015804	2	0.93127	Q9QXW9	1.06725e-56	contig_0042092	2.56379	1.35828	0.00423981	Large neutral amino acids transporter small subunit 2
neutral amino acid transport	GO:0015804	2	0.93127	Q9WVR6	4.40212e-22	contig_0046902	2.91704	1.54451	0.00148149	Large neutral amino acids transporter small subunit 2
neutral amino acid transport	GO:0015804	2	0.93127	P48067	9.08087e-07	contig_0027020	-1.53026	-0.613778	0.0185084	Sodium- and chloride-dependent glycine transporter 1
neutral amino acid transport	GO:0015804	2	0.93127	P82251	1.87575e-152	contig_0045047	-1.79263	-0.842075	0.0230615	b(0,+)-type amino acid transporter 1
neutral amino acid transport	GO:0015804	2	0.93127	Q6P1M3	0	contig_0015208	-1.2648	-0.338905	0.00441267	Lethal(2) giant larvae protein homolog 2
neutral amino acid transport	GO:0015804	2	0.93127	Q8BHK3	4.61762e-90	contig_0008911	1.22429	0.291947	0.020424	Proton-coupled amino acid transporter 2
neutral amino acid transport	GO:0015804	2	0.93127	P58295	1.25016e-158	contig_0012735	-1.51091	-0.595418	2.87942e-07	Sodium- and chloride-dependent glycine transporter 2
embryonic axis specification	GO:0000578	4	0.590673	Q61115	0	contig_0016117	-1.67495	-0.744116	0	Protein patched homolog 1
embryonic axis specification	GO:0000578	4	0.590673	Q15468	4.50442e-71	contig_0012853	-1.42684	-0.512826	5.66123e-05	SCL-interrupting locus protein
activation of MAPK activity	GO:0000187	9	0.494841	P05019	0.00115776	contig_0037611	3.89695	1.96234	0	Insulin-like growth factor I
activation of MAPK activity	GO:0000187	9	0.494841	Q5S006	0	contig_0015332	1.38105	0.46577	1.40462e-06	Leucine-rich repeat serine/threonine-protein kinase 2
activation of MAPK activity	GO:0000187	9	0.494841	Q8VHY0	0	contig_0000240	-1.23182	-0.300791	0.00128076	Chondroitin sulfate proteoglycan 4
activation of MAPK activity	GO:0000187	9	0.494841	P57094	6.49808e-49	contig_0014350	-1.26075	-0.334287	0.000204969	Axin-1
activation of MAPK activity	GO:0000187	9	0.494841	P08575	1.26744e-58	contig_0029525	2.09149	1.06453	0.00700739	Receptor-type tyrosine-protein phosphatase C
activation of MAPK activity	GO:0000187	9	0.494841	Q8VI36	5.34592e-149	contig_0000788	1.25939	0.332727	0.00444852	Paxillin
activation of MAPK activity	GO:0000187	9	0.494841	P53349	6.31796e-126	contig_0029613	1.22869	0.297116	0.00773956	Mitogen-activated protein kinase kinase kinase 1
activation of MAPK activity	GO:0000187	9	0.494841	P81623	6.87927e-47	contig_0017104	-1.91319	-0.93598	9.25084e-06	Endoplasmic reticulum resident protein 29
activation of MAPK activity	GO:0000187	9	0.494841	Q58A65	6.69056e-169	contig_0000301	1.27014	0.344984	0.000402801	C-Jun-amino-terminal kinase-interacting protein 4
activation of MAPK activity	GO:0000187	9	0.494841	Q96CA5	6.27167e-09	contig_0028677	-2.53049	-1.33942	1.26325e-06	Baculoviral IAP repeat-containing protein 7
activation of MAPK activity	GO:0000187	9	0.494841	Q15750	3.03571e-127	contig_0007032	1.37053	0.454736	1.75007e-06	TGF-beta-activated kinase 1 and MAP3K7-binding protein 1
activation of MAPK activity	GO:0000187	9	0.494841	Q801G2	2.47304e-39	contig_0020376	-2.34024	-1.22665	0.00582733	Membrane progestin receptor alpha-B
activation of MAPK activity	GO:0000187	9	0.494841	Q03468	4.78016e-06	contig_0021518	1.7889	0.839075	0.000241667	DNA excision repair protein ERCC-6
detection of chemical stimulus	GO:0009593;GO:0098581;GO:0009595;GO:0032490	3	0.790452	E9NA96	1.53918e-81	contig_0047479	2.24821	1.16878	0.0199659	Ionotropic receptor 25a
detection of chemical stimulus	GO:0009593;GO:0098581;GO:0009595;GO:0032490	3	0.790452	P17712	1.43529e-30	contig_0030565	-3.06731	-1.61697	0.00770922	Glucokinase
detection of chemical stimulus	GO:0009593;GO:0098581;GO:0009595;GO:0032490	3	0.790452	Q7Z020	0	contig_0039884	1.41122	0.496938	0.0161293	Transient receptor potential cation channel subfamily A member 1
detection of chemical stimulus	GO:0009593;GO:0098581;GO:0009595;GO:0032490	3	0.790452	Q60997	1.2584e-23	contig_0034056	1.48389	0.569386	0.00901771	Deleted in malignant brain tumors 1 protein
detection of chemical stimulus	GO:0009593;GO:0098581;GO:0009595;GO:0032490	3	0.790452	Q9UGM3	3.09847e-45	contig_0025868	1.70198	0.767217	0.0391195	Deleted in malignant brain tumors 1 protein
detection of chemical stimulus	GO:0009593;GO:0098581;GO:0009595;GO:0032490	3	0.790452	P58727	3.46802e-32	contig_0023114	-1.69018	-0.757178	0.0198414	Toll-like receptor 4
detection of chemical stimulus	GO:0009593;GO:0098581;GO:0009595;GO:0032490	3	0.790452	Q15399	1.68603e-07	contig_0040439	-7.41391	-2.89024	0	Toll-like receptor 1
detection of chemical stimulus	GO:0009593;GO:0098581;GO:0009595;GO:0032490	3	0.790452	Q704V6	0.0235738	contig_0039584	-2.09895	-1.06967	0.00362686	Toll-like receptor 6
detection of chemical stimulus	GO:0009593;GO:0098581;GO:0009595;GO:0032490	3	0.790452	Q9NSU2	2.56713e-09	contig_0017408	1.33694	0.418931	0.0136475	Three-prime repair exonuclease 1
cyclic-nucleotide-mediated signaling	GO:0019934;GO:0019935	5	0.562104	Q07969	2.79312e-81	contig_0035805	2.53905	1.34429	0	Platelet glycoprotein 4
cyclic-nucleotide-mediated signaling	GO:0019934;GO:0019935	5	0.562104	Q13976	0	contig_0001629	-1.33759	-0.419638	3.60968e-06	cGMP-dependent protein kinase 1
cyclic-nucleotide-mediated signaling	GO:0019934;GO:0019935	5	0.562104	O70628	3.7928e-36	contig_0016838	-1.2022	-0.265673	0.00754366	High affinity cGMP-specific 3',5'-cyclic phosphodiesterase 9A
cyclic-nucleotide-mediated signaling	GO:0019934;GO:0019935	5	0.562104	Q02153	0	contig_0025111	-1.3143	-0.394291	0.0237932	Guanylate cyclase soluble subunit beta-1
cyclic-nucleotide-mediated signaling	GO:0019934;GO:0019935	5	0.562104	Q07553	0	contig_0011422	-1.70536	-0.77008	1.24829e-07	Guanylate cyclase 32E
cyclic-nucleotide-mediated signaling	GO:0019934;GO:0019935	5	0.562104	Q86SQ4	2.30366e-45	contig_0011517	1.41602	0.501841	0.00566322	Adhesion G-protein coupled receptor G6
cyclic-nucleotide-mediated signaling	GO:0019934;GO:0019935	5	0.562104	Q13946	1.64565e-118	contig_0003128	-1.21619	-0.282372	0.00512167	High affinity cAMP-specific 3',5'-cyclic phosphodiesterase 7A
cyclic-nucleotide-mediated signaling	GO:0019934;GO:0019935	5	0.562104	Q9W4T4	2.96162e-05	contig_0030031	-1.49085	-0.576134	0.00595276	cAMP-specific 3',5'-cyclic phosphodiesterase, isoform I
cyclic-nucleotide-mediated signaling	GO:0019934;GO:0019935	5	0.562104	Q04887	6.54485e-70	contig_0000481	-1.40243	-0.48793	0.0239053	Transcription factor SOX-9
homeostasis of number of cells within a tissue	GO:0048873	2	0.77856	P46531	8.47385e-20	contig_0006605	-1.30252	-0.381309	0.0339473	Neurogenic locus notch homolog protein 1
homeostasis of number of cells within a tissue	GO:0048873	2	0.77856	Q63690	5.01166e-09	contig_0006403	1.31212	0.391896	0.0418014	Apoptosis regulator BAX
homeostasis of number of cells within a tissue	GO:0048873	2	0.77856	Q91035	1.96569e-128	contig_0037592	-1.32769	-0.408922	0.00212632	Sonic hedgehog protein
homeostasis of number of cells within a tissue	GO:0048873	2	0.77856	Q04887	6.54485e-70	contig_0000481	-1.40243	-0.48793	0.0239053	Transcription factor SOX-9
snRNA metabolic process	GO:0016073;GO:0016180	6	0.0501764	Q9ESX5	1.92885e-166	contig_0007555	-1.45531	-0.541324	0.000353313	H/ACA ribonucleoprotein complex subunit 4
snRNA metabolic process	GO:0016073;GO:0016180	6	0.0501764	Q6DRH5	2.05046e-26	contig_0006377	-1.59994	-0.678019	1.29375e-06	H/ACA ribonucleoprotein complex subunit 3
snRNA metabolic process	GO:0016073;GO:0016180	6	0.0501764	Q6P8C4	3.4194e-55	contig_0018017	-1.52604	-0.609793	0.0087771	H/ACA ribonucleoprotein complex subunit 2-like protein
snRNA metabolic process	GO:0016073;GO:0016180	6	0.0501764	Q6P4S8	0	contig_0008946	-1.51324	-0.597636	2.53327e-05	Integrator complex subunit 1
snRNA metabolic process	GO:0016073;GO:0016180	6	0.0501764	Q96HW7	1.6433e-34	contig_0006736	-1.39998	-0.48541	0.0112676	Integrator complex subunit 4
snRNA metabolic process	GO:0016073;GO:0016180	6	0.0501764	Q75QN2	6.95092e-152	contig_0008597	-1.44409	-0.530158	0.00257289	Integrator complex subunit 8
proteasomal ubiquitin-independent protein catabolic process	GO:0010499	2	0.00710619	Q3T108	3.96031e-106	contig_0002762	-1.53668	-0.619818	0.0120138	Proteasome subunit beta type-4
proteasomal ubiquitin-independent protein catabolic process	GO:0010499	2	0.00710619	P25788	1.42065e-112	contig_0001081	-1.41233	-0.49808	0.00133739	Proteasome subunit alpha type-3
proteasomal ubiquitin-independent protein catabolic process	GO:0010499	2	0.00710619	P70195	8.05282e-123	contig_0000541	-1.51751	-0.601709	9.81841e-06	Proteasome subunit beta type-7
proteasomal ubiquitin-independent protein catabolic process	GO:0010499	2	0.00710619	P60901	9.17243e-144	contig_0007686	-1.31028	-0.389877	0.00669094	Proteasome subunit alpha type-6
proteasomal ubiquitin-independent protein catabolic process	GO:0010499	2	0.00710619	Q5E9K0	1.18047e-87	contig_0001828	-1.48694	-0.572342	0.0250239	Proteasome subunit beta type-2
proteasomal ubiquitin-independent protein catabolic process	GO:0010499	2	0.00710619	P28075	1.24312e-112	contig_0003359	-1.29408	-0.37193	0.0206273	Proteasome subunit beta type-5
heart valve development	GO:0003170	2	0.680053	Q04887	6.54485e-70	contig_0000481	-1.40243	-0.48793	0.0239053	Transcription factor SOX-9
heart valve development	GO:0003170	2	0.680053	A2BGM5	1.36705e-51	contig_0015788	-1.19859	-0.261334	0.00635125	Forkhead box protein N4
regulation of peptidyl-serine phosphorylation	GO:0033138;GO:0033135	2	0.966779	Q99MQ3	1.61344e-76	contig_0003161	1.20257	0.266118	0.0064113	Serine/threonine-protein kinase PINK1, mitochondrial
regulation of peptidyl-serine phosphorylation	GO:0033138;GO:0033135	2	0.966779	Q96N67	0	contig_0000538	-1.20039	-0.263505	0.00656272	Dedicator of cytokinesis protein 7
regulation of peptidyl-serine phosphorylation	GO:0033138;GO:0033135	2	0.966779	B2RQL2	8.01416e-37	contig_0025564	-1.4928	-0.578018	0.00114361	Storkhead-box protein 1
regulation of peptidyl-serine phosphorylation	GO:0033138;GO:0033135	2	0.966779	P14174	1.45326e-06	contig_0023835	-1.83428	-0.875214	0.00206377	Macrophage migration inhibitory factor
regulation of peptidyl-serine phosphorylation	GO:0033138;GO:0033135	2	0.966779	Q99996	9.03025e-16	contig_0013393	-1.27601	-0.351639	7.47855e-05	A-kinase anchor protein 9
regulation of peptidyl-serine phosphorylation	GO:0033138;GO:0033135	2	0.966779	Q05A80	3.07292e-11	contig_0028956	-1.49821	-0.583241	0.0028648	Caprin-2
regulation of peptidyl-serine phosphorylation	GO:0033138;GO:0033135	2	0.966779	A0A0G2K344	0	contig_0000681	1.62324	0.698876	0	Phosphatidylinositol 4,5-bisphosphate 3-kinase catalytic subunit alpha isoform
regulation of peptidyl-serine phosphorylation	GO:0033138;GO:0033135	2	0.966779	Q9UHD2	3.01342e-73	contig_0004079	1.36521	0.449122	1.7842e-06	Serine/threonine-protein kinase TBK1
regulation of peptidyl-serine phosphorylation	GO:0033138;GO:0033135	2	0.966779	P11530	0	contig_0010552	-1.19313	-0.254756	0.00598692	Dystrophin
regulation of peptidyl-serine phosphorylation	GO:0033138;GO:0033135	2	0.966779	Q63690	5.01166e-09	contig_0006403	1.31212	0.391896	0.0418014	Apoptosis regulator BAX
regulation of peptidyl-serine phosphorylation	GO:0033138;GO:0033135	2	0.966779	Q16611	1.38119e-32	contig_0002241	1.23435	0.303749	0.00125399	Bcl-2 homologous antagonist/killer
regulation of peptidyl-serine phosphorylation	GO:0033138;GO:0033135	2	0.966779	P56558	5.00402e-11	contig_0002673	-1.25411	-0.326658	0.0332449	UDP-N-acetylglucosamine--peptide N-acetylglucosaminyltransferase 110 kDa subunit
regulation of peptidyl-serine phosphorylation	GO:0033138;GO:0033135	2	0.966779	Q9UPR0	0	contig_0018390	-1.53562	-0.618823	9.19227e-05	Inactive phospholipase C-like protein 2
regulation of peptidyl-serine phosphorylation	GO:0033138;GO:0033135	2	0.966779	Q3ZBN6	6.88485e-19	contig_0019920	1.36749	0.451527	0.0188134	Growth arrest and DNA damage-inducible protein GADD45 alpha
regulation of peptidyl-serine phosphorylation	GO:0033138;GO:0033135	2	0.966779	P48317	1.34768e-12	contig_0013406	2.24421	1.16621	0	Growth arrest and DNA damage-inducible protein GADD45 alpha
regulation of peptidyl-serine phosphorylation	GO:0033138;GO:0033135	2	0.966779	Q6QI06	0	contig_0006108	-1.23003	-0.298693	0.00319238	Rapamycin-insensitive companion of mTOR
activation of protein kinase B activity	GO:0032148	3	0.917465	P05019	0.00115776	contig_0037611	3.89695	1.96234	0	Insulin-like growth factor I
activation of protein kinase B activity	GO:0032148	3	0.917465	P22909	0.000101797	contig_0002964	-3.32757	-1.73447	0.00869007	Alpha-2A adrenergic receptor
eye morphogenesis	GO:0048592	3	0.27715	Q01721	4.56007e-10	contig_0017404	-1.2497	-0.321577	0.0118853	Growth arrest-specific protein 1
eye morphogenesis	GO:0048592	3	0.27715	P10040	1.20552e-17	contig_0035850	1.38739	0.47237	0.0166586	Protein crumbs
eye morphogenesis	GO:0048592	3	0.27715	O18334	5.37809	contig_0013218	1.28861	0.365814	0.0166834	Ras-related protein Rab6
eye morphogenesis	GO:0048592	3	0.27715	P10071	2.02825e-98	contig_0013602	-1.39242	-0.47759	1.47403e-08	Transcriptional activator GLI3
eye morphogenesis	GO:0048592	3	0.27715	Q63690	5.01166e-09	contig_0006403	1.31212	0.391896	0.0418014	Apoptosis regulator BAX
eye morphogenesis	GO:0048592	3	0.27715	Q16611	1.38119e-32	contig_0002241	1.23435	0.303749	0.00125399	Bcl-2 homologous antagonist/killer
eye morphogenesis	GO:0048592	3	0.27715	P57094	6.49808e-49	contig_0014350	-1.26075	-0.334287	0.000204969	Axin-1
eye morphogenesis	GO:0048592	3	0.27715	P07207	3.27454	contig_0030459	-2.01886	-1.01354	8.85282e-05	Neurogenic locus Notch protein
eye morphogenesis	GO:0048592	3	0.27715	O88572	3.95398	contig_0010197	-1.81416	-0.859302	0.0244358	Low-density lipoprotein receptor-related protein 6
eye morphogenesis	GO:0048592	3	0.27715	P25490	8.1812e-83	contig_0003968	-1.32533	-0.406357	9.37803e-05	Transcriptional repressor protein YY1
eye morphogenesis	GO:0048592	3	0.27715	Q61555	0	contig_0009147	-1.95252	-0.965334	0	Fibrillin-2
eye morphogenesis	GO:0048592	3	0.27715	P08928	4.06004e-102	contig_0011657	-1.44033	-0.526399	1.7241e-07	Lamin Dm0
eye morphogenesis	GO:0048592	3	0.27715	Q9H2X6	0	contig_0001700	1.29249	0.370153	7.65345e-06	Homeodomain-interacting protein kinase 2
eye morphogenesis	GO:0048592	3	0.27715	P22448	9.87423e-140	contig_0030424	-1.62838	-0.703436	0	Retinoic acid receptor beta
eye morphogenesis	GO:0048592	3	0.27715	Q90268	2.32725e-42	contig_0007330	-1.20445	-0.268379	0.00644145	Paired box protein Pax-2a
eye morphogenesis	GO:0048592	3	0.27715	P07909	2.33779e-58	contig_0003430	-1.44919	-0.53525	3.43273e-10	Heterogeneous nuclear ribonucleoprotein A1
eye morphogenesis	GO:0048592	3	0.27715	Q90WR8	3.8314e-58	contig_0000431	-1.61921	-0.695292	4.1958e-05	Transcription factor Sp3
regulation of nitric oxide biosynthetic process	GO:0045428	2	0.696176	Q07969	2.79312e-81	contig_0035805	2.53905	1.34429	0	Platelet glycoprotein 4
protein mannosylation	GO:0035269;GO:0035268;GO:0097502	2	0.311728	Q8BRH0	0	contig_0018891	-1.57365	-0.654114	0.0140034	Transmembrane and TPR repeat-containing protein 3
protein mannosylation	GO:0035269;GO:0035268;GO:0097502	2	0.311728	Q6ZXV5	6.0537e-67	contig_0038953	-1.71872	-0.781334	0.0354358	Transmembrane and TPR repeat-containing protein 3
protein mannosylation	GO:0035269;GO:0035268;GO:0097502	2	0.311728	Q3UV71	6.57489e-81	contig_0034854	-1.85729	-0.893195	4.91083e-07	Transmembrane and TPR repeat-containing protein 1
regulation of hormone secretion	GO:0050796;GO:0090276;GO:0002791;GO:0046883;GO:0090087	6	0.472343	Q8BHY3	0	contig_0004285	-1.19071	-0.251823	0.0170278	Anoctamin-1
regulation of hormone secretion	GO:0050796;GO:0090276;GO:0002791;GO:0046883;GO:0090087	6	0.472343	P15105	7.03809	contig_0042974	1.98534	0.989386	0.0231894	Glutamine synthetase
regulation of hormone secretion	GO:0050796;GO:0090276;GO:0002791;GO:0046883;GO:0090087	6	0.472343	P22909	0.000101797	contig_0002964	-3.32757	-1.73447	0.00869007	Alpha-2A adrenergic receptor
regulation of hormone secretion	GO:0050796;GO:0090276;GO:0002791;GO:0046883;GO:0090087	6	0.472343	P17712	1.43529e-30	contig_0030565	-3.06731	-1.61697	0.00770922	Glucokinase
regulation of hormone secretion	GO:0050796;GO:0090276;GO:0002791;GO:0046883;GO:0090087	6	0.472343	Q08BI9	1.23211e-97	contig_0001347	-1.25841	-0.331597	0.000158238	Calcium uniporter protein, mitochondrial
regulation of hormone secretion	GO:0050796;GO:0090276;GO:0002791;GO:0046883;GO:0090087	6	0.472343	Q8C4U3	2.38007e-51	contig_0028892	-1.41997	-0.505855	2.07416e-06	Secreted frizzled-related protein 1
regulation of hormone secretion	GO:0050796;GO:0090276;GO:0002791;GO:0046883;GO:0090087	6	0.472343	Q8IWT6	1.11598e-09	contig_0002410	1.18872	0.249404	0.0342559	Volume-regulated anion channel subunit LRRC8A
regulation of hormone secretion	GO:0050796;GO:0090276;GO:0002791;GO:0046883;GO:0090087	6	0.472343	P20393	7.52645e-16	contig_0021220	1.23848	0.308565	0.000577944	Nuclear receptor subfamily 1 group D member 1
regulation of hormone secretion	GO:0050796;GO:0090276;GO:0002791;GO:0046883;GO:0090087	6	0.472343	Q9QUJ7	4.32783	contig_0015525	1.62889	0.703893	0.0270543	Long-chain-fatty-acid--CoA ligase 4
regulation of hormone secretion	GO:0050796;GO:0090276;GO:0002791;GO:0046883;GO:0090087	6	0.472343	Q61425	3.05676e-82	contig_0005861	-1.5511	-0.633293	0.000283427	Hydroxyacyl-coenzyme A dehydrogenase, mitochondrial
regulation of hormone secretion	GO:0050796;GO:0090276;GO:0002791;GO:0046883;GO:0090087	6	0.472343	E9PTA2	0.639174	contig_0016434	2.24677	1.16785	0.0106717	Transient receptor potential cation channel subfamily M member 2
regulation of hormone secretion	GO:0050796;GO:0090276;GO:0002791;GO:0046883;GO:0090087	6	0.472343	Q9R0N9	0.000571713	contig_0027575	1.26163	0.335284	0.00651242	Synaptotagmin-9
regulation of hormone secretion	GO:0050796;GO:0090276;GO:0002791;GO:0046883;GO:0090087	6	0.472343	Q91VN0	1.60518e-42	contig_0026434	-1.23139	-0.300293	0.000630688	Low-density lipoprotein receptor-related protein 5
regulation of hormone secretion	GO:0050796;GO:0090276;GO:0002791;GO:0046883;GO:0090087	6	0.472343	Q9VCY8	5.51788e-139	contig_0005890	1.48483	0.570296	3.43827e-13	Adiponectin receptor protein
regulation of hormone secretion	GO:0050796;GO:0090276;GO:0002791;GO:0046883;GO:0090087	6	0.472343	P50416	2.93847	contig_0010942	1.78479	0.835755	6.29114e-11	Carnitine O-palmitoyltransferase 1, liver isoform
regulation of hormone secretion	GO:0050796;GO:0090276;GO:0002791;GO:0046883;GO:0090087	6	0.472343	Q8VIJ5	1.94764e-144	contig_0002115	-1.1996	-0.262548	0.00541097	Protein O-GlcNAcase
regulation of hormone secretion	GO:0050796;GO:0090276;GO:0002791;GO:0046883;GO:0090087	6	0.472343	Q91766	1.61562e-166	contig_0010413	1.73515	0.795058	0	Hepatocyte nuclear factor 4-alpha
regulation of hormone secretion	GO:0050796;GO:0090276;GO:0002791;GO:0046883;GO:0090087	6	0.472343	Q15811	4.6604e-134	contig_0008579	-1.33431	-0.41609	0.000591893	Intersectin-1
regulation of hormone secretion	GO:0050796;GO:0090276;GO:0002791;GO:0046883;GO:0090087	6	0.472343	Q9JI85	7.26574e-80	contig_0003125	1.24191	0.31256	0.000813438	Nucleobindin-2
regulation of hormone secretion	GO:0050796;GO:0090276;GO:0002791;GO:0046883;GO:0090087	6	0.472343	P30551	9.19556e-06	contig_0004814	2.05154	1.03671	8.17595e-13	Cholecystokinin receptor type A
regulation of hormone secretion	GO:0050796;GO:0090276;GO:0002791;GO:0046883;GO:0090087	6	0.472343	Q8ITC9	1.9966e-75	contig_0027653	1.48247	0.568006	0.00556924	Pyrokinin-1 receptor
regulation of hormone secretion	GO:0050796;GO:0090276;GO:0002791;GO:0046883;GO:0090087	6	0.472343	B6VQA1	2.34504e-15	contig_0043055	-1.36642	-0.450397	0.0487142	Protein dimmed
regulation of hormone secretion	GO:0050796;GO:0090276;GO:0002791;GO:0046883;GO:0090087	6	0.472343	Q9ES30	1.33088e-09	contig_0041414	2.28217	1.19041	0.0244876	Complement C1q tumor necrosis factor-related protein 3
regulation of hormone secretion	GO:0050796;GO:0090276;GO:0002791;GO:0046883;GO:0090087	6	0.472343	P97784	0	contig_0007958	-2.06605	-1.04687	3.12039e-13	Cryptochrome-1
regulation of hormone secretion	GO:0050796;GO:0090276;GO:0002791;GO:0046883;GO:0090087	6	0.472343	P82094	3.0242e-95	contig_0004934	1.24274	0.313529	0.015102	TATA element modulatory factor
negative regulation of calcium ion transmembrane transporter activity	GO:1901020	2	0.411954	Q9Z339	2.82552e-35	contig_0022247	4.02626	2.00944	0	Glutathione S-transferase omega-1
negative regulation of calcium ion transmembrane transporter activity	GO:1901020	2	0.411954	P78417	8.10901e-55	contig_0001110	3.99084	1.99669	0	Glutathione S-transferase omega-1
hair follicle morphogenesis	GO:0031069	4	0.462167	P46531	8.47385e-20	contig_0006605	-1.30252	-0.381309	0.0339473	Neurogenic locus notch homolog protein 1
hair follicle morphogenesis	GO:0031069	4	0.462167	Q64430	1.45536e-100	contig_0010748	1.2743	0.349703	0.0229742	Copper-transporting ATPase 1
hair follicle morphogenesis	GO:0031069	4	0.462167	Q3T1H8	8.69786e-07	contig_0024876	4.51148	2.1736	0	Transmembrane protein 79
hair follicle morphogenesis	GO:0031069	4	0.462167	Q9BSE2	1.52767e-09	contig_0033095	4.29927	2.10409	0	Transmembrane protein 79
apoptotic mitochondrial changes	GO:0008637	3	0.949485	Q64430	1.45536e-100	contig_0010748	1.2743	0.349703	0.0229742	Copper-transporting ATPase 1
apoptotic mitochondrial changes	GO:0008637	3	0.949485	Q63690	5.01166e-09	contig_0006403	1.31212	0.391896	0.0418014	Apoptosis regulator BAX
apoptotic mitochondrial changes	GO:0008637	3	0.949485	Q16611	1.38119e-32	contig_0002241	1.23435	0.303749	0.00125399	Bcl-2 homologous antagonist/killer
apoptotic mitochondrial changes	GO:0008637	3	0.949485	O00429	0	contig_0004143	-1.24818	-0.319831	0.00136647	Dynamin-1-like protein
apoptotic mitochondrial changes	GO:0008637	3	0.949485	P53349	6.31796e-126	contig_0029613	1.22869	0.297116	0.00773956	Mitogen-activated protein kinase kinase kinase 1
apoptotic mitochondrial changes	GO:0008637	3	0.949485	Q07816	2.37055e-30	contig_0013062	1.2628	0.336627	0.000333671	Bcl-2-like protein 1
apoptotic mitochondrial changes	GO:0008637	3	0.949485	P23492	7.24576e-20	contig_0040799	-1.96733	-0.976238	1.76383e-10	Purine nucleoside phosphorylase
apoptotic mitochondrial changes	GO:0008637	3	0.949485	Q9Z0X1	1.38643e-95	contig_0013247	-1.46985	-0.55567	0.00323954	Apoptosis-inducing factor 1, mitochondrial
apoptotic mitochondrial changes	GO:0008637	3	0.949485	Q5ZL72	0	contig_0006675	-1.79479	-0.843817	1.87281e-14	60 kDa heat shock protein, mitochondrial
apoptotic mitochondrial changes	GO:0008637	3	0.949485	Q0MQG2	0	contig_0002628	-1.18932	-0.250139	0.0144269	NADH-ubiquinone oxidoreductase 75 kDa subunit, mitochondrial
syncytium formation	GO:0007520;GO:0000768;GO:0006949	4	0.909589	Q11002	4.86405e-74	contig_0023820	1.49481	0.579961	7.99133e-08	Calpain-A
syncytium formation	GO:0007520;GO:0000768;GO:0006949	4	0.909589	P51638	1.00364e-17	contig_0047770	-2.15085	-1.10491	0.000378437	Caveolin-3
syncytium formation	GO:0007520;GO:0000768;GO:0006949	4	0.909589	O60500	2.7451e-136	contig_0029820	-1.18335	-0.242874	0.0160515	Nephrin
syncytium formation	GO:0007520;GO:0000768;GO:0006949	4	0.909589	O08529	5.11546e-102	contig_0009843	-1.7849	-0.835847	6.74445e-09	Calpain-2 catalytic subunit
syncytium formation	GO:0007520;GO:0000768;GO:0006949	4	0.909589	Q6YHK3	1.06843e-162	contig_0020814	1.40648	0.492094	1.9035e-08	CD109 antigen
syncytium formation	GO:0007520;GO:0000768;GO:0006949	4	0.909589	Q8R422	9.54084e-82	contig_0014428	1.17868	0.237178	0.0252109	CD109 antigen
central nervous system neuron development	GO:0021954	5	0.914649	Q64430	1.45536e-100	contig_0010748	1.2743	0.349703	0.0229742	Copper-transporting ATPase 1
central nervous system neuron development	GO:0021954	5	0.914649	Q9HCG7	0	contig_0003621	-1.4498	-0.53585	0.00521852	Non-lysosomal glucosylceramidase
response to fungus	GO:0050832;GO:0009620	2	0.0217406	Q11002	4.86405e-74	contig_0023820	1.49481	0.579961	7.99133e-08	Calpain-A
response to fungus	GO:0050832;GO:0009620	2	0.0217406	O18334	5.37809	contig_0013218	1.28861	0.365814	0.0166834	Ras-related protein Rab6
response to fungus	GO:0050832;GO:0009620	2	0.0217406	P03949	1.96689e-15	contig_0016766	1.5732	0.653699	4.94589e-05	Tyrosine-protein kinase abl-1
response to fungus	GO:0050832;GO:0009620	2	0.0217406	Q8BMS2	3.5123e-65	contig_0032728	4.24459	2.08562	0.00276696	Spondin-2
response to fungus	GO:0050832;GO:0009620	2	0.0217406	Q0H293	2.20201e-53	contig_0041614	5.17432	2.37137	0.00547011	Big defensin
response to fungus	GO:0050832;GO:0009620	2	0.0217406	Q3LUH2	7.50409	contig_0022034	1.85371	0.890413	0.0153921	C-type lectin domain family 6 member A
response to fungus	GO:0050832;GO:0009620	2	0.0217406	Q8SX83	5.36291e-86	contig_0000457	-1.21764	-0.284085	0.00128163	Protein split ends
response to fungus	GO:0050832;GO:0009620	2	0.0217406	Q16611	1.38119e-32	contig_0002241	1.23435	0.303749	0.00125399	Bcl-2 homologous antagonist/killer
response to fungus	GO:0050832;GO:0009620	2	0.0217406	Q9UDY8	3.04897e-61	contig_0006184	1.56174	0.643152	0.000103346	Mucosa-associated lymphoid tissue lymphoma translocation protein 1
response to fungus	GO:0050832;GO:0009620	2	0.0217406	Q28EB4	9.46776e-91	contig_0007109	-1.16403	-0.219129	0.0269094	Nucleosome assembly protein 1-like 1
cardiac epithelial to mesenchymal transition	GO:0060317	2	0.701451	P46531	8.47385e-20	contig_0006605	-1.30252	-0.381309	0.0339473	Neurogenic locus notch homolog protein 1
cardiac epithelial to mesenchymal transition	GO:0060317	2	0.701451	Q9QYS1	3.35139e-104	contig_0022780	-1.50339	-0.588224	1.30514e-06	Protein Wnt-16
DNA metabolic process	GO:0006259;GO:0006281;GO:0006974	4	2.73424e-07	A6QLH5	3.67901e-57	contig_0025046	2.0306	1.02191	0.000927906	ERI1 exoribonuclease 3
DNA metabolic process	GO:0006259;GO:0006281;GO:0006974	4	2.73424e-07	Q9NRL2	7.50716e-63	contig_0007908	-1.3738	-0.458167	1.38265e-07	Bromodomain adjacent to zinc finger domain protein 1A
DNA metabolic process	GO:0006259;GO:0006281;GO:0006974	4	2.73424e-07	P53369	3.71482e-36	contig_0013033	-1.69972	-0.765296	3.95826e-07	7,8-dihydro-8-oxoguanine triphosphatase
DNA metabolic process	GO:0006259;GO:0006281;GO:0006974	4	2.73424e-07	Q92614	5.35293e-77	contig_0009939	-1.18449	-0.24426	0.026583	Unconventional myosin-XVIIIa
DNA metabolic process	GO:0006259;GO:0006281;GO:0006974	4	2.73424e-07	Q9NRF9	1.70488e-50	contig_0002524	-1.46088	-0.54684	0.0166937	DNA polymerase epsilon subunit 3
DNA metabolic process	GO:0006259;GO:0006281;GO:0006974	4	2.73424e-07	O89044	5.11857e-73	contig_0007232	-2.37806	-1.24978	6.32941e-06	DNA primase large subunit
DNA metabolic process	GO:0006259;GO:0006281;GO:0006974	4	2.73424e-07	P09884	0	contig_0010394	-2.36278	-1.24049	0	DNA polymerase alpha catalytic subunit
DNA metabolic process	GO:0006259;GO:0006281;GO:0006974	4	2.73424e-07	Q14181	4.45562e-148	contig_0010074	-2.22461	-1.15355	3.26104e-08	DNA polymerase alpha subunit B
DNA metabolic process	GO:0006259;GO:0006281;GO:0006974	4	2.73424e-07	Q9DE46	1.32016e-98	contig_0018289	-2.6184	-1.38869	9.44937e-12	DNA polymerase alpha catalytic subunit
DNA metabolic process	GO:0006259;GO:0006281;GO:0006974	4	2.73424e-07	P49643	9.39045e-08	contig_0007614	-1.46961	-0.555437	0.0158537	DNA primase large subunit
DNA metabolic process	GO:0006259;GO:0006281;GO:0006974	4	2.73424e-07	P0CT41	4.6264e-07	contig_0000778	1.25309	0.325489	0.00033978	Transposon Tf2-12 polyprotein
DNA metabolic process	GO:0006259;GO:0006281;GO:0006974	4	2.73424e-07	P44121	4.65824e-49	contig_0011886	-1.51463	-0.598961	5.04743e-05	DNA ligase
DNA metabolic process	GO:0006259;GO:0006281;GO:0006974	4	2.73424e-07	A2AKX3	3.07091e-78	contig_0004818	-1.33848	-0.420593	0.0389193	Probable helicase senataxin
DNA metabolic process	GO:0006259;GO:0006281;GO:0006974	4	2.73424e-07	P22909	0.000101797	contig_0002964	-3.32757	-1.73447	0.00869007	Alpha-2A adrenergic receptor
DNA metabolic process	GO:0006259;GO:0006281;GO:0006974	4	2.73424e-07	P49454	1.13784e-19	contig_0025523	-1.54902	-0.631352	0.00147299	Centromere protein F
DNA metabolic process	GO:0006259;GO:0006281;GO:0006974	4	2.73424e-07	Q5U5Q9	0.00386604	contig_0007547	-1.35947	-0.443049	0.00517677	BRCA1-A complex subunit RAP80
DNA metabolic process	GO:0006259;GO:0006281;GO:0006974	4	2.73424e-07	Q864U1	3.77317e-19	contig_0033806	-2.78388	-1.4771	2.45202e-05	Breast cancer type 1 susceptibility protein homolog
DNA metabolic process	GO:0006259;GO:0006281;GO:0006974	4	2.73424e-07	Q9D0N7	1.73002e-104	contig_0000995	-1.4872	-0.572594	0.000853879	Chromatin assembly factor 1 subunit B
DNA metabolic process	GO:0006259;GO:0006281;GO:0006974	4	2.73424e-07	Q09028	0	contig_0005431	-2.01275	-1.00917	0	Histone-binding protein RBBP4
DNA metabolic process	GO:0006259;GO:0006281;GO:0006974	4	2.73424e-07	Q63699	1.43009e-154	contig_0002880	-1.71844	-0.781102	4.32771e-13	Cyclin-dependent kinase 2
DNA metabolic process	GO:0006259;GO:0006281;GO:0006974	4	2.73424e-07	Q08E38	0	contig_0003133	-1.49557	-0.580694	9.15963e-11	Pre-mRNA-processing factor 19
DNA metabolic process	GO:0006259;GO:0006281;GO:0006974	4	2.73424e-07	Q6FRT2	9.43989e-10	contig_0012510	-2.20367	-1.13991	0.000202639	Glucose-repressible alcohol dehydrogenase transcriptional effector
DNA metabolic process	GO:0006259;GO:0006281;GO:0006974	4	2.73424e-07	Q8CG46	0	contig_0003409	-1.25756	-0.330626	0.0372433	Structural maintenance of chromosomes protein 5
DNA metabolic process	GO:0006259;GO:0006281;GO:0006974	4	2.73424e-07	Q5ZJL7	9.09048e-133	contig_0025103	1.98965	0.992514	0.00981914	DNA damage-binding protein 2
DNA metabolic process	GO:0006259;GO:0006281;GO:0006974	4	2.73424e-07	Q8N9B5	1.24155e-52	contig_0010344	1.68962	0.756699	1.121e-07	Junction-mediating and -regulatory protein
DNA metabolic process	GO:0006259;GO:0006281;GO:0006974	4	2.73424e-07	P07742	2.74848e-88	contig_0005766	-1.60643	-0.683859	3.85664e-05	Ribonucleoside-diphosphate reductase large subunit
DNA metabolic process	GO:0006259;GO:0006281;GO:0006974	4	2.73424e-07	P84173	7.68012e-142	contig_0005615	-1.54496	-0.627573	0.000128413	Prohibitin
DNA metabolic process	GO:0006259;GO:0006281;GO:0006974	4	2.73424e-07	Q9UPV0	9.6787e-39	contig_0021222	-1.37569	-0.46016	0.00247863	Centrosomal protein of 164 kDa
DNA metabolic process	GO:0006259;GO:0006281;GO:0006974	4	2.73424e-07	Q9Y6F1	0.00360189	contig_0005055	-1.27188	-0.346957	0.0360301	Poly [ADP-ribose] polymerase 3
DNA metabolic process	GO:0006259;GO:0006281;GO:0006974	4	2.73424e-07	Q9DEA3	2.24711e-139	contig_0005930	-2.54951	-1.35022	0	Proliferating cell nuclear antigen
DNA metabolic process	GO:0006259;GO:0006281;GO:0006974	4	2.73424e-07	Q6GPU3	1.44174e-118	contig_0020869	-2.12141	-1.08503	5.62217e-05	Denticleless protein homolog B
DNA metabolic process	GO:0006259;GO:0006281;GO:0006974	4	2.73424e-07	O75419	2.17269e-167	contig_0007100	-1.5752	-0.655538	0.0222721	Cell division control protein 45 homolog
DNA metabolic process	GO:0006259;GO:0006281;GO:0006974	4	2.73424e-07	Q9BXF3	7.66745e-28	contig_0002605	-1.33727	-0.419286	0.00853057	Cat eye syndrome critical region protein 2
DNA metabolic process	GO:0006259;GO:0006281;GO:0006974	4	2.73424e-07	O93309	0	contig_0007199	-1.25891	-0.332171	0.0212355	Structural maintenance of chromosomes protein 3
DNA metabolic process	GO:0006259;GO:0006281;GO:0006974	4	2.73424e-07	Q5UIP0	2.97728	contig_0024822	-1.69639	-0.762466	0.0333358	Telomere-associated protein RIF1
DNA metabolic process	GO:0006259;GO:0006281;GO:0006974	4	2.73424e-07	Q6PR54	6.45863e-72	contig_0030491	-1.79664	-0.845303	0.000260744	Telomere-associated protein RIF1
DNA metabolic process	GO:0006259;GO:0006281;GO:0006974	4	2.73424e-07	Q9EPU0	0	contig_0002570	1.1677	0.223666	0.0251735	Regulator of nonsense transcripts 1
DNA metabolic process	GO:0006259;GO:0006281;GO:0006974	4	2.73424e-07	Q6GL41	0	contig_0004511	-2.04795	-1.03418	0	DNA replication licensing factor mcm4
DNA metabolic process	GO:0006259;GO:0006281;GO:0006974	4	2.73424e-07	Q6NX31	0	contig_0004723	-2.06262	-1.04448	1.87281e-14	DNA replication licensing factor mcm7
DNA metabolic process	GO:0006259;GO:0006281;GO:0006974	4	2.73424e-07	Q6DIH3	0	contig_0016745	-2.00692	-1.00498	0	DNA replication licensing factor mcm2
DNA metabolic process	GO:0006259;GO:0006281;GO:0006974	4	2.73424e-07	Q561P5	0	contig_0010487	-3.3202	-1.73127	0	DNA replication licensing factor mcm5
DNA metabolic process	GO:0006259;GO:0006281;GO:0006974	4	2.73424e-07	Q01105	2.01198e-74	contig_0004848	-1.3326	-0.414247	6.66234e-06	Protein SET
DNA metabolic process	GO:0006259;GO:0006281;GO:0006974	4	2.73424e-07	Q9WUV0	0	contig_0016678	-2.26282	-1.17812	0.000251563	Origin recognition complex subunit 5
DNA metabolic process	GO:0006259;GO:0006281;GO:0006974	4	2.73424e-07	P06400	5.71156e-16	contig_0024539	-1.81113	-0.85689	0.0345798	Retinoblastoma-associated protein
DNA metabolic process	GO:0006259;GO:0006281;GO:0006974	4	2.73424e-07	Q8VIJ6	1.09337e-92	contig_0005229	-1.35925	-0.442806	0.000926407	Splicing factor, proline- and glutamine-rich
DNA metabolic process	GO:0006259;GO:0006281;GO:0006974	4	2.73424e-07	Q96T88	1.95557e-40	contig_0023224	-3.60564	-1.85026	7.01724e-05	E3 ubiquitin-protein ligase UHRF1
DNA metabolic process	GO:0006259;GO:0006281;GO:0006974	4	2.73424e-07	B6CHA3	0	contig_0002235	-1.42972	-0.51573	1.19992e-08	E3 ubiquitin-protein ligase UHRF1
DNA metabolic process	GO:0006259;GO:0006281;GO:0006974	4	2.73424e-07	Q32PJ3	0	contig_0002919	-2.72574	-1.44665	9.39243e-08	Origin recognition complex subunit 3
DNA metabolic process	GO:0006259;GO:0006281;GO:0006974	4	2.73424e-07	Q9Z148	0	contig_0004556	-1.34073	-0.423013	9.94261e-07	Histone-lysine N-methyltransferase EHMT2
DNA metabolic process	GO:0006259;GO:0006281;GO:0006974	4	2.73424e-07	Q9CQE6	2.83224e-77	contig_0006383	-1.33755	-0.419595	0.0010701	Histone chaperone ASF1A
DNA metabolic process	GO:0006259;GO:0006281;GO:0006974	4	2.73424e-07	Q9UNS1	0	contig_0020750	-1.50047	-0.585418	0.0459398	Protein timeless homolog
DNA metabolic process	GO:0006259;GO:0006281;GO:0006974	4	2.73424e-07	O60264	0	contig_0003127	-1.8976	-0.924174	0	SWI/SNF-related matrix-associated actin-dependent regulator of chromatin subfamily A member 5
DNA metabolic process	GO:0006259;GO:0006281;GO:0006974	4	2.73424e-07	P25490	8.1812e-83	contig_0003968	-1.32533	-0.406357	9.37803e-05	Transcriptional repressor protein YY1
DNA metabolic process	GO:0006259;GO:0006281;GO:0006974	4	2.73424e-07	Q9BXT4	4.21856e-31	contig_0020314	-1.29793	-0.376207	0.00820247	Tudor domain-containing protein 1
DNA metabolic process	GO:0006259;GO:0006281;GO:0006974	4	2.73424e-07	Q8VID5	1.01507e-149	contig_0016343	1.5186	0.602745	0.000304922	ATP-dependent DNA helicase Q5
DNA metabolic process	GO:0006259;GO:0006281;GO:0006974	4	2.73424e-07	Q9VLU0	1.76879e-32	contig_0002496	-1.27568	-0.351263	0.036189	Barrier-to-autointegration factor
DNA metabolic process	GO:0006259;GO:0006281;GO:0006974	4	2.73424e-07	O93257	0	contig_0004990	-1.34754	-0.430328	0.0106092	X-ray repair cross-complementing protein 5
DNA metabolic process	GO:0006259;GO:0006281;GO:0006974	4	2.73424e-07	Q3UA06	0	contig_0011883	-1.62748	-0.702642	0.00123834	Pachytene checkpoint protein 2 homolog
DNA metabolic process	GO:0006259;GO:0006281;GO:0006974	4	2.73424e-07	A0JNA8	1.14372e-117	contig_0001254	-1.34091	-0.423212	0.00770629	PAX-interacting protein 1
DNA metabolic process	GO:0006259;GO:0006281;GO:0006974	4	2.73424e-07	Q9W602	0	contig_0011755	-1.61248	-0.689282	1.58006e-07	FACT complex subunit SSRP1
DNA metabolic process	GO:0006259;GO:0006281;GO:0006974	4	2.73424e-07	Q9TXQ1	6.79151e-66	contig_0001775	-1.27581	-0.35141	3.90284e-05	Tankyrase-like protein
DNA metabolic process	GO:0006259;GO:0006281;GO:0006974	4	2.73424e-07	Q8TAT5	1.03103e-48	contig_0026999	2.43357	1.28307	0.00410483	Endonuclease 8-like 3
DNA metabolic process	GO:0006259;GO:0006281;GO:0006974	4	2.73424e-07	E9Q5F9	1.56008e-107	contig_0012628	-1.23647	-0.306222	0.000607714	Histone-lysine N-methyltransferase SETD2
DNA metabolic process	GO:0006259;GO:0006281;GO:0006974	4	2.73424e-07	C6KSQ6	0.00264904	contig_0029170	1.35017	0.43314	0.0275079	Probable DNA repair protein RAD50
DNA metabolic process	GO:0006259;GO:0006281;GO:0006974	4	2.73424e-07	Q5ZKG3	1.50745e-57	contig_0023936	-2.49944	-1.3216	0.00302462	DNA replication ATP-dependent helicase/nuclease DNA2
DNA metabolic process	GO:0006259;GO:0006281;GO:0006974	4	2.73424e-07	O08653	0.0606841	contig_0046147	-2.15264	-1.10611	3.27914e-10	Telomerase protein component 1
DNA metabolic process	GO:0006259;GO:0006281;GO:0006974	4	2.73424e-07	P27694	1.04014e-180	contig_0017764	-1.31189	-0.391644	0.0122276	Replication protein A 70 kDa DNA-binding subunit
DNA metabolic process	GO:0006259;GO:0006281;GO:0006974	4	2.73424e-07	Q3SWT1	5.13211e-49	contig_0005221	-1.28416	-0.360824	0.00472714	SOSS complex subunit B1
DNA metabolic process	GO:0006259;GO:0006281;GO:0006974	4	2.73424e-07	Q6P9I7	5.80396e-44	contig_0008228	-1.4536	-0.539633	0.034611	Structural maintenance of chromosomes protein 6
DNA metabolic process	GO:0006259;GO:0006281;GO:0006974	4	2.73424e-07	Q9CZ15	4.47328e-75	contig_0004111	-1.81345	-0.858739	4.23911e-07	DNA replication complex GINS protein PSF1
DNA metabolic process	GO:0006259;GO:0006281;GO:0006974	4	2.73424e-07	Q9Y248	4.27418e-81	contig_0008027	-1.65582	-0.727547	0.0368315	DNA replication complex GINS protein PSF2
DNA metabolic process	GO:0006259;GO:0006281;GO:0006974	4	2.73424e-07	Q7ZXZ0	9.54539e-157	contig_0005654	-2.28034	-1.18925	0	Zygotic DNA replication licensing factor mcm3
DNA metabolic process	GO:0006259;GO:0006281;GO:0006974	4	2.73424e-07	E1BSW7	1.99937e-16	contig_0013075	-1.99923	-0.999444	3.01504e-05	Centromere protein S
DNA metabolic process	GO:0006259;GO:0006281;GO:0006974	4	2.73424e-07	Q5RBU1	5.53611e-10	contig_0009329	-2.16516	-1.11448	0.0373479	Centromere protein X
DNA metabolic process	GO:0006259;GO:0006281;GO:0006974	4	2.73424e-07	Q8WZ42	0.401863	contig_0041424	2.17081	1.11823	0.000277164	Titin
DNA metabolic process	GO:0006259;GO:0006281;GO:0006974	4	2.73424e-07	Q6DFV1	1.20071e-151	contig_0015429	-1.49376	-0.578945	0.000853879	Condensin-2 complex subunit G2
DNA metabolic process	GO:0006259;GO:0006281;GO:0006974	4	2.73424e-07	Q28GV1	3.70459e-92	contig_0006142	-1.56156	-0.642984	0.000266996	Condensin-2 complex subunit H2
DNA metabolic process	GO:0006259;GO:0006281;GO:0006974	4	2.73424e-07	Q99J62	3.03826e-151	contig_0006118	-1.50678	-0.59147	0.00671999	Replication factor C subunit 4
DNA metabolic process	GO:0006259;GO:0006281;GO:0006974	4	2.73424e-07	Q9D0F6	1.93256e-168	contig_0009535	-1.92146	-0.942202	0.000385413	Replication factor C subunit 5
DNA metabolic process	GO:0006259;GO:0006281;GO:0006974	4	2.73424e-07	Q2TBV1	8.47106e-126	contig_0017438	-2.42443	-1.27765	5.2872e-06	Replication factor C subunit 3
DNA metabolic process	GO:0006259;GO:0006281;GO:0006974	4	2.73424e-07	Q805F9	0	contig_0002172	-1.29819	-0.376498	0.0223695	DNA damage-binding protein 1
DNA metabolic process	GO:0006259;GO:0006281;GO:0006974	4	2.73424e-07	Q8CFD5	1.23572e-130	contig_0013826	-1.33721	-0.419221	0.0448081	DNA excision repair protein ERCC-8
DNA metabolic process	GO:0006259;GO:0006281;GO:0006974	4	2.73424e-07	Q13620	0	contig_0011156	-1.18278	-0.242187	0.0183529	Cullin-4B
DNA metabolic process	GO:0006259;GO:0006281;GO:0006974	4	2.73424e-07	P43254	1.15772e-06	contig_0003870	1.2803	0.356486	0.0107187	E3 ubiquitin-protein ligase COP1
DNA metabolic process	GO:0006259;GO:0006281;GO:0006974	4	2.73424e-07	A7NS65	9.3609e-14	contig_0014480	1.43065	0.516669	0.00134804	Chaperone protein DnaJ
DNA metabolic process	GO:0006259;GO:0006281;GO:0006974	4	2.73424e-07	P52292	0	contig_0010294	-1.20512	-0.269181	0.00826895	Importin subunit alpha-1
DNA metabolic process	GO:0006259;GO:0006281;GO:0006974	4	2.73424e-07	Q14693	7.44781e-151	contig_0001577	1.21734	0.283737	0.00151341	Phosphatidate phosphatase LPIN1
DNA metabolic process	GO:0006259;GO:0006281;GO:0006974	4	2.73424e-07	Q9NSU2	2.56713e-09	contig_0017408	1.33694	0.418931	0.0136475	Three-prime repair exonuclease 1
DNA metabolic process	GO:0006259;GO:0006281;GO:0006974	4	2.73424e-07	Q9UKK3	3.77591e-174	contig_0014326	1.3226	0.403379	0.02896	Poly [ADP-ribose] polymerase 4
DNA metabolic process	GO:0006259;GO:0006281;GO:0006974	4	2.73424e-07	Q8K368	0	contig_0017511	-1.62647	-0.70174	0.0438494	Fanconi anemia group I protein homolog
DNA metabolic process	GO:0006259;GO:0006281;GO:0006974	4	2.73424e-07	O89033	6.80927e-73	contig_0022803	-1.603	-0.680779	0.00528315	Cell division control protein 6 homolog
DNA metabolic process	GO:0006259;GO:0006281;GO:0006974	4	2.73424e-07	Q13330	0	contig_0002940	-1.26516	-0.339317	0.000149925	Metastasis-associated protein MTA1
DNA metabolic process	GO:0006259;GO:0006281;GO:0006974	4	2.73424e-07	P51612	6.5584e-118	contig_0010845	2.09955	1.07008	4.32771e-13	DNA repair protein complementing XP-C cells homolog
DNA metabolic process	GO:0006259;GO:0006281;GO:0006974	4	2.73424e-07	Q9NPF5	9.05272e-159	contig_0006151	-1.35874	-0.442271	0.00867646	DNA methyltransferase 1-associated protein 1
DNA metabolic process	GO:0006259;GO:0006281;GO:0006974	4	2.73424e-07	Q96K76	0	contig_0006690	1.20506	0.269103	0.00488176	Ubiquitin carboxyl-terminal hydrolase 47
DNA metabolic process	GO:0006259;GO:0006281;GO:0006974	4	2.73424e-07	P49916	0	contig_0005463	-1.46582	-0.551711	6.22446e-05	DNA ligase 3
DNA metabolic process	GO:0006259;GO:0006281;GO:0006974	4	2.73424e-07	Q9JL70	7.96567e-98	contig_0027697	-1.80936	-0.855482	0.00101735	Fanconi anemia group A protein homolog
DNA metabolic process	GO:0006259;GO:0006281;GO:0006974	4	2.73424e-07	Q9TST0	1.98022e-90	contig_0007503	-1.18776	-0.248243	0.0203231	Polycomb complex protein BMI-1
DNA metabolic process	GO:0006259;GO:0006281;GO:0006974	4	2.73424e-07	P25153	1.46488e-79	contig_0008270	1.28191	0.358297	9.7444e-05	Ubiquitin-conjugating enzyme E2-17 kDa
DNA metabolic process	GO:0006259;GO:0006281;GO:0006974	4	2.73424e-07	Q3U1J1	4.75872e-14	contig_0002598	1.42167	0.507587	0.00404854	TCF3 fusion partner homolog
DNA metabolic process	GO:0006259;GO:0006281;GO:0006974	4	2.73424e-07	Q9NVH0	2.04725e-120	contig_0007166	1.48595	0.571382	0.033711	Exonuclease 3'-5' domain-containing protein 2
DNA metabolic process	GO:0006259;GO:0006281;GO:0006974	4	2.73424e-07	Q7TPD0	0	contig_0008554	-1.20375	-0.267537	0.0338298	Integrator complex subunit 3
DNA metabolic process	GO:0006259;GO:0006281;GO:0006974	4	2.73424e-07	O00142	5.11571e-72	contig_0002142	-1.76248	-0.817607	5.44643e-07	Thymidine kinase 2, mitochondrial
DNA metabolic process	GO:0006259;GO:0006281;GO:0006974	4	2.73424e-07	F6QXW0	1.05044e-15	contig_0011640	-2.22646	-1.15475	1.20173e-06	DNA replication ATP-dependent helicase/nuclease DNA2
DNA metabolic process	GO:0006259;GO:0006281;GO:0006974	4	2.73424e-07	P97767	2.73341e-63	contig_0004627	-1.30635	-0.385543	1.52586e-05	Eyes absent homolog 1
DNA metabolic process	GO:0006259;GO:0006281;GO:0006974	4	2.73424e-07	Q58EK5	7.51918e-46	contig_0013655	-1.49788	-0.58292	1.00927e-06	Tudor domain-containing protein 1
DNA metabolic process	GO:0006259;GO:0006281;GO:0006974	4	2.73424e-07	Q3T0J1	2.93916e-49	contig_0018186	1.3603	0.443929	0.0157275	F-box only protein 4
DNA metabolic process	GO:0006259;GO:0006281;GO:0006974	4	2.73424e-07	O00487	0	contig_0002487	-1.44427	-0.53034	0.0438858	26S proteasome non-ATPase regulatory subunit 14
DNA metabolic process	GO:0006259;GO:0006281;GO:0006974	4	2.73424e-07	Q498R1	1.53451e-164	contig_0017681	2.21626	1.14813	2.78028e-10	Methionine synthase reductase
DNA metabolic process	GO:0006259;GO:0006281;GO:0006974	4	2.73424e-07	Q32L00	7.18601e-05	contig_0025905	1.75488	0.811376	0.00736535	Alpha-ketoglutarate-dependent dioxygenase alkB homolog 3
DNA metabolic process	GO:0006259;GO:0006281;GO:0006974	4	2.73424e-07	Q8N884	1.70979e-09	contig_0026980	-2.21321	-1.14614	0.000186107	Cyclic GMP-AMP synthase
DNA metabolic process	GO:0006259;GO:0006281;GO:0006974	4	2.73424e-07	Q8C6L5	1.02221	contig_0036420	-2.83074	-1.50118	0.010646	Cyclic GMP-AMP synthase
DNA metabolic process	GO:0006259;GO:0006281;GO:0006974	4	2.73424e-07	P54358	0	contig_0004933	-1.41796	-0.503814	0.0178604	DNA polymerase delta catalytic subunit
DNA metabolic process	GO:0006259;GO:0006281;GO:0006974	4	2.73424e-07	Q28811	0	contig_0018834	1.90322	0.928442	0.000320663	Deoxyribodipyrimidine photo-lyase
DNA metabolic process	GO:0006259;GO:0006281;GO:0006974	4	2.73424e-07	O50655	0.21513	contig_0033119	2.37504	1.24795	2.40441e-11	Integrase/recombinase xerD homolog
DNA metabolic process	GO:0006259;GO:0006281;GO:0006974	4	2.73424e-07	Q75WS4	0	contig_0025626	8.06945	3.01247	0	Cryptochrome DASH
DNA metabolic process	GO:0006259;GO:0006281;GO:0006974	4	2.73424e-07	Q65XV7	8.08303e-10	contig_0003017	1.31506	0.395134	0.000995771	Replication protein A 70 kDa DNA-binding subunit C
DNA metabolic process	GO:0006259;GO:0006281;GO:0006974	4	2.73424e-07	P35244	8.06434e-18	contig_0015194	-1.75326	-0.810037	2.65808e-05	Replication protein A 14 kDa subunit
DNA metabolic process	GO:0006259;GO:0006281;GO:0006974	4	2.73424e-07	A0MTA1	4.93739e-113	contig_0004158	-1.60102	-0.678989	4.57085e-07	DNA-(apurinic or apyrimidinic site) lyase
DNA metabolic process	GO:0006259;GO:0006281;GO:0006974	4	2.73424e-07	Q9WVF7	0	contig_0006400	-1.75377	-0.810458	9.96373e-11	DNA polymerase epsilon catalytic subunit A
DNA metabolic process	GO:0006259;GO:0006281;GO:0006974	4	2.73424e-07	P54671	1.39578e-14	contig_0037120	-1.69079	-0.757697	3.98923e-12	Histone H1
DNA metabolic process	GO:0006259;GO:0006281;GO:0006974	4	2.73424e-07	Q8IYD8	0	contig_0016500	-1.31315	-0.393027	0.0411959	Fanconi anemia group M protein
DNA metabolic process	GO:0006259;GO:0006281;GO:0006974	4	2.73424e-07	Q5XG87	1.68353e-133	contig_0006162	1.24939	0.321229	0.000270841	Non-canonical poly(A) RNA polymerase PAPD7
DNA metabolic process	GO:0006259;GO:0006281;GO:0006974	4	2.73424e-07	Q9HAW4	6.78077e-29	contig_0012248	-1.41927	-0.505148	0.00166868	Claspin
DNA metabolic process	GO:0006259;GO:0006281;GO:0006974	4	2.73424e-07	Q5NVA9	6.65371e-47	contig_0010954	-1.3142	-0.394187	0.0351146	Crossover junction endonuclease EME1
DNA metabolic process	GO:0006259;GO:0006281;GO:0006974	4	2.73424e-07	Q80W54	0	contig_0011226	-1.31012	-0.389699	0.0034355	CAAX prenyl protease 1 homolog
DNA metabolic process	GO:0006259;GO:0006281;GO:0006974	4	2.73424e-07	Q7ZY18	0	contig_0003949	-2.04411	-1.03147	0	Zygotic DNA replication licensing factor mcm6-B
DNA metabolic process	GO:0006259;GO:0006281;GO:0006974	4	2.73424e-07	Q96T60	7.75844e-83	contig_0019863	-1.42025	-0.506147	0.00780598	Bifunctional polynucleotide phosphatase/kinase
DNA metabolic process	GO:0006259;GO:0006281;GO:0006974	4	2.73424e-07	E1BYJ2	6.02983e-129	contig_0012408	-1.44806	-0.534118	0.000733124	DNA mismatch repair protein Msh6
DNA metabolic process	GO:0006259;GO:0006281;GO:0006974	4	2.73424e-07	A7RRJ0	3.57319e-178	contig_0012132	-1.85241	-0.889405	3.33994e-05	Flap endonuclease 1
DNA metabolic process	GO:0006259;GO:0006281;GO:0006974	4	2.73424e-07	Q2KID2	2.6981e-13	contig_0009213	1.64809	0.720795	0.0161126	Endonuclease III-like protein 1
DNA metabolic process	GO:0006259;GO:0006281;GO:0006974	4	2.73424e-07	Q8QGX4	0	contig_0006419	-1.17902	-0.237587	0.0186624	DNA-dependent protein kinase catalytic subunit
DNA metabolic process	GO:0006259;GO:0006281;GO:0006974	4	2.73424e-07	Q80Z32	4.37338e-177	contig_0002386	-2.04953	-1.03529	2.71601e-05	Origin recognition complex subunit 1
DNA metabolic process	GO:0006259;GO:0006281;GO:0006974	4	2.73424e-07	E1BGH8	4.51881e-88	contig_0023755	-3.41437	-1.77162	3.31255e-06	Protein MMS22-like
DNA metabolic process	GO:0006259;GO:0006281;GO:0006974	4	2.73424e-07	O42131	0	contig_0004718	-1.3805	-0.465191	2.01712e-08	DNA topoisomerase 2-beta
DNA metabolic process	GO:0006259;GO:0006281;GO:0006974	4	2.73424e-07	Q03468	4.78016e-06	contig_0021518	1.7889	0.839075	0.000241667	DNA excision repair protein ERCC-6
DNA metabolic process	GO:0006259;GO:0006281;GO:0006974	4	2.73424e-07	Q61493	0	contig_0014830	-1.16579	-0.221309	0.0254617	DNA polymerase zeta catalytic subunit
DNA metabolic process	GO:0006259;GO:0006281;GO:0006974	4	2.73424e-07	Q6NS38	4.28451e-93	contig_0023956	-4.78523	-2.25859	0.00255158	DNA oxidative demethylase ALKBH2
DNA metabolic process	GO:0006259;GO:0006281;GO:0006974	4	2.73424e-07	Q149N8	0	contig_0022901	1.54451	0.627145	0.00499516	E3 ubiquitin-protein ligase SHPRH
DNA metabolic process	GO:0006259;GO:0006281;GO:0006974	4	2.73424e-07	P26187	3.55838e-26	contig_0011985	-1.70764	-0.772007	0.000996354	Methylated-DNA--protein-cysteine methyltransferase
DNA metabolic process	GO:0006259;GO:0006281;GO:0006974	4	2.73424e-07	Q24537	1.41492e-53	contig_0000309	1.28499	0.361762	3.52547e-05	High mobility group protein DSP1
DNA metabolic process	GO:0006259;GO:0006281;GO:0006974	4	2.73424e-07	Q803U7	1.44831e-138	contig_0020081	-1.39162	-0.476765	0.0392141	Exonuclease 1
DNA metabolic process	GO:0006259;GO:0006281;GO:0006974	4	2.73424e-07	P0CT34	4.40418e-88	contig_0009536	-1.22884	-0.297301	0.00356547	Transposon Tf2-1 polyprotein
DNA metabolic process	GO:0006259;GO:0006281;GO:0006974	4	2.73424e-07	Q08BH7	1.86728e-78	contig_0003710	-2.76815	-1.46892	1.83206e-05	Ubiquitin-conjugating enzyme E2 T
DNA metabolic process	GO:0006259;GO:0006281;GO:0006974	4	2.73424e-07	P51892	0	contig_0008372	-1.98689	-0.990514	1.96591e-10	DNA ligase 1
DNA metabolic process	GO:0006259;GO:0006281;GO:0006974	4	2.73424e-07	Q6PFE3	0.228364	contig_0021240	2.36497	1.24182	0.00788379	DNA repair and recombination protein RAD54B
DNA metabolic process	GO:0006259;GO:0006281;GO:0006974	4	2.73424e-07	Q803A6	1.08146e-142	contig_0015285	-2.3885	-1.2561	1.03783e-06	Mini-chromosome maintenance complex-binding protein
DNA metabolic process	GO:0006259;GO:0006281;GO:0006974	4	2.73424e-07	Q6DRL4	3.05502e-24	contig_0013173	-1.48614	-0.571574	5.55062e-05	Treslin
DNA metabolic process	GO:0006259;GO:0006281;GO:0006974	4	2.73424e-07	P35072	5.45125e-10	contig_0000952	-1.30989	-0.389451	0.0321216	Transposable element Tcb1 transposase
DNA metabolic process	GO:0006259;GO:0006281;GO:0006974	4	2.73424e-07	P42118	3.62917e-41	contig_0009223	-1.70105	-0.766426	0.000738135	DNA nucleotidylexotransferase
DNA metabolic process	GO:0006259;GO:0006281;GO:0006974	4	2.73424e-07	Q6N021	5.28249e-111	contig_0013197	-1.20594	-0.270152	0.00428791	Methylcytosine dioxygenase TET2
DNA metabolic process	GO:0006259;GO:0006281;GO:0006974	4	2.73424e-07	F1R983	7.56641e-20	contig_0024364	-1.56838	-0.649271	0.0371078	DNA endonuclease RBBP8
DNA metabolic process	GO:0006259;GO:0006281;GO:0006974	4	2.73424e-07	B0BLU1	1.03896e-34	contig_0011671	-1.25855	-0.331759	0.0274911	E3 ubiquitin-protein ligase rnf168
DNA metabolic process	GO:0006259;GO:0006281;GO:0006974	4	2.73424e-07	A9CPT4	0.000265007	contig_0004870	1.23832	0.308387	0.000907451	Tudor domain-containing protein 1
DNA metabolic process	GO:0006259;GO:0006281;GO:0006974	4	2.73424e-07	Q4U0X6	6.17643	contig_0038434	-1.5107	-0.595221	0.00143162	Gag-Pro-Pol polyprotein
DNA metabolic process	GO:0006259;GO:0006281;GO:0006974	4	2.73424e-07	Q9I8D1	0	contig_0027707	-1.47616	-0.561853	8.97371e-06	Unconventional myosin-VI
DNA metabolic process	GO:0006259;GO:0006281;GO:0006974	4	2.73424e-07	Q9UM54	1.15467e-177	contig_0002786	-1.36942	-0.453564	1.39212e-07	Unconventional myosin-VI
DNA metabolic process	GO:0006259;GO:0006281;GO:0006974	4	2.73424e-07	Q63690	5.01166e-09	contig_0006403	1.31212	0.391896	0.0418014	Apoptosis regulator BAX
DNA metabolic process	GO:0006259;GO:0006281;GO:0006974	4	2.73424e-07	Q16611	1.38119e-32	contig_0002241	1.23435	0.303749	0.00125399	Bcl-2 homologous antagonist/killer
DNA metabolic process	GO:0006259;GO:0006281;GO:0006974	4	2.73424e-07	Q6MG49	5.72982e-52	contig_0005353	1.42208	0.508006	1.68817e-09	Large proline-rich protein BAG6
DNA metabolic process	GO:0006259;GO:0006281;GO:0006974	4	2.73424e-07	P20749	1.11793e-42	contig_0019421	1.31356	0.393478	0.00709056	B-cell lymphoma 3 protein
DNA metabolic process	GO:0006259;GO:0006281;GO:0006974	4	2.73424e-07	O95628	1.81983e-122	contig_0003116	1.3292	0.41056	1.42679e-06	CCR4-NOT transcription complex subunit 4
DNA metabolic process	GO:0006259;GO:0006281;GO:0006974	4	2.73424e-07	Q63787	9.08306e-116	contig_0001898	-1.65551	-0.727276	0	Phosphatidylinositol 3-kinase regulatory subunit alpha
DNA metabolic process	GO:0006259;GO:0006281;GO:0006974	4	2.73424e-07	Q4KLQ5	1.68862e-112	contig_0008941	1.34483	0.427427	0.00205629	WD repeat-containing protein 76
DNA metabolic process	GO:0006259;GO:0006281;GO:0006974	4	2.73424e-07	Q07832	0	contig_0007725	-1.3481	-0.430927	2.32433e-06	Serine/threonine-protein kinase PLK1
DNA metabolic process	GO:0006259;GO:0006281;GO:0006974	4	2.73424e-07	P0CB05	3.75835e-52	contig_0017743	-1.73392	-0.794041	0.00105378	Centrosomal protein of 63 kDa
DNA metabolic process	GO:0006259;GO:0006281;GO:0006974	4	2.73424e-07	Q8NG66	3.55917e-141	contig_0023868	-1.36101	-0.444673	0.00483551	Serine/threonine-protein kinase Nek11
DNA metabolic process	GO:0006259;GO:0006281;GO:0006974	4	2.73424e-07	Q07816	2.37055e-30	contig_0013062	1.2628	0.336627	0.000333671	Bcl-2-like protein 1
DNA metabolic process	GO:0006259;GO:0006281;GO:0006974	4	2.73424e-07	Q5R6X7	4.17153e-31	contig_0000833	-1.31839	-0.398778	2.36633e-06	Chromobox protein homolog 3
DNA metabolic process	GO:0006259;GO:0006281;GO:0006974	4	2.73424e-07	A0AVK6	1.17921e-83	contig_0003370	-1.66853	-0.738577	1.29609e-07	Transcription factor E2F8
DNA metabolic process	GO:0006259;GO:0006281;GO:0006974	4	2.73424e-07	Q14188	2.65467e-111	contig_0008004	-1.42094	-0.506841	3.7632e-09	Transcription factor Dp-2
DNA metabolic process	GO:0006259;GO:0006281;GO:0006974	4	2.73424e-07	Q5ZL91	0	contig_0007736	-1.56155	-0.642977	0.0125539	Integrator complex subunit 7
DNA metabolic process	GO:0006259;GO:0006281;GO:0006974	4	2.73424e-07	P39689	1.83715e-05	contig_0002346	-1.33623	-0.418172	8.60063e-07	Cyclin-dependent kinase inhibitor 1
DNA metabolic process	GO:0006259;GO:0006281;GO:0006974	4	2.73424e-07	Q5U4C9	0	contig_0011426	-1.17897	-0.237527	0.0154516	Dual specificity tyrosine-phosphorylation-regulated kinase 2
DNA metabolic process	GO:0006259;GO:0006281;GO:0006974	4	2.73424e-07	P23492	7.24576e-20	contig_0040799	-1.96733	-0.976238	1.76383e-10	Purine nucleoside phosphorylase
DNA metabolic process	GO:0006259;GO:0006281;GO:0006974	4	2.73424e-07	Q9Y6X9	0	contig_0009434	-1.20977	-0.274734	0.00617559	MORC family CW-type zinc finger protein 2
DNA metabolic process	GO:0006259;GO:0006281;GO:0006974	4	2.73424e-07	P97784	0	contig_0007958	-2.06605	-1.04687	3.12039e-13	Cryptochrome-1
DNA metabolic process	GO:0006259;GO:0006281;GO:0006974	4	2.73424e-07	Q86X55	0	contig_0005411	-1.18329	-0.242803	0.0144993	Histone-arginine methyltransferase CARM1
DNA metabolic process	GO:0006259;GO:0006281;GO:0006974	4	2.73424e-07	Q9R0I6	5.71357e-17	contig_0004132	-1.67268	-0.742164	0.00234209	E3 ubiquitin-protein ligase XIAP
DNA metabolic process	GO:0006259;GO:0006281;GO:0006974	4	2.73424e-07	Q641K5	7.5759e-104	contig_0002969	-1.31333	-0.393225	2.87346e-05	NUAK family SNF1-like kinase 1
DNA metabolic process	GO:0006259;GO:0006281;GO:0006974	4	2.73424e-07	Q9R0C8	0.129469	contig_0015763	1.74015	0.79921	2.10529e-07	Guanine nucleotide exchange factor VAV3
DNA metabolic process	GO:0006259;GO:0006281;GO:0006974	4	2.73424e-07	Q503Q1	3.18691e-67	contig_0009233	-1.32822	-0.409492	0.00246585	Mitochondria-eating protein
DNA metabolic process	GO:0006259;GO:0006281;GO:0006974	4	2.73424e-07	Q9H2X6	0	contig_0001700	1.29249	0.370153	7.65345e-06	Homeodomain-interacting protein kinase 2
DNA metabolic process	GO:0006259;GO:0006281;GO:0006974	4	2.73424e-07	O88843	3.12373e-07	contig_0036987	-2.54405	-1.34712	0.0237932	Death domain-containing protein CRADD
DNA metabolic process	GO:0006259;GO:0006281;GO:0006974	4	2.73424e-07	P48317	1.34768e-12	contig_0013406	2.24421	1.16621	0	Growth arrest and DNA damage-inducible protein GADD45 alpha
DNA metabolic process	GO:0006259;GO:0006281;GO:0006974	4	2.73424e-07	P03949	1.96689e-15	contig_0016766	1.5732	0.653699	4.94589e-05	Tyrosine-protein kinase abl-1
DNA metabolic process	GO:0006259;GO:0006281;GO:0006974	4	2.73424e-07	Q9QZ05	0	contig_0011387	1.3032	0.382054	7.79982e-05	eIF-2-alpha kinase GCN2
DNA metabolic process	GO:0006259;GO:0006281;GO:0006974	4	2.73424e-07	Q9P2K8	3.86858e-43	contig_0015734	1.57786	0.657972	0.000453987	eIF-2-alpha kinase GCN2
DNA metabolic process	GO:0006259;GO:0006281;GO:0006974	4	2.73424e-07	Q9H0Z9	5.30934e-50	contig_0010941	-1.41705	-0.502887	3.44801e-10	RNA-binding protein 38
DNA metabolic process	GO:0006259;GO:0006281;GO:0006974	4	2.73424e-07	Q91X20	3.09106e-20	contig_0020727	-1.53859	-0.621612	0.0135675	Set1/Ash2 histone methyltransferase complex subunit ASH2
DNA metabolic process	GO:0006259;GO:0006281;GO:0006974	4	2.73424e-07	P49033	5.65983e-17	contig_0017508	-1.64462	-0.717752	0	Myc proto-oncogene protein
DNA metabolic process	GO:0006259;GO:0006281;GO:0006974	4	2.73424e-07	Q8BMG1	5.19348e-09	contig_0005364	-1.32954	-0.410928	0.0339825	ATR-interacting protein
DNA metabolic process	GO:0006259;GO:0006281;GO:0006974	4	2.73424e-07	Q5EAW4	3.9066e-98	contig_0009176	-1.51955	-0.603642	0.0160721	Protein MCM10 homolog
muscle fiber development	GO:0048747	3	0.897037	A2ASS6	0.0385401	contig_0039287	-1.38625	-0.471191	0.0425225	Titin
muscle fiber development	GO:0048747	3	0.897037	P11530	0	contig_0010552	-1.19313	-0.254756	0.00598692	Dystrophin
muscle fiber development	GO:0048747	3	0.897037	Q8WZ42	0.401863	contig_0041424	2.17081	1.11823	0.000277164	Titin
muscle fiber development	GO:0048747	3	0.897037	Q8BRH0	0	contig_0018891	-1.57365	-0.654114	0.0140034	Transmembrane and TPR repeat-containing protein 3
muscle fiber development	GO:0048747	3	0.897037	L7YAI7	3.69544	contig_0015733	1.52147	0.605466	3.28581e-05	Beta-1,4-glucuronyltransferase 1
muscle fiber development	GO:0048747	3	0.897037	Q80W54	0	contig_0011226	-1.31012	-0.389699	0.0034355	CAAX prenyl protease 1 homolog
muscle fiber development	GO:0048747	3	0.897037	Q8JZQ2	0	contig_0004765	1.42614	0.512115	0.000149009	AFG3-like protein 2
muscle fiber development	GO:0048747	3	0.897037	Q9Y4W6	0	contig_0011163	1.61491	0.691452	6.4914e-11	AFG3-like protein 2
liver regeneration	GO:0097421	3	0.488575	Q61115	0	contig_0016117	-1.67495	-0.744116	0	Protein patched homolog 1
liver regeneration	GO:0097421	3	0.488575	Q2TA06	7.24261e-122	contig_0010263	-1.41616	-0.501988	0.00245631	Aurora kinase A
liver regeneration	GO:0097421	3	0.488575	P97477	1.99839e-139	contig_0012303	-1.42779	-0.513784	0.00180154	Aurora kinase A
liver regeneration	GO:0097421	3	0.488575	P10071	2.02825e-98	contig_0013602	-1.39242	-0.47759	1.47403e-08	Transcriptional activator GLI3
liver regeneration	GO:0097421	3	0.488575	P07607	5.92406e-147	contig_0011535	-1.61756	-0.693822	1.3901e-06	Thymidylate synthase
liver regeneration	GO:0097421	3	0.488575	P07314	1.86695e-121	contig_0023046	2.00153	1.0011	8.95965e-09	Gamma-glutamyltranspeptidase 1
liver regeneration	GO:0097421	3	0.488575	P50416	2.93847	contig_0010942	1.78479	0.835755	6.29114e-11	Carnitine O-palmitoyltransferase 1, liver isoform
regulation of multicellular organismal metabolic process	GO:0044253;GO:0044246;GO:0032965;GO:0010712	2	0.2214	Q8BXK9	4.2918e-38	contig_0010558	-1.20359	-0.267342	0.00552951	Chloride intracellular channel protein 5
regulation of multicellular organismal metabolic process	GO:0044253;GO:0044246;GO:0032965;GO:0010712	2	0.2214	Q9EPK8	1.24647e-24	contig_0009622	1.40432	0.489875	0.01275	Transient receptor potential cation channel subfamily V member 4
regulation of multicellular organismal metabolic process	GO:0044253;GO:0044246;GO:0032965;GO:0010712	2	0.2214	P49337	1.51201e-98	contig_0035917	-1.32235	-0.403109	0.00763629	Protein Wnt-4
regulation of multicellular organismal metabolic process	GO:0044253;GO:0044246;GO:0032965;GO:0010712	2	0.2214	Q96BA8	1.73822e-36	contig_0002418	1.29194	0.369544	1.34129e-05	Cyclic AMP-responsive element-binding protein 3-like protein 1
regulation of multicellular organismal metabolic process	GO:0044253;GO:0044246;GO:0032965;GO:0010712	2	0.2214	Q9UBS9	1.25134e-41	contig_0006395	1.84768	0.885712	2.85122e-11	SUN domain-containing ossification factor
regulation of multicellular organismal metabolic process	GO:0044253;GO:0044246;GO:0032965;GO:0010712	2	0.2214	Q8BN59	6.94394e-56	contig_0003898	1.52026	0.604318	1.34183e-12	La-related protein 6
regulation of multicellular organismal metabolic process	GO:0044253;GO:0044246;GO:0032965;GO:0010712	2	0.2214	O54750	2.55495e-109	contig_0034571	5.69041	2.50853	0	Cytochrome P450 2J6
cellular response to alkaloid	GO:0071312	2	0.208409	Q05754	1.64873e-33	contig_0009420	2.47478	1.3073	0	Dopamine beta-hydroxylase
cellular response to alkaloid	GO:0071312	2	0.208409	O08738	1.56546e-09	contig_0016880	1.52255	0.606491	0.0106122	Caspase-6
cellular response to alkaloid	GO:0071312	2	0.208409	Q07816	2.37055e-30	contig_0013062	1.2628	0.336627	0.000333671	Bcl-2-like protein 1
cellular response to alkaloid	GO:0071312	2	0.208409	Q9Z148	0	contig_0004556	-1.34073	-0.423013	9.94261e-07	Histone-lysine N-methyltransferase EHMT2
cellular response to alkaloid	GO:0071312	2	0.208409	Q8VID5	1.01507e-149	contig_0016343	1.5186	0.602745	0.000304922	ATP-dependent DNA helicase Q5
cellular response to alkaloid	GO:0071312	2	0.208409	Q04861	1.068e-12	contig_0000599	1.35039	0.433375	0.00253411	Nuclear factor NF-kappa-B p105 subunit
negative regulation of peptidyl-tyrosine phosphorylation	GO:0050732	2	0.77856	P08575	1.26744e-58	contig_0029525	2.09149	1.06453	0.00700739	Receptor-type tyrosine-protein phosphatase C
negative regulation of peptidyl-tyrosine phosphorylation	GO:0050732	2	0.77856	Q8C4U3	2.38007e-51	contig_0028892	-1.41997	-0.505855	2.07416e-06	Secreted frizzled-related protein 1
negative regulation of peptidyl-tyrosine phosphorylation	GO:0050732	2	0.77856	Q460N5	7.78186e-27	contig_0006733	-1.34848	-0.431335	0.0155486	Poly [ADP-ribose] polymerase 14
negative regulation of peptidyl-tyrosine phosphorylation	GO:0050732	2	0.77856	Q15022	4.51761e-175	contig_0010122	-1.34536	-0.427992	0.0023702	Polycomb protein SUZ12
AMP metabolic process	GO:0046033	6	0.71348	P23492	7.24576e-20	contig_0040799	-1.96733	-0.976238	1.76383e-10	Purine nucleoside phosphorylase
AMP metabolic process	GO:0046033	6	0.71348	P29410	2.37032e-109	contig_0014154	-1.74299	-0.801565	2.51841e-06	Adenylate kinase 2, mitochondrial
AMP metabolic process	GO:0046033	6	0.71348	Q9LZG0	9.40828e-135	contig_0005020	-1.17104	-0.227787	0.0393346	Adenosine kinase 2
AMP metabolic process	GO:0046033	6	0.71348	Q9DBT5	3.53441e-172	contig_0003579	1.3368	0.418784	0.000191594	AMP deaminase 2
negative regulation of growth	GO:0045926;GO:0030308	2	0.478312	P46531	8.47385e-20	contig_0006605	-1.30252	-0.381309	0.0339473	Neurogenic locus notch homolog protein 1
negative regulation of growth	GO:0045926;GO:0030308	2	0.478312	Q01721	4.56007e-10	contig_0017404	-1.2497	-0.321577	0.0118853	Growth arrest-specific protein 1
negative regulation of growth	GO:0045926;GO:0030308	2	0.478312	P31007	3.12662e-108	contig_0002551	-1.16075	-0.215059	0.0393346	Disks large 1 tumor suppressor protein
negative regulation of growth	GO:0045926;GO:0030308	2	0.478312	Q61115	0	contig_0016117	-1.67495	-0.744116	0	Protein patched homolog 1
negative regulation of growth	GO:0045926;GO:0030308	2	0.478312	P10040	1.20552e-17	contig_0035850	1.38739	0.47237	0.0166586	Protein crumbs
negative regulation of growth	GO:0045926;GO:0030308	2	0.478312	P33450	5.57292	contig_0031040	1.79314	0.842491	4.55095e-07	Cadherin-related tumor suppressor
negative regulation of growth	GO:0045926;GO:0030308	2	0.478312	Q00174	5.66948	contig_0001836	1.37248	0.456789	0.000119733	Laminin subunit alpha
negative regulation of growth	GO:0045926;GO:0030308	2	0.478312	Q7Z4K8	1.12599e-06	contig_0025055	-1.60752	-0.68484	0.0117688	Tripartite motif-containing protein 46
negative regulation of growth	GO:0045926;GO:0030308	2	0.478312	P51638	1.00364e-17	contig_0047770	-2.15085	-1.10491	0.000378437	Caveolin-3
negative regulation of growth	GO:0045926;GO:0030308	2	0.478312	P08953	2.86288e-05	contig_0017254	-1.78777	-0.838158	0.000765804	Protein toll
negative regulation of growth	GO:0045926;GO:0030308	2	0.478312	Q8C4U3	2.38007e-51	contig_0028892	-1.41997	-0.505855	2.07416e-06	Secreted frizzled-related protein 1
negative regulation of growth	GO:0045926;GO:0030308	2	0.478312	Q05A80	3.07292e-11	contig_0028956	-1.49821	-0.583241	0.0028648	Caprin-2
negative regulation of growth	GO:0045926;GO:0030308	2	0.478312	P06400	5.71156e-16	contig_0024539	-1.81113	-0.85689	0.0345798	Retinoblastoma-associated protein
negative regulation of growth	GO:0045926;GO:0030308	2	0.478312	P33568	1.15262e-72	contig_0006807	-1.92151	-0.942242	9.83903e-06	Retinoblastoma-associated protein
negative regulation of growth	GO:0045926;GO:0030308	2	0.478312	P25490	8.1812e-83	contig_0003968	-1.32533	-0.406357	9.37803e-05	Transcriptional repressor protein YY1
negative regulation of growth	GO:0045926;GO:0030308	2	0.478312	P39689	1.83715e-05	contig_0002346	-1.33623	-0.418172	8.60063e-07	Cyclin-dependent kinase inhibitor 1
negative regulation of growth	GO:0045926;GO:0030308	2	0.478312	Q9Z2L7	2.85079e-74	contig_0002123	-1.21964	-0.286451	0.0063669	Cytokine receptor-like factor 3
negative regulation of growth	GO:0045926;GO:0030308	2	0.478312	Q95KV7	1.36004e-13	contig_0004383	-1.33242	-0.414046	0.00738488	NADH dehydrogenase [ubiquinone] 1 alpha subcomplex subunit 13
negative regulation of growth	GO:0045926;GO:0030308	2	0.478312	B4JSC2	1.03875e-84	contig_0006512	1.21461	0.280497	0.00185849	Forkhead box protein O
negative regulation of growth	GO:0045926;GO:0030308	2	0.478312	Q24323	3.84665e-82	contig_0002083	-1.17792	-0.236243	0.0186602	Semaphorin-2A
negative regulation of growth	GO:0045926;GO:0030308	2	0.478312	Q8R1X6	1.11212e-80	contig_0005475	1.3528	0.435951	0.00303405	Spartin
negative regulation of growth	GO:0045926;GO:0030308	2	0.478312	Q9ET66	2.09735e-17	contig_0001245	-1.62862	-0.703648	2.17232e-06	Peptidase inhibitor 16
negative regulation of growth	GO:0045926;GO:0030308	2	0.478312	Q9UJX0	7.52017e-68	contig_0002779	2.83255	1.5021	0	Oxidative stress-induced growth inhibitor 1
negative regulation of growth	GO:0045926;GO:0030308	2	0.478312	Q9DCT2	1.60292e-98	contig_0002135	-1.48865	-0.574007	5.59664e-05	NADH dehydrogenase [ubiquinone] iron-sulfur protein 3, mitochondrial
negative regulation of growth	GO:0045926;GO:0030308	2	0.478312	P49596	1.41027e-138	contig_0005314	1.17875	0.237255	0.0136261	Probable protein phosphatase 2C T23F11.1
regulation of excretion	GO:0044062	3	0.909589	Q9Y5Q5	1.97785e-32	contig_0040885	1.5857	0.665117	0.000335146	Atrial natriuretic peptide-converting enzyme
regulation of excretion	GO:0044062	3	0.909589	O60500	2.7451e-136	contig_0029820	-1.18335	-0.242874	0.0160515	Nephrin
regulation of cell cycle G1/S phase transition	GO:2000045;GO:1902806;GO:2000134;GO:1902807	2	0.0302122	P98161	2.33494e-05	contig_0045026	-3.42482	-1.77603	0.00406696	Polycystin-1
regulation of cell cycle G1/S phase transition	GO:2000045;GO:1902806;GO:2000134;GO:1902807	2	0.0302122	O95628	1.81983e-122	contig_0003116	1.3292	0.41056	1.42679e-06	CCR4-NOT transcription complex subunit 4
regulation of cell cycle G1/S phase transition	GO:2000045;GO:1902806;GO:2000134;GO:1902807	2	0.0302122	P07207	3.27454	contig_0030459	-2.01886	-1.01354	8.85282e-05	Neurogenic locus Notch protein
regulation of cell cycle G1/S phase transition	GO:2000045;GO:1902806;GO:2000134;GO:1902807	2	0.0302122	Q04827	1.88784e-98	contig_0003115	-1.14937	-0.200838	0.0460798	G1/S-specific cyclin-D2
regulation of cell cycle G1/S phase transition	GO:2000045;GO:1902806;GO:2000134;GO:1902807	2	0.0302122	Q99NH0	7.56351	contig_0011322	-1.4734	-0.559152	0.0429113	Ankyrin repeat domain-containing protein 17
regulation of cell cycle G1/S phase transition	GO:2000045;GO:1902806;GO:2000134;GO:1902807	2	0.0302122	A0AVK6	1.17921e-83	contig_0003370	-1.66853	-0.738577	1.29609e-07	Transcription factor E2F8
regulation of cell cycle G1/S phase transition	GO:2000045;GO:1902806;GO:2000134;GO:1902807	2	0.0302122	P06400	5.71156e-16	contig_0024539	-1.81113	-0.85689	0.0345798	Retinoblastoma-associated protein
regulation of cell cycle G1/S phase transition	GO:2000045;GO:1902806;GO:2000134;GO:1902807	2	0.0302122	Q14188	2.65467e-111	contig_0008004	-1.42094	-0.506841	3.7632e-09	Transcription factor Dp-2
regulation of cell cycle G1/S phase transition	GO:2000045;GO:1902806;GO:2000134;GO:1902807	2	0.0302122	P33568	1.15262e-72	contig_0006807	-1.92151	-0.942242	9.83903e-06	Retinoblastoma-associated protein
regulation of cell cycle G1/S phase transition	GO:2000045;GO:1902806;GO:2000134;GO:1902807	2	0.0302122	P28749	0	contig_0001702	-1.42229	-0.508215	4.00233e-09	Retinoblastoma-like protein 1
regulation of cell cycle G1/S phase transition	GO:2000045;GO:1902806;GO:2000134;GO:1902807	2	0.0302122	P39689	1.83715e-05	contig_0002346	-1.33623	-0.418172	8.60063e-07	Cyclin-dependent kinase inhibitor 1
regulation of cell cycle G1/S phase transition	GO:2000045;GO:1902806;GO:2000134;GO:1902807	2	0.0302122	Q86X55	0	contig_0005411	-1.18329	-0.242803	0.0144993	Histone-arginine methyltransferase CARM1
regulation of cell cycle G1/S phase transition	GO:2000045;GO:1902806;GO:2000134;GO:1902807	2	0.0302122	O88843	3.12373e-07	contig_0036987	-2.54405	-1.34712	0.0237932	Death domain-containing protein CRADD
regulation of cell cycle G1/S phase transition	GO:2000045;GO:1902806;GO:2000134;GO:1902807	2	0.0302122	Q15058	0.00146356	contig_0024505	-1.63622	-0.71037	0.0184957	Kinesin-like protein KIF14
regulation of cell cycle G1/S phase transition	GO:2000045;GO:1902806;GO:2000134;GO:1902807	2	0.0302122	Q9H0Z9	5.30934e-50	contig_0010941	-1.41705	-0.502887	3.44801e-10	RNA-binding protein 38
regulation of cell cycle G1/S phase transition	GO:2000045;GO:1902806;GO:2000134;GO:1902807	2	0.0302122	Q8QGX4	0	contig_0006419	-1.17902	-0.237587	0.0186624	DNA-dependent protein kinase catalytic subunit
regulation of cell cycle G1/S phase transition	GO:2000045;GO:1902806;GO:2000134;GO:1902807	2	0.0302122	Q5R8B0	1.82669e-66	contig_0011520	-1.60651	-0.683931	0.0227511	Bromodomain-containing protein 7
regulation of cell cycle G1/S phase transition	GO:2000045;GO:1902806;GO:2000134;GO:1902807	2	0.0302122	Q01721	4.56007e-10	contig_0017404	-1.2497	-0.321577	0.0118853	Growth arrest-specific protein 1
regulation of cell cycle G1/S phase transition	GO:2000045;GO:1902806;GO:2000134;GO:1902807	2	0.0302122	Q99623	7.36238e-122	contig_0007050	-1.25623	-0.329099	0.0284683	Prohibitin-2
regulation of cell cycle G1/S phase transition	GO:2000045;GO:1902806;GO:2000134;GO:1902807	2	0.0302122	Q96HY6	1.90542e-35	contig_0016157	1.42113	0.507042	0.0139121	DDRGK domain-containing protein 1
negative regulation of homeostatic process	GO:0032845	4	0.711045	Q7TPQ9	4.64796e-47	contig_0030144	1.6297	0.704602	0.0396053	Arrestin domain-containing protein 3
ovarian follicle cell migration	GO:0007298;GO:0007297	2	0.775697	P07207	3.27454	contig_0030459	-2.01886	-1.01354	8.85282e-05	Neurogenic locus Notch protein
ovarian follicle cell migration	GO:0007298;GO:0007297	2	0.775697	Q24157	2.65503e-34	contig_0044964	-1.44739	-0.533449	0.00215953	Beta-1,3-galactosyltransferase brn
glycoprotein metabolic process	GO:0009100	2	0.547538	P05019	0.00115776	contig_0037611	3.89695	1.96234	0	Insulin-like growth factor I
glycoprotein metabolic process	GO:0009100	2	0.547538	Q64430	1.45536e-100	contig_0010748	1.2743	0.349703	0.0229742	Copper-transporting ATPase 1
glycoprotein metabolic process	GO:0009100	2	0.547538	Q9GL24	1.35664e-122	contig_0016472	-1.17132	-0.228138	0.0180094	Cathepsin L1
glycoprotein metabolic process	GO:0009100	2	0.547538	Q9NSU2	2.56713e-09	contig_0017408	1.33694	0.418931	0.0136475	Three-prime repair exonuclease 1
glycoprotein metabolic process	GO:0009100	2	0.547538	Q9P2N4	0	contig_0001306	-1.19391	-0.255689	0.0100859	A disintegrin and metalloproteinase with thrombospondin motifs 9
glycoprotein metabolic process	GO:0009100	2	0.547538	Q91035	1.96569e-128	contig_0037592	-1.32769	-0.408922	0.00212632	Sonic hedgehog protein
glycoprotein metabolic process	GO:0009100	2	0.547538	Q9EPS3	0	contig_0031150	-1.25876	-0.332009	0.00832987	D-glucuronyl C5-epimerase
glycoprotein metabolic process	GO:0009100	2	0.547538	Q5IGR7	0	contig_0009316	-1.19807	-0.260712	0.0170293	Exostosin-1b
glycoprotein metabolic process	GO:0009100	2	0.547538	Q8N6G5	4.00392e-133	contig_0001436	-1.31474	-0.394778	0.000535239	Chondroitin sulfate N-acetylgalactosaminyltransferase 2
glycoprotein metabolic process	GO:0009100	2	0.547538	Q8IZT8	2.87328e-71	contig_0029536	-1.27787	-0.353743	0.00788152	Heparan sulfate glucosamine 3-O-sulfotransferase 5
glycoprotein metabolic process	GO:0009100	2	0.547538	Q9NPF2	1.99615e-46	contig_0046455	-2.20126	-1.13833	0.0233765	Carbohydrate sulfotransferase 11
glycoprotein metabolic process	GO:0009100	2	0.547538	E2RG47	0	contig_0000883	-1.67783	-0.746596	0	Dolichyl-diphosphooligosaccharide--protein glycosyltransferase subunit STT3B
glycoprotein metabolic process	GO:0009100	2	0.547538	Q8VIJ5	1.94764e-144	contig_0002115	-1.1996	-0.262548	0.00541097	Protein O-GlcNAcase
dicarboxylic acid biosynthetic process	GO:0043650	2	0.150264	P00507	0	contig_0003787	-1.24623	-0.317569	0.012662	Aspartate aminotransferase, mitochondrial
dicarboxylic acid biosynthetic process	GO:0043650	2	0.150264	P27653	1.45955e-74	contig_0012717	-1.5739	-0.65434	0.000654127	C-1-tetrahydrofolate synthase, cytoplasmic
dicarboxylic acid biosynthetic process	GO:0043650	2	0.150264	P11586	8.86086e-129	contig_0015540	-1.50633	-0.591041	0.00789492	C-1-tetrahydrofolate synthase, cytoplasmic
dicarboxylic acid biosynthetic process	GO:0043650	2	0.150264	P00504	1.0216e-125	contig_0008518	-1.22014	-0.287043	0.00200519	Aspartate aminotransferase, cytoplasmic
platelet degranulation	GO:0002576	2	0.431735	P05019	0.00115776	contig_0037611	3.89695	1.96234	0	Insulin-like growth factor I
platelet degranulation	GO:0002576	2	0.431735	Q6YHK3	1.06843e-162	contig_0020814	1.40648	0.492094	1.9035e-08	CD109 antigen
platelet degranulation	GO:0002576	2	0.431735	P07602	2.74182e-19	contig_0036932	-1.18228	-0.241573	0.0138855	Prosaposin
platelet degranulation	GO:0002576	2	0.431735	Q8WZ42	0.401863	contig_0041424	2.17081	1.11823	0.000277164	Titin
arachidonic acid metabolic process	GO:0019369	2	0.0028987	O54750	2.55495e-109	contig_0034571	5.69041	2.50853	0	Cytochrome P450 2J6
arachidonic acid metabolic process	GO:0019369	2	0.0028987	P51589	9.22332e-42	contig_0047909	4.93222	2.30224	1.63213e-12	Cytochrome P450 2J2
arachidonic acid metabolic process	GO:0019369	2	0.0028987	Q7Z449	1.7456e-87	contig_0007220	1.44306	0.529129	1.94246e-07	Cytochrome P450 2U1
arachidonic acid metabolic process	GO:0019369	2	0.0028987	O55071	5.94047e-104	contig_0044427	9.36947	3.22797	0	Cytochrome P450 2B19
arachidonic acid metabolic process	GO:0019369	2	0.0028987	P20678	3.78797e-102	contig_0022549	2.93146	1.55162	1.72781e-10	Cytochrome P450 2H2
arachidonic acid metabolic process	GO:0019369	2	0.0028987	P10610	6.52481e-31	contig_0039960	35.3035	5.14174	0	Cytochrome P450 2G1
arachidonic acid metabolic process	GO:0019369	2	0.0028987	Q01361	7.46234e-50	contig_0015882	2.78458	1.47746	0	Cytochrome P450 2D14
arachidonic acid metabolic process	GO:0019369	2	0.0028987	O77793	0	contig_0002916	2.0575	1.04089	0	Cytosolic phospholipase A2
arachidonic acid metabolic process	GO:0019369	2	0.0028987	O16025	0.335514	contig_0025483	-1.59494	-0.673502	8.45898e-08	Allene oxide synthase-lipoxygenase protein
arachidonic acid metabolic process	GO:0019369	2	0.0028987	P24464	3.86326e-21	contig_0022064	2.38945	1.25668	1.05388e-06	Cytochrome P450 4A12
arachidonic acid metabolic process	GO:0019369	2	0.0028987	Q08477	4.75672e-44	contig_0015697	4.0002	2.00007	0	Docosahexaenoic acid omega-hydroxylase CYP4F3
arachidonic acid metabolic process	GO:0019369	2	0.0028987	P51869	1.42123e-104	contig_0003608	-1.51578	-0.600063	0.00011103	Cytochrome P450 4F4
protein tetramerization	GO:0051262;GO:0051289	2	0.117553	Q9BX84	1.03105e-44	contig_0003875	-1.51166	-0.596137	0.000123234	Transient receptor potential cation channel subfamily M member 6
protein tetramerization	GO:0051262;GO:0051289	2	0.117553	Q9JIP0	1.0127e-40	contig_0019458	-1.63026	-0.7051	5.10446e-06	Transient receptor potential cation channel subfamily V member 5
protein tetramerization	GO:0051262;GO:0051289	2	0.117553	P55088	2.7577e-69	contig_0011161	-1.2345	-0.303926	0.00105899	Aquaporin-4
protein tetramerization	GO:0051262;GO:0051289	2	0.117553	P98161	2.33494e-05	contig_0045026	-3.42482	-1.77603	0.00406696	Polycystin-1
protein tetramerization	GO:0051262;GO:0051289	2	0.117553	H2LRU7	9.32375e-08	contig_0039997	-2.2833	-1.19112	0.0133667	Polycystin-2
protein tetramerization	GO:0051262;GO:0051289	2	0.117553	P07742	2.74848e-88	contig_0005766	-1.60643	-0.683859	3.85664e-05	Ribonucleoside-diphosphate reductase large subunit
protein tetramerization	GO:0051262;GO:0051289	2	0.117553	O43809	5.95103e-117	contig_0006348	-1.48778	-0.57316	6.18223e-06	Cleavage and polyadenylation specificity factor subunit 5
protein tetramerization	GO:0051262;GO:0051289	2	0.117553	Q9NSD9	0	contig_0005156	-1.30356	-0.382455	0.0106239	Phenylalanine--tRNA ligase beta subunit
protein tetramerization	GO:0051262;GO:0051289	2	0.117553	Q63639	0	contig_0015479	-1.37464	-0.459056	0.0105136	Retinal dehydrogenase 2
protein tetramerization	GO:0051262;GO:0051289	2	0.117553	O94788	0	contig_0030889	-1.17624	-0.234188	0.0133659	Retinal dehydrogenase 2
protein tetramerization	GO:0051262;GO:0051289	2	0.117553	E9PTA2	0.639174	contig_0016434	2.24677	1.16785	0.0106717	Transient receptor potential cation channel subfamily M member 2
protein tetramerization	GO:0051262;GO:0051289	2	0.117553	Q08257	2.07604e-38	contig_0013054	2.3334	1.22243	4.16374e-06	Quinone oxidoreductase
protein tetramerization	GO:0051262;GO:0051289	2	0.117553	P52186	1.87496e-62	contig_0029834	-1.59042	-0.669412	0.0224003	Inward rectifier potassium channel 2
protein tetramerization	GO:0051262;GO:0051289	2	0.117553	Q9HCF6	1.54106e-123	contig_0025271	-1.32359	-0.40446	0.0390955	Transient receptor potential cation channel subfamily M member 3
regulation of ribosome biogenesis	GO:2000232;GO:0090069	4	0.503003	Q9CQS5	1.81073e-171	contig_0021347	1.42793	0.513928	0.0496144	Serine/threonine-protein kinase RIO2
regulation of ribosome biogenesis	GO:2000232;GO:0090069	4	0.503003	P34611	0	contig_0004506	1.1667	0.222429	0.0200922	B-box type zinc finger protein ncl-1
tissue morphogenesis	GO:0002009;GO:0048729	2	0.27715	P46531	8.47385e-20	contig_0006605	-1.30252	-0.381309	0.0339473	Neurogenic locus notch homolog protein 1
tissue morphogenesis	GO:0002009;GO:0048729	2	0.27715	D4ACX8	1.40979e-89	contig_0037471	-1.26181	-0.3355	0.00034091	Protocadherin-16
tissue morphogenesis	GO:0002009;GO:0048729	2	0.27715	Q96JQ0	9.5293e-13	contig_0045305	1.61522	0.69173	0.0035599	Protocadherin-16
tissue morphogenesis	GO:0002009;GO:0048729	2	0.27715	P31007	3.12662e-108	contig_0002551	-1.16075	-0.215059	0.0393346	Disks large 1 tumor suppressor protein
tissue morphogenesis	GO:0002009;GO:0048729	2	0.27715	P35992	3.1692e-07	contig_0046798	1.38666	0.47161	0.0071498	Tyrosine-protein phosphatase 10D
tissue morphogenesis	GO:0002009;GO:0048729	2	0.27715	Q61115	0	contig_0016117	-1.67495	-0.744116	0	Protein patched homolog 1
tissue morphogenesis	GO:0002009;GO:0048729	2	0.27715	Q6V0I7	9.34574e-127	contig_0040551	1.45738	0.543379	0.00019372	Protocadherin Fat 4
tissue morphogenesis	GO:0002009;GO:0048729	2	0.27715	Q2PZL6	1.69421e-05	contig_0038237	1.48595	0.571383	0.00617038	Protocadherin Fat 4
tissue morphogenesis	GO:0002009;GO:0048729	2	0.27715	P10040	1.20552e-17	contig_0035850	1.38739	0.47237	0.0166586	Protein crumbs
tissue morphogenesis	GO:0002009;GO:0048729	2	0.27715	Q9V477	3.32513e-23	contig_0005519	2.46505	1.30162	6.8241e-10	Toll-like receptor Tollo
tissue morphogenesis	GO:0002009;GO:0048729	2	0.27715	Q99623	7.36238e-122	contig_0007050	-1.25623	-0.329099	0.0284683	Prohibitin-2
tissue morphogenesis	GO:0002009;GO:0048729	2	0.27715	Q8BXG3	7.58302e-95	contig_0008799	1.40262	0.48812	0.000591827	Intraflagellar transport protein 57 homolog
tissue morphogenesis	GO:0002009;GO:0048729	2	0.27715	P10071	2.02825e-98	contig_0013602	-1.39242	-0.47759	1.47403e-08	Transcriptional activator GLI3
tissue morphogenesis	GO:0002009;GO:0048729	2	0.27715	Q640N2	2.19156e-55	contig_0023016	1.33054	0.412017	0.00202817	ADP-ribosylation factor-like protein 13B
tissue morphogenesis	GO:0002009;GO:0048729	2	0.27715	Q8NEP3	2.15748e-101	contig_0034410	1.57016	0.650911	0.00193858	Dynein assembly factor 1, axonemal
tissue morphogenesis	GO:0002009;GO:0048729	2	0.27715	P11046	1.39837e-116	contig_0005111	-1.20455	-0.268493	0.00390563	Laminin subunit beta-1
tissue morphogenesis	GO:0002009;GO:0048729	2	0.27715	Q80T14	4.41745e-39	contig_0043569	-2.55535	-1.35352	0.000227942	Extracellular matrix protein FRAS1
tissue morphogenesis	GO:0002009;GO:0048729	2	0.27715	Q86XX4	0	contig_0038368	-1.44549	-0.53156	9.63439e-05	Extracellular matrix protein FRAS1
tissue morphogenesis	GO:0002009;GO:0048729	2	0.27715	P98161	2.33494e-05	contig_0045026	-3.42482	-1.77603	0.00406696	Polycystin-1
tissue morphogenesis	GO:0002009;GO:0048729	2	0.27715	Q08BI9	1.23211e-97	contig_0001347	-1.25841	-0.331597	0.000158238	Calcium uniporter protein, mitochondrial
tissue morphogenesis	GO:0002009;GO:0048729	2	0.27715	P51817	4.86946e-97	contig_0022330	-1.48261	-0.568136	0.022051	cAMP-dependent protein kinase catalytic subunit PRKX
tissue morphogenesis	GO:0002009;GO:0048729	2	0.27715	Q8VI36	5.34592e-149	contig_0000788	1.25939	0.332727	0.00444852	Paxillin
tissue morphogenesis	GO:0002009;GO:0048729	2	0.27715	Q9WUU7	7.08954e-70	contig_0013816	1.41543	0.501244	0.000564439	Cathepsin Z
tissue morphogenesis	GO:0002009;GO:0048729	2	0.27715	P53349	6.31796e-126	contig_0029613	1.22869	0.297116	0.00773956	Mitogen-activated protein kinase kinase kinase 1
tissue morphogenesis	GO:0002009;GO:0048729	2	0.27715	Q8C4U3	2.38007e-51	contig_0028892	-1.41997	-0.505855	2.07416e-06	Secreted frizzled-related protein 1
tissue morphogenesis	GO:0002009;GO:0048729	2	0.27715	P07207	3.27454	contig_0030459	-2.01886	-1.01354	8.85282e-05	Neurogenic locus Notch protein
tissue morphogenesis	GO:0002009;GO:0048729	2	0.27715	P49337	1.51201e-98	contig_0035917	-1.32235	-0.403109	0.00763629	Protein Wnt-4
tissue morphogenesis	GO:0002009;GO:0048729	2	0.27715	O88572	3.95398	contig_0010197	-1.81416	-0.859302	0.0244358	Low-density lipoprotein receptor-related protein 6
tissue morphogenesis	GO:0002009;GO:0048729	2	0.27715	Q5U651	2.7738e-08	contig_0042495	-2.18057	-1.1247	0.0373818	Ras-interacting protein 1
tissue morphogenesis	GO:0002009;GO:0048729	2	0.27715	Q15468	4.50442e-71	contig_0012853	-1.42684	-0.512826	5.66123e-05	SCL-interrupting locus protein
tissue morphogenesis	GO:0002009;GO:0048729	2	0.27715	Q9NPJ1	8.45419e-59	contig_0003034	-1.35221	-0.43532	0.00427096	McKusick-Kaufman/Bardet-Biedl syndromes putative chaperonin
tissue morphogenesis	GO:0002009;GO:0048729	2	0.27715	Q9BXF3	7.66745e-28	contig_0002605	-1.33727	-0.419286	0.00853057	Cat eye syndrome critical region protein 2
tissue morphogenesis	GO:0002009;GO:0048729	2	0.27715	Q9UNS1	0	contig_0020750	-1.50047	-0.585418	0.0459398	Protein timeless homolog
tissue morphogenesis	GO:0002009;GO:0048729	2	0.27715	Q62771	0	contig_0002077	1.78366	0.834838	1.87281e-14	Signal transducer and activator of transcription 5A
tissue morphogenesis	GO:0002009;GO:0048729	2	0.27715	Q63639	0	contig_0015479	-1.37464	-0.459056	0.0105136	Retinal dehydrogenase 2
tissue morphogenesis	GO:0002009;GO:0048729	2	0.27715	O94788	0	contig_0030889	-1.17624	-0.234188	0.0133659	Retinal dehydrogenase 2
tissue morphogenesis	GO:0002009;GO:0048729	2	0.27715	Q6DC39	1.64275e-73	contig_0010203	1.33502	0.416857	0.000878446	Desumoylating isopeptidase 2
tissue morphogenesis	GO:0002009;GO:0048729	2	0.27715	P97767	2.73341e-63	contig_0004627	-1.30635	-0.385543	1.52586e-05	Eyes absent homolog 1
tissue morphogenesis	GO:0002009;GO:0048729	2	0.27715	Q91VN0	1.60518e-42	contig_0026434	-1.23139	-0.300293	0.000630688	Low-density lipoprotein receptor-related protein 5
tissue morphogenesis	GO:0002009;GO:0048729	2	0.27715	A0MTA1	4.93739e-113	contig_0004158	-1.60102	-0.678989	4.57085e-07	DNA-(apurinic or apyrimidinic site) lyase
tissue morphogenesis	GO:0002009;GO:0048729	2	0.27715	Q24157	2.65503e-34	contig_0044964	-1.44739	-0.533449	0.00215953	Beta-1,3-galactosyltransferase brn
tissue morphogenesis	GO:0002009;GO:0048729	2	0.27715	Q9VRC9	5.91368e-30	contig_0028643	1.53732	0.620414	2.29769e-05	Niemann-Pick type protein homolog 1B
tissue morphogenesis	GO:0002009;GO:0048729	2	0.27715	A3KPQ7	1.84423e-29	contig_0042977	1.9647	0.974309	5.46503e-14	Transmembrane protein 2
tissue morphogenesis	GO:0002009;GO:0048729	2	0.27715	Q04887	6.54485e-70	contig_0000481	-1.40243	-0.48793	0.0239053	Transcription factor SOX-9
tissue morphogenesis	GO:0002009;GO:0048729	2	0.27715	A2BGM5	1.36705e-51	contig_0015788	-1.19859	-0.261334	0.00635125	Forkhead box protein N4
tissue morphogenesis	GO:0002009;GO:0048729	2	0.27715	P10180	3.6331e-16	contig_0004810	-1.18022	-0.239054	0.01344	Homeobox protein cut
tissue morphogenesis	GO:0002009;GO:0048729	2	0.27715	Q24423	3.09815e-08	contig_0022368	-1.41103	-0.49675	1.82519e-05	Zinc finger protein Noc
tissue morphogenesis	GO:0002009;GO:0048729	2	0.27715	F1R8Z9	4.72677e-55	contig_0010606	-1.28736	-0.364415	0.0129353	Forkhead box protein J1-B
tissue morphogenesis	GO:0002009;GO:0048729	2	0.27715	A2ASS6	0.0385401	contig_0039287	-1.38625	-0.471191	0.0425225	Titin
tissue morphogenesis	GO:0002009;GO:0048729	2	0.27715	Q6PDN3	1.52843e-16	contig_0015335	-1.30112	-0.37975	0.000382116	Myosin light chain kinase, smooth muscle
tissue morphogenesis	GO:0002009;GO:0048729	2	0.27715	A2ARV4	0.413885	contig_0001575	-1.64219	-0.715625	1.68908e-13	Low-density lipoprotein receptor-related protein 2
tissue morphogenesis	GO:0002009;GO:0048729	2	0.27715	E9Q5F9	1.56008e-107	contig_0012628	-1.23647	-0.306222	0.000607714	Histone-lysine N-methyltransferase SETD2
tissue morphogenesis	GO:0002009;GO:0048729	2	0.27715	Q9R0E1	0	contig_0000220	-1.29171	-0.369279	0.00916983	Procollagen-lysine,2-oxoglutarate 5-dioxygenase 3
tissue morphogenesis	GO:0002009;GO:0048729	2	0.27715	Q8WZ42	0.401863	contig_0041424	2.17081	1.11823	0.000277164	Titin
tissue morphogenesis	GO:0002009;GO:0048729	2	0.27715	Q9U3V5	1.39458e-24	contig_0016981	-1.21529	-0.281301	0.0189889	Protein tiptop
response to electrical stimulus	GO:0051602	3	0.708204	Q63699	1.43009e-154	contig_0002880	-1.71844	-0.781102	4.32771e-13	Cyclin-dependent kinase 2
response to electrical stimulus	GO:0051602	3	0.708204	Q8BSK8	0	contig_0004091	2.02317	1.01662	0	Ribosomal protein S6 kinase beta-1
response to electrical stimulus	GO:0051602	3	0.708204	Q91Z62	1.32418e-14	contig_0028211	1.88728	0.916305	0.0200741	F-box only protein 32
acetyl-CoA metabolic process	GO:0006084	3	0.909589	Q9NR19	0	contig_0002318	-1.36795	-0.452015	4.50493e-06	Acetyl-coenzyme A synthetase, cytoplasmic
acetyl-CoA metabolic process	GO:0006084	3	0.909589	Q920F5	3.31631e-133	contig_0000835	1.84483	0.883486	4.2845e-11	Malonyl-CoA decarboxylase, mitochondrial
acetyl-CoA metabolic process	GO:0006084	3	0.909589	A8E657	0	contig_0005350	1.67652	0.745472	2.31347e-13	Alpha-aminoadipic semialdehyde synthase, mitochondrial
acetyl-CoA metabolic process	GO:0006084	3	0.909589	P23228	0	contig_0014670	1.36302	0.446803	0.0118853	Hydroxymethylglutaryl-CoA synthase, cytoplasmic
acetyl-CoA metabolic process	GO:0006084	3	0.909589	Q9P0Z9	9.59027e-118	contig_0032750	-2.01222	-1.00879	0.00152935	Peroxisomal sarcosine oxidase
acetyl-CoA metabolic process	GO:0006084	3	0.909589	Q99NB1	0	contig_0014516	-1.54806	-0.630459	1.37742e-13	Acetyl-coenzyme A synthetase 2-like, mitochondrial
synapse organization	GO:0050808;GO:0007528	2	0.947431	Q8BTM8	2.21092e-47	contig_0030605	-1.3918	-0.476954	0.00230356	Filamin-A
synapse organization	GO:0050808;GO:0007528	2	0.947431	Q5S006	0	contig_0015332	1.38105	0.46577	1.40462e-06	Leucine-rich repeat serine/threonine-protein kinase 2
synapse organization	GO:0050808;GO:0007528	2	0.947431	P48768	4.11178e-70	contig_0012495	-1.43674	-0.522804	2.56472e-10	Sodium/calcium exchanger 2
synapse organization	GO:0050808;GO:0007528	2	0.947431	Q9UPR5	1.11112e-45	contig_0032926	-1.75182	-0.808854	1.44433e-08	Sodium/calcium exchanger 2
synapse organization	GO:0050808;GO:0007528	2	0.947431	P31696	0.000893487	contig_0038542	-1.42077	-0.506677	0.0453965	Agrin
synapse organization	GO:0050808;GO:0007528	2	0.947431	P30531	1.19167e-43	contig_0005744	1.87445	0.906465	0.00774096	Sodium- and chloride-dependent GABA transporter 1
synapse organization	GO:0050808;GO:0007528	2	0.947431	P0C5Y8	0.000888963	contig_0013118	1.61964	0.695676	0.027305	Alsin
synapse organization	GO:0050808;GO:0007528	2	0.947431	Q9VYN8	5.73419e-06	contig_0038339	2.2598	1.17619	0.00505221	Teneurin-a
synapse organization	GO:0050808;GO:0007528	2	0.947431	Q12955	0.0341588	contig_0042716	-1.83508	-0.875841	0.0155815	Ankyrin-3
synapse organization	GO:0050808;GO:0007528	2	0.947431	P08953	2.86288e-05	contig_0017254	-1.78777	-0.838158	0.000765804	Protein toll
synapse organization	GO:0050808;GO:0007528	2	0.947431	Q8VI56	3.64457e-66	contig_0025946	1.81489	0.859885	0.0235004	Low-density lipoprotein receptor-related protein 4
synapse organization	GO:0050808;GO:0007528	2	0.947431	O75096	2.41898e-27	contig_0018548	-3.72867	-1.89866	0.000490454	Low-density lipoprotein receptor-related protein 4
synapse organization	GO:0050808;GO:0007528	2	0.947431	Q9QYP1	1.09743e-105	contig_0022413	-1.43625	-0.522305	0.00474991	Low-density lipoprotein receptor-related protein 4
synapse organization	GO:0050808;GO:0007528	2	0.947431	P46935	0	contig_0010060	1.2457	0.316958	0.000609715	E3 ubiquitin-protein ligase NEDD4
synapse organization	GO:0050808;GO:0007528	2	0.947431	Q9W4E2	0	contig_0003770	-1.18537	-0.245343	0.0141872	Neurobeachin
synapse organization	GO:0050808;GO:0007528	2	0.947431	Q24735	0.718857	contig_0033040	-2.42978	-1.28082	0.0307451	Protein 60A
synapse organization	GO:0050808;GO:0007528	2	0.947431	P91685	0	contig_0020089	-1.25903	-0.332314	0.0348232	Metabotropic glutamate receptor
synapse organization	GO:0050808;GO:0007528	2	0.947431	Q8JZQ2	0	contig_0004765	1.42614	0.512115	0.000149009	AFG3-like protein 2
synapse organization	GO:0050808;GO:0007528	2	0.947431	Q9Y4W6	0	contig_0011163	1.61491	0.691452	6.4914e-11	AFG3-like protein 2
nuclear migration	GO:0007097;GO:0040023	3	0.514606	P35458	0.0156359	contig_0021841	-1.86928	-0.90248	2.69259e-05	Dynactin subunit 1
nuclear migration	GO:0007097;GO:0040023	3	0.514606	P41932	1.27664e-85	contig_0001953	-1.16618	-0.221785	0.0273397	14-3-3-like protein 1
nuclear migration	GO:0007097;GO:0040023	3	0.514606	P08928	4.06004e-102	contig_0011657	-1.44033	-0.526399	1.7241e-07	Lamin Dm0
regulation of chromosome organization	GO:2001252;GO:0033044	3	0.0977395	P61964	0	contig_0003845	-1.28263	-0.359103	0.00628194	WD repeat-containing protein 5
regulation of chromosome organization	GO:2001252;GO:0033044	3	0.0977395	Q02874	1.76209e-16	contig_0005354	-1.25919	-0.332491	0.00141847	Core histone macro-H2A.1
regulation of chromosome organization	GO:2001252;GO:0033044	3	0.0977395	Q9ESX5	1.92885e-166	contig_0007555	-1.45531	-0.541324	0.000353313	H/ACA ribonucleoprotein complex subunit 4
regulation of chromosome organization	GO:2001252;GO:0033044	3	0.0977395	Q8CG46	0	contig_0003409	-1.25756	-0.330626	0.0372433	Structural maintenance of chromosomes protein 5
regulation of chromosome organization	GO:2001252;GO:0033044	3	0.0977395	Q5UIP0	2.97728	contig_0024822	-1.69639	-0.762466	0.0333358	Telomere-associated protein RIF1
regulation of chromosome organization	GO:2001252;GO:0033044	3	0.0977395	Q6PR54	6.45863e-72	contig_0030491	-1.79664	-0.845303	0.000260744	Telomere-associated protein RIF1
regulation of chromosome organization	GO:2001252;GO:0033044	3	0.0977395	Q6ZQ88	0	contig_0000842	-1.49447	-0.579633	3.4011e-08	Lysine-specific histone demethylase 1A
regulation of chromosome organization	GO:2001252;GO:0033044	3	0.0977395	Q969T9	0.00204548	contig_0002757	1.20238	0.265897	0.0105571	WW domain-binding protein 2
regulation of chromosome organization	GO:2001252;GO:0033044	3	0.0977395	Q8VIJ6	1.09337e-92	contig_0005229	-1.35925	-0.442806	0.000926407	Splicing factor, proline- and glutamine-rich
regulation of chromosome organization	GO:2001252;GO:0033044	3	0.0977395	Q921E6	1.52439e-147	contig_0020047	-1.44543	-0.531498	0.020625	Polycomb protein EED >gi|205790383|sp|O75530.2|EED_HUMAN Polycomb protein EED
regulation of chromosome organization	GO:2001252;GO:0033044	3	0.0977395	Q8N6T7	2.49425e-39	contig_0027106	1.97193	0.979611	9.42521e-08	NAD-dependent protein deacetylase sirtuin-6
regulation of chromosome organization	GO:2001252;GO:0033044	3	0.0977395	O95271	3.77619e-14	contig_0033266	-2.22022	-1.1507	0.0130347	Tankyrase-1
regulation of chromosome organization	GO:2001252;GO:0033044	3	0.0977395	P12270	0	contig_0001536	-1.3163	-0.396491	0.000490225	Nucleoprotein TPR
regulation of chromosome organization	GO:2001252;GO:0033044	3	0.0977395	Q8WXX7	2.17288e-12	contig_0006292	-1.33103	-0.412546	0.0420344	Autism susceptibility gene 2 protein
regulation of chromosome organization	GO:2001252;GO:0033044	3	0.0977395	P56558	5.00402e-11	contig_0002673	-1.25411	-0.326658	0.0332449	UDP-N-acetylglucosamine--peptide N-acetylglucosaminyltransferase 110 kDa subunit
regulation of chromosome organization	GO:2001252;GO:0033044	3	0.0977395	Q5R7T9	3.96069e-123	contig_0021272	-1.43854	-0.524608	0.0102421	Metal-response element-binding transcription factor 2
regulation of chromosome organization	GO:2001252;GO:0033044	3	0.0977395	Q8TDX7	2.61368e-156	contig_0009148	1.1799	0.238668	0.0230533	Serine/threonine-protein kinase Nek7
regulation of chromosome organization	GO:2001252;GO:0033044	3	0.0977395	Q9VBP3	1.01944e-17	contig_0000271	1.55186	0.633998	0.00442372	Tankyrase
regulation of chromosome organization	GO:2001252;GO:0033044	3	0.0977395	O08648	4.90782e-135	contig_0020044	-1.65956	-0.730798	2.18816e-07	Mitogen-activated protein kinase kinase kinase 4
regulation of chromosome organization	GO:2001252;GO:0033044	3	0.0977395	Q9Y6R4	4.11611e-95	contig_0023238	-2.00966	-1.00695	7.96554e-05	Mitogen-activated protein kinase kinase kinase 4
regulation of chromosome organization	GO:2001252;GO:0033044	3	0.0977395	Q3T0J1	2.93916e-49	contig_0018186	1.3603	0.443929	0.0157275	F-box only protein 4
regulation of chromosome organization	GO:2001252;GO:0033044	3	0.0977395	Q03164	2.99899e-115	contig_0014135	-1.2937	-0.371502	3.83704e-05	Histone-lysine N-methyltransferase 2A
regulation of chromosome organization	GO:2001252;GO:0033044	3	0.0977395	Q8N3Y7	1.54026e-93	contig_0020819	1.20356	0.267303	0.0075649	Epidermal retinol dehydrogenase 2
regulation of chromosome organization	GO:2001252;GO:0033044	3	0.0977395	Q7TQA3	4.17452e-79	contig_0013289	-1.54628	-0.628805	0.000179897	Epidermal retinol dehydrogenase 2
regulation of chromosome organization	GO:2001252;GO:0033044	3	0.0977395	Q1LVC2	1.55853e-78	contig_0013895	-1.18661	-0.246843	0.026964	Protein Jumonji
regulation of chromosome organization	GO:2001252;GO:0033044	3	0.0977395	Q96T60	7.75844e-83	contig_0019863	-1.42025	-0.506147	0.00780598	Bifunctional polynucleotide phosphatase/kinase
regulation of chromosome organization	GO:2001252;GO:0033044	3	0.0977395	Q94545	1.25243e-169	contig_0014747	-1.4001	-0.485526	0.0241104	Set1/Ash2 histone methyltransferase complex subunit ASH2
regulation of chromosome organization	GO:2001252;GO:0033044	3	0.0977395	Q5R8B0	1.82669e-66	contig_0011520	-1.60651	-0.683931	0.0227511	Bromodomain-containing protein 7
regulation of chromosome organization	GO:2001252;GO:0033044	3	0.0977395	Q5S006	0	contig_0015332	1.38105	0.46577	1.40462e-06	Leucine-rich repeat serine/threonine-protein kinase 2
regulation of chromosome organization	GO:2001252;GO:0033044	3	0.0977395	Q99MQ3	1.61344e-76	contig_0003161	1.20257	0.266118	0.0064113	Serine/threonine-protein kinase PINK1, mitochondrial
regulation of chromosome organization	GO:2001252;GO:0033044	3	0.0977395	Q8CGN4	6.29204e-39	contig_0005383	1.73106	0.791657	0	BCL-6 corepressor
regulation of chromosome organization	GO:2001252;GO:0033044	3	0.0977395	Q14674	7.73331e-10	contig_0023129	-1.35652	-0.439912	0.000665741	Separin
regulation of chromosome organization	GO:2001252;GO:0033044	3	0.0977395	Q9EPU0	0	contig_0002570	1.1677	0.223666	0.0251735	Regulator of nonsense transcripts 1
regulation of chromosome organization	GO:2001252;GO:0033044	3	0.0977395	Q01105	2.01198e-74	contig_0004848	-1.3326	-0.414247	6.66234e-06	Protein SET
regulation of chromosome organization	GO:2001252;GO:0033044	3	0.0977395	P06400	5.71156e-16	contig_0024539	-1.81113	-0.85689	0.0345798	Retinoblastoma-associated protein
regulation of chromosome organization	GO:2001252;GO:0033044	3	0.0977395	Q9Z148	0	contig_0004556	-1.34073	-0.423013	9.94261e-07	Histone-lysine N-methyltransferase EHMT2
regulation of chromosome organization	GO:2001252;GO:0033044	3	0.0977395	P33568	1.15262e-72	contig_0006807	-1.92151	-0.942242	9.83903e-06	Retinoblastoma-associated protein
regulation of chromosome organization	GO:2001252;GO:0033044	3	0.0977395	A2AM29	1.06067e-09	contig_0004215	1.31137	0.391072	9.63872e-06	Protein AF-9
regulation of chromosome organization	GO:2001252;GO:0033044	3	0.0977395	P46013	1.64947	contig_0003637	-1.19395	-0.255746	0.00821008	Proliferation marker protein Ki-67
regulation of chromosome organization	GO:2001252;GO:0033044	3	0.0977395	O43683	5.28726	contig_0039922	-1.35572	-0.439058	0.0237448	Mitotic checkpoint serine/threonine-protein kinase BUB1
regulation of chromosome organization	GO:2001252;GO:0033044	3	0.0977395	Q8R4E9	5.83232e-89	contig_0004537	-1.87876	-0.909778	3.72064e-07	DNA replication factor Cdt1
regulation of chromosome organization	GO:2001252;GO:0033044	3	0.0977395	Q80W54	0	contig_0011226	-1.31012	-0.389699	0.0034355	CAAX prenyl protease 1 homolog
regulation of chromosome organization	GO:2001252;GO:0033044	3	0.0977395	P49033	5.65983e-17	contig_0017508	-1.64462	-0.717752	0	Myc proto-oncogene protein
body fluid secretion	GO:0007595;GO:0007589;GO:0032941	3	0.921623	P00507	0	contig_0003787	-1.24623	-0.317569	0.012662	Aspartate aminotransferase, mitochondrial
body fluid secretion	GO:0007595;GO:0007589;GO:0032941	3	0.921623	B1AVZ0	4.97669e-67	contig_0002680	-1.25019	-0.322152	0.000856201	Uracil phosphoribosyltransferase homolog
body fluid secretion	GO:0007595;GO:0007589;GO:0032941	3	0.921623	Q62771	0	contig_0002077	1.78366	0.834838	1.87281e-14	Signal transducer and activator of transcription 5A
body fluid secretion	GO:0007595;GO:0007589;GO:0032941	3	0.921623	Q91V41	3.34124e-21	contig_0000266	-1.21184	-0.277194	0.00857383	Ras-related protein Rab-14 >gi|75054939|sp|Q5R8Z8.3|RAB14_PONAB Ras-related protein Rab-14 >gi|75571353|sp|Q5ZKU5.3|RAB14_CHICK Ras-related protein Rab-14 >gi|85700392|sp|P61106.4|RAB14_HUMAN Ras-related protein Rab-14
body fluid secretion	GO:0007595;GO:0007589;GO:0032941	3	0.921623	P55088	2.7577e-69	contig_0011161	-1.2345	-0.303926	0.00105899	Aquaporin-4
body fluid secretion	GO:0007595;GO:0007589;GO:0032941	3	0.921623	P30551	9.19556e-06	contig_0004814	2.05154	1.03671	8.17595e-13	Cholecystokinin receptor type A
body fluid secretion	GO:0007595;GO:0007589;GO:0032941	3	0.921623	Q9HCU4	0	contig_0016529	-1.18287	-0.242291	0.012162	Cadherin EGF LAG seven-pass G-type receptor 2
body fluid secretion	GO:0007595;GO:0007589;GO:0032941	3	0.921623	O43734	2.10546e-10	contig_0021503	1.34379	0.426307	0.00408059	Adapter protein CIKS
maturation of SSU-rRNA	GO:0030490;GO:0000462	2	0.518864	Q9CQS5	1.81073e-171	contig_0021347	1.42793	0.513928	0.0496144	Serine/threonine-protein kinase RIO2
maturation of SSU-rRNA	GO:0030490;GO:0000462	2	0.518864	Q9DBU3	8.92491e-172	contig_0006772	1.84183	0.88114	1.601e-08	Serine/threonine-protein kinase RIO3
hormone transport	GO:0046879;GO:0009914	2	0.0414733	A2ARV4	0.413885	contig_0001575	-1.64219	-0.715625	1.68908e-13	Low-density lipoprotein receptor-related protein 2
hormone transport	GO:0046879;GO:0009914	2	0.0414733	Q9IA05	0	contig_0011044	-1.39989	-0.485316	3.30482e-09	Frizzled-4
hormone transport	GO:0046879;GO:0009914	2	0.0414733	P30551	9.19556e-06	contig_0004814	2.05154	1.03671	8.17595e-13	Cholecystokinin receptor type A
hormone transport	GO:0046879;GO:0009914	2	0.0414733	P82094	3.0242e-95	contig_0004934	1.24274	0.313529	0.015102	TATA element modulatory factor
hormone transport	GO:0046879;GO:0009914	2	0.0414733	Q8C9S4	2.62831e-134	contig_0014185	1.33612	0.418046	0.0122048	Coiled-coil domain-containing protein 186
hormone transport	GO:0046879;GO:0009914	2	0.0414733	P22129	5.73937e-77	contig_0021301	1.60497	0.682542	3.66839e-14	Ras-related protein Rab-11B
hormone transport	GO:0046879;GO:0009914	2	0.0414733	P21447	0	contig_0002820	1.9658	0.975113	0	Multidrug resistance protein 1A
hormone transport	GO:0046879;GO:0009914	2	0.0414733	Q9QXW9	1.06725e-56	contig_0042092	2.56379	1.35828	0.00423981	Large neutral amino acids transporter small subunit 2
hormone transport	GO:0046879;GO:0009914	2	0.0414733	Q9WVR6	4.40212e-22	contig_0046902	2.91704	1.54451	0.00148149	Large neutral amino acids transporter small subunit 2
hormone transport	GO:0046879;GO:0009914	2	0.0414733	Q92887	2.67796e-23	contig_0014041	1.66366	0.734359	0.000808332	Canalicular multispecific organic anion transporter 1
hormone transport	GO:0046879;GO:0009914	2	0.0414733	Q94BZ1	5.5657e-40	contig_0009871	1.2935	0.371277	0.0033352	Protein ZINC INDUCED FACILITATOR-LIKE 1
regulation of transcription elongation from RNA polymerase II promoter	GO:0032968;GO:0034243	5	0.903405	Q6FRT2	9.43989e-10	contig_0012510	-2.20367	-1.13991	0.000202639	Glucose-repressible alcohol dehydrogenase transcriptional effector
regulation of transcription elongation from RNA polymerase II promoter	GO:0032968;GO:0034243	5	0.903405	Q8VDS3	5.10447e-15	contig_0003832	1.70243	0.767598	0	Chromobox protein homolog 7
regulation of transcription elongation from RNA polymerase II promoter	GO:0032968;GO:0034243	5	0.903405	O14776	2.87553e-100	contig_0002722	-1.201	-0.264242	0.00621282	Transcription elongation regulator 1
regulation of transcription elongation from RNA polymerase II promoter	GO:0032968;GO:0034243	5	0.903405	Q8VID5	1.01507e-149	contig_0016343	1.5186	0.602745	0.000304922	ATP-dependent DNA helicase Q5
regulation of transcription elongation from RNA polymerase II promoter	GO:0032968;GO:0034243	5	0.903405	Q9Y113	0	contig_0004265	-1.3469	-0.429642	0.0340627	Negative elongation factor B
regulation of transcription elongation from RNA polymerase II promoter	GO:0032968;GO:0034243	5	0.903405	B0BLU1	1.03896e-34	contig_0011671	-1.25855	-0.331759	0.0274911	E3 ubiquitin-protein ligase rnf168
regulation of cellular carbohydrate catabolic process	GO:0006110;GO:0043471;GO:0043470	3	0.266824	P05019	0.00115776	contig_0037611	3.89695	1.96234	0	Insulin-like growth factor I
regulation of cellular carbohydrate catabolic process	GO:0006110;GO:0043471;GO:0043470	3	0.266824	P17712	1.43529e-30	contig_0030565	-3.06731	-1.61697	0.00770922	Glucokinase
regulation of cellular carbohydrate catabolic process	GO:0006110;GO:0043471;GO:0043470	3	0.266824	Q0III9	1.47631e-09	contig_0022662	-2.19311	-1.13298	0	Alpha-actinin-3
regulation of cellular carbohydrate catabolic process	GO:0006110;GO:0043471;GO:0043470	3	0.266824	P07207	3.27454	contig_0030459	-2.01886	-1.01354	8.85282e-05	Neurogenic locus Notch protein
regulation of cellular carbohydrate catabolic process	GO:0006110;GO:0043471;GO:0043470	3	0.266824	P12270	0	contig_0001536	-1.3163	-0.396491	0.000490225	Nucleoprotein TPR
regulation of cellular carbohydrate catabolic process	GO:0006110;GO:0043471;GO:0043470	3	0.266824	Q9NSU2	2.56713e-09	contig_0017408	1.33694	0.418931	0.0136475	Three-prime repair exonuclease 1
regulation of cellular carbohydrate catabolic process	GO:0006110;GO:0043471;GO:0043470	3	0.266824	P56558	5.00402e-11	contig_0002673	-1.25411	-0.326658	0.0332449	UDP-N-acetylglucosamine--peptide N-acetylglucosaminyltransferase 110 kDa subunit
regulation of cellular carbohydrate catabolic process	GO:0006110;GO:0043471;GO:0043470	3	0.266824	B1WAX6	1.67042e-37	contig_0011143	1.40807	0.493722	0.000661841	Fructose-2,6-bisphosphatase TIGAR
regulation of cellular carbohydrate catabolic process	GO:0006110;GO:0043471;GO:0043470	3	0.266824	Q96S16	6.07313e-23	contig_0032723	-1.86794	-0.901449	4.78212e-11	JmjC domain-containing protein 8
regulation of cellular carbohydrate catabolic process	GO:0006110;GO:0043471;GO:0043470	3	0.266824	O75694	0	contig_0011152	-1.57793	-0.658031	9.6212e-05	Nuclear pore complex protein Nup155
regulation of cellular carbohydrate catabolic process	GO:0006110;GO:0043471;GO:0043470	3	0.266824	Q86IV5	4.68178e-38	contig_0018423	-1.28305	-0.359582	0.00565431	Countin-1
regulation of cellular carbohydrate catabolic process	GO:0006110;GO:0043471;GO:0043470	3	0.266824	Q9VFC8	0	contig_0008111	-1.64862	-0.721262	2.30104e-07	Glycogen [starch] synthase
gland morphogenesis	GO:0007435;GO:0022612	2	0.924715	P10040	1.20552e-17	contig_0035850	1.38739	0.47237	0.0166586	Protein crumbs
gland morphogenesis	GO:0007435;GO:0022612	2	0.924715	P15215	0	contig_0001684	-1.16989	-0.226371	0.0226518	Laminin subunit gamma-1
gland morphogenesis	GO:0007435;GO:0022612	2	0.924715	Q04887	6.54485e-70	contig_0000481	-1.40243	-0.48793	0.0239053	Transcription factor SOX-9
regulation of actin cytoskeleton reorganization	GO:2000249	2	0.703199	Q8CCN5	0	contig_0006630	1.35554	0.438865	6.48055e-07	Breast carcinoma-amplified sequence 3 homolog
regulation of actin cytoskeleton reorganization	GO:2000249	2	0.703199	P52566	3.26036e-46	contig_0000892	-1.39532	-0.480598	3.88866e-05	Rho GDP-dissociation inhibitor 2
regulation of actin cytoskeleton reorganization	GO:2000249	2	0.703199	E9PTA2	0.639174	contig_0016434	2.24677	1.16785	0.0106717	Transient receptor potential cation channel subfamily M member 2
striated muscle contraction	GO:0060048;GO:0006941	2	0.703199	A2ASS6	0.0385401	contig_0039287	-1.38625	-0.471191	0.0425225	Titin
striated muscle contraction	GO:0060048;GO:0006941	2	0.703199	P11530	0	contig_0010552	-1.19313	-0.254756	0.00598692	Dystrophin
striated muscle contraction	GO:0060048;GO:0006941	2	0.703199	Q99717	0	contig_0003067	1.19386	0.255633	0.00666054	Mothers against decapentaplegic homolog 5
striated muscle contraction	GO:0060048;GO:0006941	2	0.703199	Q8WZ42	0.401863	contig_0041424	2.17081	1.11823	0.000277164	Titin
striated muscle contraction	GO:0060048;GO:0006941	2	0.703199	Q8BSK8	0	contig_0004091	2.02317	1.01662	0	Ribosomal protein S6 kinase beta-1
oligodendrocyte development	GO:0014003	2	0.915175	Q90511	2.33998e-138	contig_0001291	-1.19273	-0.254271	0.00653478	Translation initiation factor eIF-2B subunit beta
adipose tissue development	GO:0060612	4	0.128271	A0A0G2K344	0	contig_0000681	1.62324	0.698876	0	Phosphatidylinositol 4,5-bisphosphate 3-kinase catalytic subunit alpha isoform
adipose tissue development	GO:0060612	4	0.128271	Q7TPQ9	4.64796e-47	contig_0030144	1.6297	0.704602	0.0396053	Arrestin domain-containing protein 3
adipose tissue development	GO:0060612	4	0.128271	Q3SZZ2	1.19601e-22	contig_0000659	1.20084	0.264048	0.00492924	X-box-binding protein 1
adipose tissue development	GO:0060612	4	0.128271	Q8R1X6	1.11212e-80	contig_0005475	1.3528	0.435951	0.00303405	Spartin
adipose tissue development	GO:0060612	4	0.128271	Q91VN0	1.60518e-42	contig_0026434	-1.23139	-0.300293	0.000630688	Low-density lipoprotein receptor-related protein 5
adipose tissue development	GO:0060612	4	0.128271	P97363	0	contig_0013234	1.46939	0.555219	4.62401e-12	Serine palmitoyltransferase 2
calcium-mediated signaling using intracellular calcium source	GO:0035584	5	0.387363	P08575	1.26744e-58	contig_0029525	2.09149	1.06453	0.00700739	Receptor-type tyrosine-protein phosphatase C
calcium-mediated signaling using intracellular calcium source	GO:0035584	5	0.387363	E9PTA2	0.639174	contig_0016434	2.24677	1.16785	0.0106717	Transient receptor potential cation channel subfamily M member 2
neuron-neuron synaptic transmission	GO:0007270;GO:0035249	2	0.724987	P0C5Y8	0.000888963	contig_0013118	1.61964	0.695676	0.027305	Alsin
neuron-neuron synaptic transmission	GO:0007270;GO:0035249	2	0.724987	D3ZR10	5.86447e-06	contig_0037596	-1.40802	-0.493671	0.0019267	Doublecortin domain-containing protein 2
neuron-neuron synaptic transmission	GO:0007270;GO:0035249	2	0.724987	Q9DB05	5.74526e-66	contig_0004387	1.19026	0.251283	0.0168172	Alpha-soluble NSF attachment protein
regulation of exocytosis	GO:0017157	3	0.602374	Q9WU70	0	contig_0007550	-1.28072	-0.356951	0.000143526	Syntaxin-binding protein 5
regulation of exocytosis	GO:0017157	3	0.602374	P43143	3.67756e-39	contig_0047345	-3.00401	-1.58689	0.00907588	Neuronal acetylcholine receptor subunit alpha-6
regulation of exocytosis	GO:0017157	3	0.602374	Q9R0W9	5.03825e-31	contig_0045011	8.11721	3.02098	1.21964e-05	Neuronal acetylcholine receptor subunit alpha-6
regulation of exocytosis	GO:0017157	3	0.602374	P46531	8.47385e-20	contig_0006605	-1.30252	-0.381309	0.0339473	Neurogenic locus notch homolog protein 1
regulation of exocytosis	GO:0017157	3	0.602374	Q02977	2.71801e-145	contig_0001541	1.29953	0.377987	1.9396e-05	Proto-oncogene tyrosine-protein kinase Yrk
regulation of exocytosis	GO:0017157	3	0.602374	Q5S006	0	contig_0015332	1.38105	0.46577	1.40462e-06	Leucine-rich repeat serine/threonine-protein kinase 2
regulation of exocytosis	GO:0017157	3	0.602374	P23640	8.80646e-104	contig_0018579	-1.44202	-0.528088	1.60589e-05	Ras-related protein Rab-27A
regulation of exocytosis	GO:0017157	3	0.602374	P22909	0.000101797	contig_0002964	-3.32757	-1.73447	0.00869007	Alpha-2A adrenergic receptor
regulation of exocytosis	GO:0017157	3	0.602374	O00429	0	contig_0004143	-1.24818	-0.319831	0.00136647	Dynamin-1-like protein
regulation of exocytosis	GO:0017157	3	0.602374	Q99719	1.09618e-144	contig_0026850	-1.30164	-0.380327	4.38745e-05	Septin-5
regulation of exocytosis	GO:0017157	3	0.602374	Q9HF56	2.64278e-44	contig_0005581	1.29196	0.369566	0.00998359	Cell division control protein 42
regulation of exocytosis	GO:0017157	3	0.602374	Q9CZV8	5.32094e-88	contig_0002986	1.18519	0.245116	0.0171029	F-box/LRR-repeat protein 20
regulation of exocytosis	GO:0017157	3	0.602374	Q9R0N9	0.000571713	contig_0027575	1.26163	0.335284	0.00651242	Synaptotagmin-9
regulation of exocytosis	GO:0017157	3	0.602374	Q9D4H1	1.16701e-09	contig_0008544	1.3057	0.384823	0.00466646	Exocyst complex component 2
regulation of exocytosis	GO:0017157	3	0.602374	Q9DB05	5.74526e-66	contig_0004387	1.19026	0.251283	0.0168172	Alpha-soluble NSF attachment protein
regulation of exocytosis	GO:0017157	3	0.602374	P41823	1.77612e-130	contig_0008267	1.29826	0.376582	6.83039e-06	Synaptotagmin-1
negative regulation of glycoprotein biosynthetic process	GO:0010561	3	0.909589	Q96T60	7.75844e-83	contig_0019863	-1.42025	-0.506147	0.00780598	Bifunctional polynucleotide phosphatase/kinase
negative regulation of glycoprotein biosynthetic process	GO:0010561	3	0.909589	Q8VIJ5	1.94764e-144	contig_0002115	-1.1996	-0.262548	0.00541097	Protein O-GlcNAcase
negative regulation of glycoprotein biosynthetic process	GO:0010561	3	0.909589	Q8VHK0	9.79439e-91	contig_0004200	1.6315	0.706197	4.0002e-09	Acyl-coenzyme A thioesterase 8
regulation of glucose transport	GO:0046324;GO:0010827;GO:0046326;GO:0010828	2	0.50344	Q9JID9	2.30544e-57	contig_0007315	1.423	0.508939	2.02558e-09	SH2B adapter protein 2
regulation of glucose transport	GO:0046324;GO:0010827;GO:0046326;GO:0010828	2	0.50344	P05019	0.00115776	contig_0037611	3.89695	1.96234	0	Insulin-like growth factor I
regulation of glucose transport	GO:0046324;GO:0010827;GO:0046326;GO:0010828	2	0.50344	Q8BSK8	0	contig_0004091	2.02317	1.01662	0	Ribosomal protein S6 kinase beta-1
regulation of glucose transport	GO:0046324;GO:0010827;GO:0046326;GO:0010828	2	0.50344	Q8VIJ5	1.94764e-144	contig_0002115	-1.1996	-0.262548	0.00541097	Protein O-GlcNAcase
hydrogen peroxide biosynthetic process	GO:0050665	4	0.139931	Q9R0H0	4.03273e-139	contig_0037095	2.4932	1.318	0.00766475	Peroxisomal acyl-coenzyme A oxidase 1
hydrogen peroxide biosynthetic process	GO:0050665	4	0.139931	Q9VQH2	0	contig_0036460	2.59134	1.3737	0	Dual oxidase
hydrogen peroxide biosynthetic process	GO:0050665	4	0.139931	Q8HYL8	3.82552e-67	contig_0044745	2.23828	1.16239	0.012993	Peroxisomal acyl-coenzyme A oxidase 1
membrane invagination	GO:0006911;GO:0010324	2	0.0677094	Q9W0A0	2.40615	contig_0042094	1.94701	0.96126	0.00645658	Protein draper
membrane invagination	GO:0006911;GO:0010324	2	0.0677094	P41233	0	contig_0026163	2.13625	1.09508	0	ATP-binding cassette sub-family A member 1
membrane invagination	GO:0006911;GO:0010324	2	0.0677094	Q9DAK3	3.40214e-136	contig_0002452	1.6516	0.723863	1.25366e-11	Rho-related BTB domain-containing protein 1
membrane invagination	GO:0006911;GO:0010324	2	0.0677094	Q6DIB5	0.300232	contig_0011174	1.37579	0.460258	7.94026e-09	Multiple epidermal growth factor-like domains protein 10
membrane invagination	GO:0006911;GO:0010324	2	0.0677094	O14514	1.4681e-56	contig_0033198	1.35489	0.438173	0.00359162	Brain-specific angiogenesis inhibitor 1
membrane invagination	GO:0006911;GO:0010324	2	0.0677094	Q5GH73	1.76449e-20	contig_0011962	-1.35047	-0.433456	0.000131615	XK-related protein 6
membrane invagination	GO:0006911;GO:0010324	2	0.0677094	Q5GH59	1.48416e-09	contig_0020151	-1.36796	-0.452025	0.0241048	XK-related protein 4
membrane invagination	GO:0006911;GO:0010324	2	0.0677094	Q9ESK9	1.80336e-63	contig_0005846	1.1917	0.253027	0.0351918	RB1-inducible coiled-coil protein 1
membrane invagination	GO:0006911;GO:0010324	2	0.0677094	Q08DY8	1.72147e-82	contig_0005910	1.30244	0.381217	0.0012012	Autophagy-related protein 13
membrane invagination	GO:0006911;GO:0010324	2	0.0677094	Q99LI8	4.33677e-154	contig_0005483	1.23147	0.300379	0.0163519	Hepatocyte growth factor-regulated tyrosine kinase substrate
membrane invagination	GO:0006911;GO:0010324	2	0.0677094	Q96BY7	0	contig_0009003	1.32437	0.405306	2.39291e-06	Autophagy-related protein 2 homolog B
cortical cytoskeleton organization	GO:0030866;GO:0030865	2	0.305475	P14211	1.42632e-156	contig_0000683	-1.90656	-0.930971	0	Calreticulin
cortical cytoskeleton organization	GO:0030866;GO:0030865	2	0.305475	O13736	2.72456e-05	contig_0031612	1.47442	0.560146	0.00337066	Actin cytoskeleton-regulatory complex protein sla1
cortical cytoskeleton organization	GO:0030866;GO:0030865	2	0.305475	Q6P1M3	0	contig_0015208	-1.2648	-0.338905	0.00441267	Lethal(2) giant larvae protein homolog 2
cortical cytoskeleton organization	GO:0030866;GO:0030865	2	0.305475	Q76LL6	4.54859e-113	contig_0004476	1.17935	0.237994	0.0209579	FH1/FH2 domain-containing protein 3
cortical cytoskeleton organization	GO:0030866;GO:0030865	2	0.305475	Q2V2M9	5.26479e-159	contig_0008402	1.20763	0.272184	0.0340076	FH1/FH2 domain-containing protein 3
cortical cytoskeleton organization	GO:0030866;GO:0030865	2	0.305475	Q9EPK8	1.24647e-24	contig_0009622	1.40432	0.489875	0.01275	Transient receptor potential cation channel subfamily V member 4
cortical cytoskeleton organization	GO:0030866;GO:0030865	2	0.305475	Q9XGU0	3.81571e-18	contig_0033600	1.55812	0.639803	0.00206514	Rac-like GTP-binding protein ARAC9
cortical cytoskeleton organization	GO:0030866;GO:0030865	2	0.305475	Q9DAK3	3.40214e-136	contig_0002452	1.6516	0.723863	1.25366e-11	Rho-related BTB domain-containing protein 1
cortical cytoskeleton organization	GO:0030866;GO:0030865	2	0.305475	P34147	1.69991e-167	contig_0010057	1.63623	0.710377	4.74679e-06	Rho-related protein racA
cortical cytoskeleton organization	GO:0030866;GO:0030865	2	0.305475	Q969Q6	0	contig_0012660	-1.16321	-0.218114	0.0462258	Serine/threonine-protein phosphatase 2A regulatory subunit B'' subunit gamma
pharyngeal system development	GO:0060037	2	0.321529	Q61115	0	contig_0016117	-1.67495	-0.744116	0	Protein patched homolog 1
pharyngeal system development	GO:0060037	2	0.321529	P70207	1.00593e-72	contig_0041995	-1.51781	-0.601988	8.58262e-07	Plexin-A2
pharyngeal system development	GO:0060037	2	0.321529	P97767	2.73341e-63	contig_0004627	-1.30635	-0.385543	1.52586e-05	Eyes absent homolog 1
cellular response to ionizing radiation	GO:0071479	4	0.907224	Q07139	0	contig_0006827	-1.41336	-0.499131	6.31901e-06	Protein ECT2
cellular response to ionizing radiation	GO:0071479	4	0.907224	Q8C4U3	2.38007e-51	contig_0028892	-1.41997	-0.505855	2.07416e-06	Secreted frizzled-related protein 1
cellular response to ionizing radiation	GO:0071479	4	0.907224	Q07816	2.37055e-30	contig_0013062	1.2628	0.336627	0.000333671	Bcl-2-like protein 1
cellular response to ionizing radiation	GO:0071479	4	0.907224	Q6ZQ88	0	contig_0000842	-1.49447	-0.579633	3.4011e-08	Lysine-specific histone demethylase 1A
cellular response to ionizing radiation	GO:0071479	4	0.907224	Q04827	1.88784e-98	contig_0003115	-1.14937	-0.200838	0.0460798	G1/S-specific cyclin-D2
cellular response to ionizing radiation	GO:0071479	4	0.907224	O93257	0	contig_0004990	-1.34754	-0.430328	0.0106092	X-ray repair cross-complementing protein 5
cellular response to ionizing radiation	GO:0071479	4	0.907224	P39689	1.83715e-05	contig_0002346	-1.33623	-0.418172	8.60063e-07	Cyclin-dependent kinase inhibitor 1
cellular response to ionizing radiation	GO:0071479	4	0.907224	Q9NSU2	2.56713e-09	contig_0017408	1.33694	0.418931	0.0136475	Three-prime repair exonuclease 1
cellular response to ionizing radiation	GO:0071479	4	0.907224	Q3ZBN6	6.88485e-19	contig_0019920	1.36749	0.451527	0.0188134	Growth arrest and DNA damage-inducible protein GADD45 alpha
cellular response to ionizing radiation	GO:0071479	4	0.907224	P48317	1.34768e-12	contig_0013406	2.24421	1.16621	0	Growth arrest and DNA damage-inducible protein GADD45 alpha
cellular response to ionizing radiation	GO:0071479	4	0.907224	Q3T0J1	2.93916e-49	contig_0018186	1.3603	0.443929	0.0157275	F-box only protein 4
cellular response to ionizing radiation	GO:0071479	4	0.907224	Q80W54	0	contig_0011226	-1.31012	-0.389699	0.0034355	CAAX prenyl protease 1 homolog
cellular response to ionizing radiation	GO:0071479	4	0.907224	P26187	3.55838e-26	contig_0011985	-1.70764	-0.772007	0.000996354	Methylated-DNA--protein-cysteine methyltransferase
immune effector process	GO:0002252	2	0.0131653	P07686	1.13409e-128	contig_0000305	-1.22023	-0.287149	0.00198515	Beta-hexosaminidase subunit beta
immune effector process	GO:0002252	2	0.0131653	Q6Q899	1.35202e-42	contig_0012528	1.40072	0.486171	0.00224112	Probable ATP-dependent RNA helicase DDX58
immune effector process	GO:0002252	2	0.0131653	Q99MN1	0	contig_0007995	-1.31296	-0.392824	0.0456489	Lysine--tRNA ligase
immune effector process	GO:0002252	2	0.0131653	Q05754	1.64873e-33	contig_0009420	2.47478	1.3073	0	Dopamine beta-hydroxylase
immune effector process	GO:0002252	2	0.0131653	P10620	1.02415e-32	contig_0018007	1.23911	0.309299	0.021168	Microsomal glutathione S-transferase 1
immune effector process	GO:0002252	2	0.0131653	Q64430	1.45536e-100	contig_0010748	1.2743	0.349703	0.0229742	Copper-transporting ATPase 1
immune effector process	GO:0002252	2	0.0131653	P23640	8.80646e-104	contig_0018579	-1.44202	-0.528088	1.60589e-05	Ras-related protein Rab-27A
immune effector process	GO:0002252	2	0.0131653	A8E5V9	2.04366e-13	contig_0000624	1.2439	0.314872	0.0138173	Stimulator of interferon genes protein
immune effector process	GO:0002252	2	0.0131653	F1M391	5.11906e-06	contig_0036822	-2.5812	-1.36804	0.00014265	Stimulator of interferon genes protein
immune effector process	GO:0002252	2	0.0131653	Q00174	5.66948	contig_0001836	1.37248	0.456789	0.000119733	Laminin subunit alpha
immune effector process	GO:0002252	2	0.0131653	P20241	2.26014e-134	contig_0000825	-1.16267	-0.217439	0.0314426	Neuroglian
immune effector process	GO:0002252	2	0.0131653	P15848	4.68711e-38	contig_0038452	1.24589	0.317182	0.0410464	Arylsulfatase B
immune effector process	GO:0002252	2	0.0131653	Q9H0E2	1.2924e-80	contig_0004753	1.23803	0.308046	0.00196135	Toll-interacting protein
immune effector process	GO:0002252	2	0.0131653	Q9Y5Z4	1.33632e-41	contig_0018441	5.67974	2.50582	0	Heme-binding protein 2
immune effector process	GO:0002252	2	0.0131653	O75131	0	contig_0014031	1.25614	0.328993	0.0421939	Copine-3
immune effector process	GO:0002252	2	0.0131653	P07602	2.74182e-19	contig_0036932	-1.18228	-0.241573	0.0138855	Prosaposin
immune effector process	GO:0002252	2	0.0131653	Q9Y2G3	0	contig_0013085	1.42513	0.51109	5.0576e-05	Probable phospholipid-transporting ATPase IF
immune effector process	GO:0002252	2	0.0131653	Q86UQ4	5.3176e-23	contig_0038526	1.89793	0.924425	6.07518e-10	ATP-binding cassette sub-family A member 13
immune effector process	GO:0002252	2	0.0131653	P20749	1.11793e-42	contig_0019421	1.31356	0.393478	0.00709056	B-cell lymphoma 3 protein
immune effector process	GO:0002252	2	0.0131653	P08575	1.26744e-58	contig_0029525	2.09149	1.06453	0.00700739	Receptor-type tyrosine-protein phosphatase C
immune effector process	GO:0002252	2	0.0131653	P14174	1.45326e-06	contig_0023835	-1.83428	-0.875214	0.00206377	Macrophage migration inhibitory factor
immune effector process	GO:0002252	2	0.0131653	Q9HBD1	4.00538e-05	contig_0000378	1.28034	0.356526	4.9579e-05	Roquin-2
immune effector process	GO:0002252	2	0.0131653	O08644	0.000337038	contig_0033560	1.90642	0.930863	0	Ephrin type-B receptor 6
immune effector process	GO:0002252	2	0.0131653	P09172	1.0525e-30	contig_0026924	1.63348	0.707951	7.81769e-05	Dopamine beta-hydroxylase
immune effector process	GO:0002252	2	0.0131653	Q13568	5.46097e-33	contig_0015158	1.82102	0.864751	0.00323517	Interferon regulatory factor 5
immune effector process	GO:0002252	2	0.0131653	Q80VI1	0.0394178	contig_0001627	1.89641	0.92327	9.94398e-08	E3 ubiquitin-protein ligase TRIM56
immune effector process	GO:0002252	2	0.0131653	E1BD59	1.98398e-39	contig_0035576	-1.60411	-0.681776	6.77158e-05	E3 ubiquitin-protein ligase TRIM56
immune effector process	GO:0002252	2	0.0131653	P14316	1.61675e-20	contig_0002749	1.96634	0.975516	9.18885e-05	Interferon regulatory factor 2
immune effector process	GO:0002252	2	0.0131653	Q9NR30	5.76232e-73	contig_0000618	1.90325	0.928463	7.64116e-05	Nucleolar RNA helicase 2
immune effector process	GO:0002252	2	0.0131653	E9Q5F9	1.56008e-107	contig_0012628	-1.23647	-0.306222	0.000607714	Histone-lysine N-methyltransferase SETD2
immune effector process	GO:0002252	2	0.0131653	P14618	7.41809e-174	contig_0000093	-1.2158	-0.28191	0.00191653	Pyruvate kinase PKM
immune effector process	GO:0002252	2	0.0131653	Q9JJ00	2.24771e-27	contig_0045944	1.74098	0.799896	1.73098e-06	Phospholipid scramblase 1
immune effector process	GO:0002252	2	0.0131653	Q14314	1.64325e-30	contig_0044534	-1.81842	-0.862688	0.0274457	Fibroleukin
immune effector process	GO:0002252	2	0.0131653	Q9NSU2	2.56713e-09	contig_0017408	1.33694	0.418931	0.0136475	Three-prime repair exonuclease 1
immune effector process	GO:0002252	2	0.0131653	Q9NWZ3	4.26502e-63	contig_0002836	1.53062	0.61412	6.37598e-06	Interleukin-1 receptor-associated kinase 4
immune effector process	GO:0002252	2	0.0131653	P00491	1.42328e-98	contig_0003623	1.3724	0.456706	0.000927906	Purine nucleoside phosphorylase
immune effector process	GO:0002252	2	0.0131653	P35573	0	contig_0003201	-1.20087	-0.264082	0.0374679	Glycogen debranching enzyme
immune effector process	GO:0002252	2	0.0131653	Q9UHD2	3.01342e-73	contig_0004079	1.36521	0.449122	1.7842e-06	Serine/threonine-protein kinase TBK1
immune effector process	GO:0002252	2	0.0131653	P61221	0	contig_0003279	1.19985	0.262852	0.00832091	ATP-binding cassette sub-family E member 1
immune effector process	GO:0002252	2	0.0131653	Q99PQ1	2.19777e-17	contig_0015825	1.54826	0.630649	0.0161606	Tripartite motif-containing protein 12A
immune effector process	GO:0002252	2	0.0131653	Q9UGM3	3.09847e-45	contig_0025868	1.70198	0.767217	0.0391195	Deleted in malignant brain tumors 1 protein
immune effector process	GO:0002252	2	0.0131653	Q9UPR0	0	contig_0018390	-1.53562	-0.618823	9.19227e-05	Inactive phospholipase C-like protein 2
immune effector process	GO:0002252	2	0.0131653	Q60769	0.000581136	contig_0012991	1.69229	0.758977	8.17373e-09	Tumor necrosis factor alpha-induced protein 3
immune effector process	GO:0002252	2	0.0131653	Q1RMT8	4.80899e-54	contig_0012576	1.41972	0.505602	9.4066e-05	Interleukin-1 receptor-associated kinase 4
immune effector process	GO:0002252	2	0.0131653	Q7S8J7	1.167e-09	contig_0002800	1.51715	0.601365	0.000727645	Dicer-like protein 1
immune effector process	GO:0002252	2	0.0131653	O00487	0	contig_0002487	-1.44427	-0.53034	0.0438858	26S proteasome non-ATPase regulatory subunit 14
immune effector process	GO:0002252	2	0.0131653	Q9QZ05	0	contig_0011387	1.3032	0.382054	7.79982e-05	eIF-2-alpha kinase GCN2
immune effector process	GO:0002252	2	0.0131653	Q9P2K8	3.86858e-43	contig_0015734	1.57786	0.657972	0.000453987	eIF-2-alpha kinase GCN2
immune effector process	GO:0002252	2	0.0131653	O14975	3.22554e-148	contig_0039251	-1.74788	-0.805603	8.56356e-07	Very long-chain acyl-CoA synthetase
immune effector process	GO:0002252	2	0.0131653	Q9Y376	4.24455e-138	contig_0008116	1.19649	0.258809	0.00669258	Calcium-binding protein 39
immune effector process	GO:0002252	2	0.0131653	P09960	0	contig_0001940	-1.43971	-0.525783	0.00443718	Leukotriene A-4 hydrolase
immune effector process	GO:0002252	2	0.0131653	P13716	5.02967e-112	contig_0013322	1.53847	0.6215	0.0103492	Delta-aminolevulinic acid dehydratase
immune effector process	GO:0002252	2	0.0131653	Q96G03	0	contig_0013230	-1.25709	-0.330088	0.013519	Phosphoglucomutase-2
immune effector process	GO:0002252	2	0.0131653	Q9Y315	1.91577e-162	contig_0010569	-1.44144	-0.527507	9.82736e-05	Deoxyribose-phosphate aldolase
immune effector process	GO:0002252	2	0.0131653	Q91WI7	1.88922e-60	contig_0008595	-1.63531	-0.709566	0.0154046	Integrin-alpha FG-GAP repeat-containing protein 2
immune effector process	GO:0002252	2	0.0131653	Q9Z0Z3	5.65201	contig_0004725	-2.09791	-1.06895	9.00697e-06	S-phase kinase-associated protein 2
immune effector process	GO:0002252	2	0.0131653	Q8N884	1.70979e-09	contig_0026980	-2.21321	-1.14614	0.000186107	Cyclic GMP-AMP synthase
immune effector process	GO:0002252	2	0.0131653	Q8C6L5	1.02221	contig_0036420	-2.83074	-1.50118	0.010646	Cyclic GMP-AMP synthase
immune effector process	GO:0002252	2	0.0131653	Q9DBU3	8.92491e-172	contig_0006772	1.84183	0.88114	1.601e-08	Serine/threonine-protein kinase RIO3
immune effector process	GO:0002252	2	0.0131653	Q7Z3J2	0	contig_0014076	-1.3516	-0.434671	0.000301267	UPF0505 protein C16orf62
immune effector process	GO:0002252	2	0.0131653	P58682	0.00137462	contig_0032603	2.30898	1.20725	0.0409141	Toll-like receptor 8
immune effector process	GO:0002252	2	0.0131653	Q7KIN0	8.24995e-49	contig_0005988	-1.45596	-0.541975	0.000120312	Toll-like receptor 7
immune effector process	GO:0002252	2	0.0131653	Q8BMS2	3.5123e-65	contig_0032728	4.24459	2.08562	0.00276696	Spondin-2
immune effector process	GO:0002252	2	0.0131653	A4FUZ5	3.5811e-118	contig_0003617	1.27837	0.354301	3.42657e-05	Serine incorporator 3
immune effector process	GO:0002252	2	0.0131653	P54987	2.7796e-126	contig_0002860	5.07584	2.34365	0	Cis-aconitate decarboxylase
immune effector process	GO:0002252	2	0.0131653	B0BLU1	1.03896e-34	contig_0011671	-1.25855	-0.331759	0.0274911	E3 ubiquitin-protein ligase rnf168
immune effector process	GO:0002252	2	0.0131653	O43734	2.10546e-10	contig_0021503	1.34379	0.426307	0.00408059	Adapter protein CIKS
regulation of developmental growth	GO:0048638	2	0.941772	P46531	8.47385e-20	contig_0006605	-1.30252	-0.381309	0.0339473	Neurogenic locus notch homolog protein 1
regulation of developmental growth	GO:0048638	2	0.941772	P05019	0.00115776	contig_0037611	3.89695	1.96234	0	Insulin-like growth factor I
regulation of developmental growth	GO:0048638	2	0.941772	P31007	3.12662e-108	contig_0002551	-1.16075	-0.215059	0.0393346	Disks large 1 tumor suppressor protein
regulation of developmental growth	GO:0048638	2	0.941772	P10040	1.20552e-17	contig_0035850	1.38739	0.47237	0.0166586	Protein crumbs
regulation of developmental growth	GO:0048638	2	0.941772	P33450	5.57292	contig_0031040	1.79314	0.842491	4.55095e-07	Cadherin-related tumor suppressor
regulation of developmental growth	GO:0048638	2	0.941772	Q920B6	6.85277e-44	contig_0028788	3.34907	1.74376	0	Potassium channel subfamily K member 2
regulation of developmental growth	GO:0048638	2	0.941772	P31696	0.000893487	contig_0038542	-1.42077	-0.506677	0.0453965	Agrin
regulation of developmental growth	GO:0048638	2	0.941772	Q00174	5.66948	contig_0001836	1.37248	0.456789	0.000119733	Laminin subunit alpha
regulation of developmental growth	GO:0048638	2	0.941772	O15943	0	contig_0013609	-1.24349	-0.314399	0.000392742	Neural-cadherin
regulation of developmental growth	GO:0048638	2	0.941772	Q23023	2.13005e-104	contig_0004540	1.32737	0.408568	7.17257e-07	Serine/threonine-protein kinase unc-51
regulation of developmental growth	GO:0048638	2	0.941772	Q7Z4K8	1.12599e-06	contig_0025055	-1.60752	-0.68484	0.0117688	Tripartite motif-containing protein 46
regulation of developmental growth	GO:0048638	2	0.941772	P35282	1.94988e-95	contig_0006423	1.277	0.352763	0.000129165	Ras-related protein Rab-21
regulation of developmental growth	GO:0048638	2	0.941772	Q0III9	1.47631e-09	contig_0022662	-2.19311	-1.13298	0	Alpha-actinin-3
regulation of developmental growth	GO:0048638	2	0.941772	P51638	1.00364e-17	contig_0047770	-2.15085	-1.10491	0.000378437	Caveolin-3
regulation of developmental growth	GO:0048638	2	0.941772	Q8C4U3	2.38007e-51	contig_0028892	-1.41997	-0.505855	2.07416e-06	Secreted frizzled-related protein 1
regulation of developmental growth	GO:0048638	2	0.941772	Q8BSK8	0	contig_0004091	2.02317	1.01662	0	Ribosomal protein S6 kinase beta-1
regulation of developmental growth	GO:0048638	2	0.941772	Q568Z6	2.43855e-74	contig_0005465	1.36242	0.446173	0.00221641	IST1 homolog
regulation of developmental growth	GO:0048638	2	0.941772	P25490	8.1812e-83	contig_0003968	-1.32533	-0.406357	9.37803e-05	Transcriptional repressor protein YY1
regulation of developmental growth	GO:0048638	2	0.941772	Q9QUR7	8.38773e-60	contig_0008147	-1.41519	-0.500993	0.00213152	Peptidyl-prolyl cis-trans isomerase NIMA-interacting 1
regulation of developmental growth	GO:0048638	2	0.941772	P29373	1.31022e-16	contig_0035963	-1.70303	-0.7681	0.00159416	Cellular retinoic acid-binding protein 2
regulation of developmental growth	GO:0048638	2	0.941772	Q9W539	3.63634e-43	contig_0020201	6.16353	2.62376	0	Hormone receptor 4
regulation of developmental growth	GO:0048638	2	0.941772	Q24323	3.84665e-82	contig_0002083	-1.17792	-0.236243	0.0186602	Semaphorin-2A
regulation of developmental growth	GO:0048638	2	0.941772	Q8R1X6	1.11212e-80	contig_0005475	1.3528	0.435951	0.00303405	Spartin
regulation of developmental growth	GO:0048638	2	0.941772	Q24735	0.718857	contig_0033040	-2.42978	-1.28082	0.0307451	Protein 60A
regulation of developmental growth	GO:0048638	2	0.941772	Q9ET66	2.09735e-17	contig_0001245	-1.62862	-0.703648	2.17232e-06	Peptidase inhibitor 16
regulation of developmental growth	GO:0048638	2	0.941772	Q60954	2.08171e-78	contig_0032539	-1.28308	-0.359612	0.000152737	Homeobox protein Meis1
regulation of developmental growth	GO:0048638	2	0.941772	P49657	0	contig_0005344	-1.28633	-0.363257	3.35928e-05	Serine/threonine-protein kinase minibrain
regulation of developmental growth	GO:0048638	2	0.941772	P49596	1.41027e-138	contig_0005314	1.17875	0.237255	0.0136261	Probable protein phosphatase 2C T23F11.1
hormone-mediated signaling pathway	GO:0009755	3	0.250114	Q60714	0	contig_0019090	1.26373	0.337689	0.0301341	Long-chain fatty acid transport protein 1
hormone-mediated signaling pathway	GO:0009755	3	0.250114	P20393	7.52645e-16	contig_0021220	1.23848	0.308565	0.000577944	Nuclear receptor subfamily 1 group D member 1
hormone-mediated signaling pathway	GO:0009755	3	0.250114	Q60674	4.16538e-05	contig_0024835	2.25168	1.171	9.24375e-08	Nuclear receptor subfamily 1 group D member 2
hormone-mediated signaling pathway	GO:0009755	3	0.250114	Q9LR47	3.55556	contig_0008687	1.24108	0.311592	0.0119485	Type IV inositol polyphosphate 5-phosphatase 6
hormone-mediated signaling pathway	GO:0009755	3	0.250114	Q9VCY8	5.51788e-139	contig_0005890	1.48483	0.570296	3.43827e-13	Adiponectin receptor protein
hormone-mediated signaling pathway	GO:0009755	3	0.250114	P22448	9.87423e-140	contig_0030424	-1.62838	-0.703436	0	Retinoic acid receptor beta
negative regulation of ion transport	GO:0043271	2	0.161486	Q80XP9	2.6936e-68	contig_0001049	1.20613	0.270386	0.00362466	Serine/threonine-protein kinase WNK3
negative regulation of ion transport	GO:0043271	2	0.161486	Q64430	1.45536e-100	contig_0010748	1.2743	0.349703	0.0229742	Copper-transporting ATPase 1
negative regulation of ion transport	GO:0043271	2	0.161486	Q06507	4.96303e-12	contig_0000691	1.2303	0.299015	0.000878446	Cyclic AMP-dependent transcription factor ATF-4
negative regulation of ion transport	GO:0043271	2	0.161486	Q9EPH0	4.05875e-115	contig_0020594	-1.58576	-0.665174	0.00794845	Prestin
negative regulation of ion transport	GO:0043271	2	0.161486	P51638	1.00364e-17	contig_0047770	-2.15085	-1.10491	0.000378437	Caveolin-3
negative regulation of ion transport	GO:0043271	2	0.161486	Q8BX57	1.57319e-168	contig_0009190	1.34715	0.429911	0.0154197	PX domain-containing protein kinase-like protein
negative regulation of ion transport	GO:0043271	2	0.161486	X5M5N0	2.44934e-85	contig_0009220	1.23037	0.299097	0.00100456	Serine/threonine-protein kinase WNK
negative regulation of ion transport	GO:0043271	2	0.161486	P46935	0	contig_0010060	1.2457	0.316958	0.000609715	E3 ubiquitin-protein ligase NEDD4
negative regulation of ion transport	GO:0043271	2	0.161486	Q9QUJ7	4.32783	contig_0015525	1.62889	0.703893	0.0270543	Long-chain-fatty-acid--CoA ligase 4
negative regulation of ion transport	GO:0043271	2	0.161486	Q9Y376	4.24455e-138	contig_0008116	1.19649	0.258809	0.00669258	Calcium-binding protein 39
nuclear-transcribed mRNA catabolic process, exonucleolytic	GO:0043928;GO:0000291	2	0.909589	Q9Y333	2.65267e-54	contig_0009552	-1.56846	-0.649352	0.00308643	U6 snRNA-associated Sm-like protein LSm2
nuclear-transcribed mRNA catabolic process, exonucleolytic	GO:0043928;GO:0000291	2	0.909589	Q96F86	5.6505e-123	contig_0010063	1.2752	0.350728	0.00814929	Enhancer of mRNA-decapping protein 3
nuclear-transcribed mRNA catabolic process, exonucleolytic	GO:0043928;GO:0000291	2	0.909589	P62489	1.67351e-109	contig_0012013	-1.47269	-0.558458	0.00710817	DNA-directed RNA polymerase II subunit RPB7
regulation of nucleotide-binding oligomerization domain containing signaling pathway	GO:0070424	4	0.692781	Q60769	0.000581136	contig_0012991	1.69229	0.758977	8.17373e-09	Tumor necrosis factor alpha-induced protein 3
endoderm development	GO:0007492	4	0.372423	P46531	8.47385e-20	contig_0006605	-1.30252	-0.381309	0.0339473	Neurogenic locus notch homolog protein 1
endoderm development	GO:0007492	4	0.372423	Q12830	1.7363e-110	contig_0004936	-1.23191	-0.300895	0.00144759	Nucleosome-remodeling factor subunit BPTF
endoderm development	GO:0007492	4	0.372423	Q99NH0	7.56351	contig_0011322	-1.4734	-0.559152	0.0429113	Ankyrin repeat domain-containing protein 17
endoderm development	GO:0007492	4	0.372423	Q3KQ35	4.79754e-26	contig_0014694	-1.81804	-0.862384	0.00090026	Transcription factor Sox-17-alpha-A
actin nucleation	GO:0045010	2	0.672525	P02640	0	contig_0008042	-1.31155	-0.391268	0.00870918	Villin-1
actin nucleation	GO:0045010	2	0.672525	Q8N9B5	1.24155e-52	contig_0010344	1.68962	0.756699	1.121e-07	Junction-mediating and -regulatory protein
actin nucleation	GO:0045010	2	0.672525	Q7JQD3	1.97668e-132	contig_0002398	2.56762	1.36043	0	Gelsolin-like protein 1
regulation of transposition	GO:0010529;GO:0010528	5	0.707178	Q9V535	6.69588e-30	contig_0005606	-1.42284	-0.508774	0.0255599	RNA-binding protein 8A
regulation of transposition	GO:0010529;GO:0010528	5	0.707178	Q96J94	0	contig_0003222	-1.30004	-0.378553	2.57128e-05	Piwi-like protein 1
external encapsulating structure organization	GO:0071555;GO:0045229;GO:0071554	3	0.903405	F4IYM4	2.733e-57	contig_0008447	-1.30834	-0.387741	0.0302642	Protein DEFECTIVE IN EXINE FORMATION 1
external encapsulating structure organization	GO:0071555;GO:0045229;GO:0071554	3	0.903405	P22735	1.03255e-98	contig_0012183	1.31345	0.393364	0.0163519	Protein-glutamine gamma-glutamyltransferase K
external encapsulating structure organization	GO:0071555;GO:0045229;GO:0071554	3	0.903405	Q7TXL7	1.43773e-44	contig_0038118	-3.03317	-1.60083	0	Phthiocerol/phenolphthiocerol synthesis polyketide synthase type I PpsD
serine family amino acid metabolic process	GO:0009069;GO:0009070	2	0.348795	Q9Y600	1.00795e-178	contig_0035281	-2.4977	-1.3206	0	Cysteine sulfinic acid decarboxylase
serine family amino acid metabolic process	GO:0009069;GO:0009070	2	0.348795	Q64611	5.81614e-164	contig_0016764	-1.44009	-0.526154	0.00136921	Cysteine sulfinic acid decarboxylase
serine family amino acid metabolic process	GO:0009069;GO:0009070	2	0.348795	P27653	1.45955e-74	contig_0012717	-1.5739	-0.65434	0.000654127	C-1-tetrahydrofolate synthase, cytoplasmic
serine family amino acid metabolic process	GO:0009069;GO:0009070	2	0.348795	Q9Y617	5.66188e-152	contig_0002275	-2.2218	-1.15173	1.68235e-08	Phosphoserine aminotransferase
serine family amino acid metabolic process	GO:0009069;GO:0009070	2	0.348795	P23434	4.37623e-49	contig_0003159	-1.22817	-0.296512	0.0279081	Glycine cleavage system H protein, mitochondrial
serine family amino acid metabolic process	GO:0009069;GO:0009070	2	0.348795	P39014	1.4212e-48	contig_0040542	-1.81959	-0.863615	1.39219e-07	F-box protein MET30
serine family amino acid metabolic process	GO:0009069;GO:0009070	2	0.348795	O43175	1.7146e-141	contig_0005143	-2.14721	-1.10246	5.62457e-07	D-3-phosphoglycerate dehydrogenase
serine family amino acid metabolic process	GO:0009069;GO:0009070	2	0.348795	P11586	8.86086e-129	contig_0015540	-1.50633	-0.591041	0.00789492	C-1-tetrahydrofolate synthase, cytoplasmic
serine family amino acid metabolic process	GO:0009069;GO:0009070	2	0.348795	P97494	0	contig_0008603	2.03923	1.02803	0	Glutamate--cysteine ligase catalytic subunit
serine family amino acid metabolic process	GO:0009069;GO:0009070	2	0.348795	Q8RXU4	1.14717e-88	contig_0039516	-1.59784	-0.676126	0.0224053	Probable low-specificity L-threonine aldolase 1
serine family amino acid metabolic process	GO:0009069;GO:0009070	2	0.348795	Q91X34	3.88248e-78	contig_0027961	2.12353	1.08647	0	Bile acid-CoA:amino acid N-acyltransferase
serine family amino acid metabolic process	GO:0009069;GO:0009070	2	0.348795	Q5RB83	2.95689e-88	contig_0000327	-1.44381	-0.529879	0.00158258	Phosphoserine phosphatase
serine family amino acid metabolic process	GO:0009069;GO:0009070	2	0.348795	P07314	1.86695e-121	contig_0023046	2.00153	1.0011	8.95965e-09	Gamma-glutamyltranspeptidase 1
serine family amino acid metabolic process	GO:0009069;GO:0009070	2	0.348795	Q74FW6	3.01499e-35	contig_0004860	2.15328	1.10654	9.78944e-09	L-threonine ammonia-lyase
serine family amino acid metabolic process	GO:0009069;GO:0009070	2	0.348795	Q9BYV1	0	contig_0004473	-1.21026	-0.275313	0.00392788	Alanine--glyoxylate aminotransferase 2, mitochondrial
serine family amino acid metabolic process	GO:0009069;GO:0009070	2	0.348795	Q5AT15	5.95026e-129	contig_0038645	3.31	1.72683	0	Serine O-acetyltransferase
positive regulation of calcium ion transport	GO:0051928;GO:0010524	6	0.555417	Q01484	4.9766e-28	contig_0024509	2.3693	1.24446	0.00235962	Ankyrin-2
positive regulation of calcium ion transport	GO:0051928;GO:0010524	6	0.555417	Q6PDN3	1.52843e-16	contig_0015335	-1.30112	-0.37975	0.000382116	Myosin light chain kinase, smooth muscle
positive regulation of calcium ion transport	GO:0051928;GO:0010524	6	0.555417	Q80XP9	2.6936e-68	contig_0001049	1.20613	0.270386	0.00362466	Serine/threonine-protein kinase WNK3
positive regulation of calcium ion transport	GO:0051928;GO:0010524	6	0.555417	Q63690	5.01166e-09	contig_0006403	1.31212	0.391896	0.0418014	Apoptosis regulator BAX
positive regulation of calcium ion transport	GO:0051928;GO:0010524	6	0.555417	Q16611	1.38119e-32	contig_0002241	1.23435	0.303749	0.00125399	Bcl-2 homologous antagonist/killer
positive regulation of calcium ion transport	GO:0051928;GO:0010524	6	0.555417	Q8VIJ5	1.94764e-144	contig_0002115	-1.1996	-0.262548	0.00541097	Protein O-GlcNAcase
positive regulation of neuron differentiation	GO:0045666	3	0.741672	P11530	0	contig_0010552	-1.19313	-0.254756	0.00598692	Dystrophin
positive regulation of neuron differentiation	GO:0045666	3	0.741672	Q07139	0	contig_0006827	-1.41336	-0.499131	6.31901e-06	Protein ECT2
positive regulation of neuron differentiation	GO:0045666	3	0.741672	Q58A65	6.69056e-169	contig_0000301	1.27014	0.344984	0.000402801	C-Jun-amino-terminal kinase-interacting protein 4
positive regulation of neuron differentiation	GO:0045666	3	0.741672	Q8C0Y1	3.84088e-35	contig_0003808	-1.29087	-0.368341	0.000239782	Homeobox protein TGIF2
positive regulation of neuron differentiation	GO:0045666	3	0.741672	P49657	0	contig_0005344	-1.28633	-0.363257	3.35928e-05	Serine/threonine-protein kinase minibrain
cell-cell recognition	GO:0009988	3	0.696213	Q9Y493	8.61096e-43	contig_0018686	1.58358	0.663188	1.58413e-05	Zonadhesin
monosaccharide catabolic process	GO:0019320;GO:0046365	4	0.267307	P14618	7.41809e-174	contig_0000093	-1.2158	-0.28191	0.00191653	Pyruvate kinase PKM
monosaccharide catabolic process	GO:0019320;GO:0046365	4	0.267307	Q5EA79	4.41663e-98	contig_0035364	-1.53902	-0.622017	0.00236295	Aldose 1-epimerase
monosaccharide catabolic process	GO:0019320;GO:0046365	4	0.267307	Q7ZX03	4.76233e-137	contig_0001944	1.32908	0.410433	1.35101e-06	Forkhead box protein K2
monosaccharide catabolic process	GO:0019320;GO:0046365	4	0.267307	Q96G03	0	contig_0013230	-1.25709	-0.330088	0.013519	Phosphoglucomutase-2
monosaccharide catabolic process	GO:0019320;GO:0046365	4	0.267307	Q91VN0	1.60518e-42	contig_0026434	-1.23139	-0.300293	0.000630688	Low-density lipoprotein receptor-related protein 5
monosaccharide catabolic process	GO:0019320;GO:0046365	4	0.267307	P51635	1.03744e-69	contig_0027045	-1.92317	-0.943483	0.00400761	Alcohol dehydrogenase [NADP(+)]
monosaccharide catabolic process	GO:0019320;GO:0046365	4	0.267307	Q9H477	2.17477e-123	contig_0032174	-1.84305	-0.882098	0.031584	Ribokinase
organ development	GO:0048513	2	0.0119938	Q8BIA4	6.95213e-80	contig_0027402	-1.35752	-0.440973	0.00228032	F-box/WD repeat-containing protein 8
organ development	GO:0048513	2	0.0119938	Q9D4B2	8.54071e-41	contig_0039134	-1.68596	-0.75357	1.03641e-13	Tetratricopeptide repeat protein 25
organ development	GO:0048513	2	0.0119938	A2ASS6	0.0385401	contig_0039287	-1.38625	-0.471191	0.0425225	Titin
organ development	GO:0048513	2	0.0119938	Q61371	0	contig_0015919	1.39953	0.484943	0.000764657	Intraflagellar transport protein 88 homolog
organ development	GO:0048513	2	0.0119938	P46531	8.47385e-20	contig_0006605	-1.30252	-0.381309	0.0339473	Neurogenic locus notch homolog protein 1
organ development	GO:0048513	2	0.0119938	P53369	3.71482e-36	contig_0013033	-1.69972	-0.765296	3.95826e-07	7,8-dihydro-8-oxoguanine triphosphatase
organ development	GO:0048513	2	0.0119938	O75369	8.4094e-59	contig_0020663	-1.26215	-0.335887	0.000733124	Filamin-B
organ development	GO:0048513	2	0.0119938	D4ACX8	1.40979e-89	contig_0037471	-1.26181	-0.3355	0.00034091	Protocadherin-16
organ development	GO:0048513	2	0.0119938	A2A935	7.00061e-85	contig_0000183	-1.33289	-0.414563	8.06066e-05	PR domain zinc finger protein 16
organ development	GO:0048513	2	0.0119938	P05019	0.00115776	contig_0037611	3.89695	1.96234	0	Insulin-like growth factor I
organ development	GO:0048513	2	0.0119938	Q99758	0	contig_0024062	1.28706	0.364082	0.00886457	ATP-binding cassette sub-family A member 3
organ development	GO:0048513	2	0.0119938	Q01721	4.56007e-10	contig_0017404	-1.2497	-0.321577	0.0118853	Growth arrest-specific protein 1
organ development	GO:0048513	2	0.0119938	P29617	2.66018e-75	contig_0008751	-1.37296	-0.457293	0.00191839	Homeobox protein prospero
organ development	GO:0048513	2	0.0119938	Q8BFU8	2.24369e-52	contig_0000767	2.53435	1.34161	2.64629e-05	Vesicular glutamate transporter 3
organ development	GO:0048513	2	0.0119938	Q7TSF2	5.29014e-20	contig_0003092	2.12873	1.09	2.12617e-05	Vesicular glutamate transporter 3
organ development	GO:0048513	2	0.0119938	Q15811	4.6604e-134	contig_0008579	-1.33431	-0.41609	0.000591893	Intersectin-1
organ development	GO:0048513	2	0.0119938	A2ARV4	0.413885	contig_0001575	-1.64219	-0.715625	1.68908e-13	Low-density lipoprotein receptor-related protein 2
organ development	GO:0048513	2	0.0119938	Q9WTR6	3.9439e-108	contig_0024320	-1.36363	-0.447456	0.0133156	Cystine/glutamate transporter
organ development	GO:0048513	2	0.0119938	Q61115	0	contig_0016117	-1.67495	-0.744116	0	Protein patched homolog 1
organ development	GO:0048513	2	0.0119938	Q2PZL6	1.69421e-05	contig_0038237	1.48595	0.571383	0.00617038	Protocadherin Fat 4
organ development	GO:0048513	2	0.0119938	P10040	1.20552e-17	contig_0035850	1.38739	0.47237	0.0166586	Protein crumbs
organ development	GO:0048513	2	0.0119938	P33450	5.57292	contig_0031040	1.79314	0.842491	4.55095e-07	Cadherin-related tumor suppressor
organ development	GO:0048513	2	0.0119938	Q64430	1.45536e-100	contig_0010748	1.2743	0.349703	0.0229742	Copper-transporting ATPase 1
organ development	GO:0048513	2	0.0119938	Q9Z2J0	2.3954e-135	contig_0000224	-2.12565	-1.08791	2.69052e-06	Solute carrier family 23 member 1
organ development	GO:0048513	2	0.0119938	Q8BHY3	0	contig_0004285	-1.19071	-0.251823	0.0170278	Anoctamin-1
organ development	GO:0048513	2	0.0119938	P11530	0	contig_0010552	-1.19313	-0.254756	0.00598692	Dystrophin
organ development	GO:0048513	2	0.0119938	Q06507	4.96303e-12	contig_0000691	1.2303	0.299015	0.000878446	Cyclic AMP-dependent transcription factor ATF-4
organ development	GO:0048513	2	0.0119938	Q9ESK9	1.80336e-63	contig_0005846	1.1917	0.253027	0.0351918	RB1-inducible coiled-coil protein 1
organ development	GO:0048513	2	0.0119938	Q13772	1.23102e-11	contig_0002975	2.13177	1.09205	2.6725e-11	Nuclear receptor coactivator 4
organ development	GO:0048513	2	0.0119938	Q9HCK4	1.54428e-173	contig_0015660	-1.20233	-0.265837	0.00694307	Roundabout homolog 2
organ development	GO:0048513	2	0.0119938	Q7TPD3	1.95314e-07	contig_0005397	1.54235	0.625132	0.020078	Roundabout homolog 2
organ development	GO:0048513	2	0.0119938	P31696	0.000893487	contig_0038542	-1.42077	-0.506677	0.0453965	Agrin
organ development	GO:0048513	2	0.0119938	Q00174	5.66948	contig_0001836	1.37248	0.456789	0.000119733	Laminin subunit alpha
organ development	GO:0048513	2	0.0119938	Q9HAR2	5.7697e-07	contig_0040836	2.19605	1.13491	0.011425	Adhesion G protein-coupled receptor L3
organ development	GO:0048513	2	0.0119938	Q1WIM2	6.64054e-09	contig_0002421	2.80243	1.48668	0.000174893	Cell adhesion molecule 2
organ development	GO:0048513	2	0.0119938	Q2TA06	7.24261e-122	contig_0010263	-1.41616	-0.501988	0.00245631	Aurora kinase A
organ development	GO:0048513	2	0.0119938	P97477	1.99839e-139	contig_0012303	-1.42779	-0.513784	0.00180154	Aurora kinase A
organ development	GO:0048513	2	0.0119938	P49454	1.13784e-19	contig_0025523	-1.54902	-0.631352	0.00147299	Centromere protein F
organ development	GO:0048513	2	0.0119938	Q6PGZ3	2.69771e-49	contig_0010765	1.37482	0.459239	2.56322e-05	TRAF3-interacting protein 1
organ development	GO:0048513	2	0.0119938	Q5RHH4	0	contig_0016915	1.3316	0.413159	2.27718e-06	Intraflagellar transport protein 172 homolog
organ development	GO:0048513	2	0.0119938	P10071	2.02825e-98	contig_0013602	-1.39242	-0.47759	1.47403e-08	Transcriptional activator GLI3
organ development	GO:0048513	2	0.0119938	Q8NEP3	2.15748e-101	contig_0034410	1.57016	0.650911	0.00193858	Dynein assembly factor 1, axonemal
organ development	GO:0048513	2	0.0119938	Q63690	5.01166e-09	contig_0006403	1.31212	0.391896	0.0418014	Apoptosis regulator BAX
organ development	GO:0048513	2	0.0119938	Q16611	1.38119e-32	contig_0002241	1.23435	0.303749	0.00125399	Bcl-2 homologous antagonist/killer
organ development	GO:0048513	2	0.0119938	P98160	3.85758e-13	contig_0011502	-1.24415	-0.315166	0.0016486	Basement membrane-specific heparan sulfate proteoglycan core protein
organ development	GO:0048513	2	0.0119938	P11046	1.39837e-116	contig_0005111	-1.20455	-0.268493	0.00390563	Laminin subunit beta-1
organ development	GO:0048513	2	0.0119938	Q5SZK8	0	contig_0015552	-1.19624	-0.258506	0.00582888	FRAS1-related extracellular matrix protein 2
organ development	GO:0048513	2	0.0119938	Q8BLY1	6.41497e-31	contig_0001074	-1.41653	-0.502364	1.82505e-07	SPARC-related modular calcium-binding protein 1
organ development	GO:0048513	2	0.0119938	P98161	2.33494e-05	contig_0045026	-3.42482	-1.77603	0.00406696	Polycystin-1
organ development	GO:0048513	2	0.0119938	Q9VSL7	3.29308e-08	contig_0026067	-1.84183	-0.881141	0.00590337	Zinc transporter foi
organ development	GO:0048513	2	0.0119938	Q9JHI9	5.7559e-55	contig_0040404	-1.58832	-0.667501	0.00538432	Solute carrier family 40 member 1
organ development	GO:0048513	2	0.0119938	Q6MG49	5.72982e-52	contig_0005353	1.42208	0.508006	1.68817e-09	Large proline-rich protein BAG6
organ development	GO:0048513	2	0.0119938	P20749	1.11793e-42	contig_0019421	1.31356	0.393478	0.00709056	B-cell lymphoma 3 protein
organ development	GO:0048513	2	0.0119938	Q8CGN4	6.29204e-39	contig_0005383	1.73106	0.791657	0	BCL-6 corepressor
organ development	GO:0048513	2	0.0119938	P57094	6.49808e-49	contig_0014350	-1.26075	-0.334287	0.000204969	Axin-1
organ development	GO:0048513	2	0.0119938	P08575	1.26744e-58	contig_0029525	2.09149	1.06453	0.00700739	Receptor-type tyrosine-protein phosphatase C
organ development	GO:0048513	2	0.0119938	Q6DRH5	2.05046e-26	contig_0006377	-1.59994	-0.678019	1.29375e-06	H/ACA ribonucleoprotein complex subunit 3
organ development	GO:0048513	2	0.0119938	Q63699	1.43009e-154	contig_0002880	-1.71844	-0.781102	4.32771e-13	Cyclin-dependent kinase 2
organ development	GO:0048513	2	0.0119938	Q14790	0.000328633	contig_0017780	-1.70928	-0.773392	0.00224982	Caspase-8
organ development	GO:0048513	2	0.0119938	Q9JHX4	2.08777e-57	contig_0003408	1.34288	0.425329	1.76895e-05	Caspase-8
organ development	GO:0048513	2	0.0119938	Q12830	1.7363e-110	contig_0004936	-1.23191	-0.300895	0.00144759	Nucleosome-remodeling factor subunit BPTF
organ development	GO:0048513	2	0.0119938	Q7YU29	3.92931e-73	contig_0017154	-1.47127	-0.557066	0.001208	Dystrophin, isoform E
organ development	GO:0048513	2	0.0119938	P36201	2.7835e-26	contig_0023958	-1.60455	-0.682171	0.0162387	Cysteine-rich protein 2
organ development	GO:0048513	2	0.0119938	Q91821	0	contig_0004619	-1.19859	-0.261337	0.0282959	Maternal embryonic leucine zipper kinase
organ development	GO:0048513	2	0.0119938	P53349	6.31796e-126	contig_0029613	1.22869	0.297116	0.00773956	Mitogen-activated protein kinase kinase kinase 1
organ development	GO:0048513	2	0.0119938	P07742	2.74848e-88	contig_0005766	-1.60643	-0.683859	3.85664e-05	Ribonucleoside-diphosphate reductase large subunit
organ development	GO:0048513	2	0.0119938	P08953	2.86288e-05	contig_0017254	-1.78777	-0.838158	0.000765804	Protein toll
organ development	GO:0048513	2	0.0119938	Q8C4U3	2.38007e-51	contig_0028892	-1.41997	-0.505855	2.07416e-06	Secreted frizzled-related protein 1
organ development	GO:0048513	2	0.0119938	P07207	3.27454	contig_0030459	-2.01886	-1.01354	8.85282e-05	Neurogenic locus Notch protein
organ development	GO:0048513	2	0.0119938	P49337	1.51201e-98	contig_0035917	-1.32235	-0.403109	0.00763629	Protein Wnt-4
organ development	GO:0048513	2	0.0119938	Q9HBD1	4.00538e-05	contig_0000378	1.28034	0.356526	4.9579e-05	Roquin-2
organ development	GO:0048513	2	0.0119938	Q8VI56	3.64457e-66	contig_0025946	1.81489	0.859885	0.0235004	Low-density lipoprotein receptor-related protein 4
organ development	GO:0048513	2	0.0119938	O75096	2.41898e-27	contig_0018548	-3.72867	-1.89866	0.000490454	Low-density lipoprotein receptor-related protein 4
organ development	GO:0048513	2	0.0119938	Q9QYP1	1.09743e-105	contig_0022413	-1.43625	-0.522305	0.00474991	Low-density lipoprotein receptor-related protein 4
organ development	GO:0048513	2	0.0119938	Q8IWY4	0	contig_0016707	-1.40759	-0.493228	0.00175792	Signal peptide, CUB and EGF-like domain-containing protein 1
organ development	GO:0048513	2	0.0119938	O14514	1.4681e-56	contig_0033198	1.35489	0.438173	0.00359162	Brain-specific angiogenesis inhibitor 1
organ development	GO:0048513	2	0.0119938	A2AL36	1.34175e-133	contig_0026321	-1.24452	-0.315594	0.0107383	Centriolin
organ development	GO:0048513	2	0.0119938	Q15468	4.50442e-71	contig_0012853	-1.42684	-0.512826	5.66123e-05	SCL-interrupting locus protein
organ development	GO:0048513	2	0.0119938	A2CEH0	5.36827e-62	contig_0018078	-1.56166	-0.643084	0.0147222	POC1 centriolar protein homolog B
organ development	GO:0048513	2	0.0119938	Q9NPJ1	8.45419e-59	contig_0003034	-1.35221	-0.43532	0.00427096	McKusick-Kaufman/Bardet-Biedl syndromes putative chaperonin
organ development	GO:0048513	2	0.0119938	Q07816	2.37055e-30	contig_0013062	1.2628	0.336627	0.000333671	Bcl-2-like protein 1
organ development	GO:0048513	2	0.0119938	Q969Q6	0	contig_0012660	-1.16321	-0.218114	0.0462258	Serine/threonine-protein phosphatase 2A regulatory subunit B'' subunit gamma
organ development	GO:0048513	2	0.0119938	Q6ZQ88	0	contig_0000842	-1.49447	-0.579633	3.4011e-08	Lysine-specific histone demethylase 1A
organ development	GO:0048513	2	0.0119938	Q04827	1.88784e-98	contig_0003115	-1.14937	-0.200838	0.0460798	G1/S-specific cyclin-D2
organ development	GO:0048513	2	0.0119938	Q9Z2D8	4.81484e-36	contig_0005875	-1.24312	-0.313961	0.0272568	Methyl-CpG-binding domain protein 3
organ development	GO:0048513	2	0.0119938	Q15911	0	contig_0005368	-1.40775	-0.493391	4.36026e-10	Zinc finger homeobox protein 3
organ development	GO:0048513	2	0.0119938	P14921	4.95658e-101	contig_0033315	-1.19543	-0.257532	0.0294599	Protein C-ets-1
organ development	GO:0048513	2	0.0119938	Q28EB4	9.46776e-91	contig_0007109	-1.16403	-0.219129	0.0269094	Nucleosome assembly protein 1-like 1
organ development	GO:0048513	2	0.0119938	A0AVK6	1.17921e-83	contig_0003370	-1.66853	-0.738577	1.29609e-07	Transcription factor E2F8
organ development	GO:0048513	2	0.0119938	Q96RK0	3.95605e-52	contig_0003980	-1.30166	-0.380357	6.53335e-06	Protein capicua homolog
organ development	GO:0048513	2	0.0119938	Q14188	2.65467e-111	contig_0008004	-1.42094	-0.506841	3.7632e-09	Transcription factor Dp-2
organ development	GO:0048513	2	0.0119938	Q9UNS1	0	contig_0020750	-1.50047	-0.585418	0.0459398	Protein timeless homolog
organ development	GO:0048513	2	0.0119938	E9Q5F9	1.56008e-107	contig_0012628	-1.23647	-0.306222	0.000607714	Histone-lysine N-methyltransferase SETD2
organ development	GO:0048513	2	0.0119938	P14618	7.41809e-174	contig_0000093	-1.2158	-0.28191	0.00191653	Pyruvate kinase PKM
organ development	GO:0048513	2	0.0119938	Q6DRC3	7.54039e-113	contig_0021065	1.60659	0.683997	0.000132025	UPF0769 protein C21orf59 homolog
organ development	GO:0048513	2	0.0119938	Q3UGF1	0	contig_0016074	1.39713	0.482465	6.02592e-08	WD repeat-containing protein 19
organ development	GO:0048513	2	0.0119938	O35643	0	contig_0000701	-1.17346	-0.230774	0.0216874	AP-1 complex subunit beta-1
organ development	GO:0048513	2	0.0119938	Q61555	0	contig_0009147	-1.95252	-0.965334	0	Fibrillin-2
organ development	GO:0048513	2	0.0119938	P52590	0	contig_0010237	-1.3967	-0.482017	0.00147214	Nuclear pore complex protein Nup107
organ development	GO:0048513	2	0.0119938	O75534	0	contig_0000468	1.16449	0.219694	0.023453	Cold shock domain-containing protein E1
organ development	GO:0048513	2	0.0119938	P39689	1.83715e-05	contig_0002346	-1.33623	-0.418172	8.60063e-07	Cyclin-dependent kinase inhibitor 1
organ development	GO:0048513	2	0.0119938	Q03042	0	contig_0007317	-1.27195	-0.347038	0.0126255	cGMP-dependent protein kinase, isozyme 1
organ development	GO:0048513	2	0.0119938	P27653	1.45955e-74	contig_0012717	-1.5739	-0.65434	0.000654127	C-1-tetrahydrofolate synthase, cytoplasmic
organ development	GO:0048513	2	0.0119938	Q14693	7.44781e-151	contig_0001577	1.21734	0.283737	0.00151341	Phosphatidate phosphatase LPIN1
organ development	GO:0048513	2	0.0119938	Q9NSU2	2.56713e-09	contig_0017408	1.33694	0.418931	0.0136475	Three-prime repair exonuclease 1
organ development	GO:0048513	2	0.0119938	Q69ZM6	0	contig_0004574	1.37946	0.4641	0.00495277	Serine/threonine-protein kinase 36
organ development	GO:0048513	2	0.0119938	A0A0G2K344	0	contig_0000681	1.62324	0.698876	0	Phosphatidylinositol 4,5-bisphosphate 3-kinase catalytic subunit alpha isoform
organ development	GO:0048513	2	0.0119938	P07607	5.92406e-147	contig_0011535	-1.61756	-0.693822	1.3901e-06	Thymidylate synthase
organ development	GO:0048513	2	0.0119938	P29410	2.37032e-109	contig_0014154	-1.74299	-0.801565	2.51841e-06	Adenylate kinase 2, mitochondrial
organ development	GO:0048513	2	0.0119938	P54254	1.03683e-43	contig_0005921	-1.40082	-0.486276	7.46128e-09	Ataxin-1
organ development	GO:0048513	2	0.0119938	Q62771	0	contig_0002077	1.78366	0.834838	1.87281e-14	Signal transducer and activator of transcription 5A
organ development	GO:0048513	2	0.0119938	P17431	1.17623e-43	contig_0002059	-1.33287	-0.414541	7.54439e-07	mRNA decay activator protein ZFP36L1
organ development	GO:0048513	2	0.0119938	Q8BZZ3	0	contig_0003576	1.38419	0.469038	6.48496e-09	NEDD4-like E3 ubiquitin-protein ligase WWP1
organ development	GO:0048513	2	0.0119938	Q63639	0	contig_0015479	-1.37464	-0.459056	0.0105136	Retinal dehydrogenase 2
organ development	GO:0048513	2	0.0119938	O94788	0	contig_0030889	-1.17624	-0.234188	0.0133659	Retinal dehydrogenase 2
organ development	GO:0048513	2	0.0119938	P05090	3.27879e-12	contig_0044358	-2.23149	-1.15801	0	Apolipoprotein D
organ development	GO:0048513	2	0.0119938	P51910	3.86512e-09	contig_0045866	-3.23269	-1.69273	0	Apolipoprotein D
organ development	GO:0048513	2	0.0119938	Q7TPQ9	4.64796e-47	contig_0030144	1.6297	0.704602	0.0396053	Arrestin domain-containing protein 3
organ development	GO:0048513	2	0.0119938	Q15392	0	contig_0019790	-1.32282	-0.403612	0.0436689	Delta(24)-sterol reductase
organ development	GO:0048513	2	0.0119938	Q3SZZ2	1.19601e-22	contig_0000659	1.20084	0.264048	0.00492924	X-box-binding protein 1
organ development	GO:0048513	2	0.0119938	P30551	9.19556e-06	contig_0004814	2.05154	1.03671	8.17595e-13	Cholecystokinin receptor type A
organ development	GO:0048513	2	0.0119938	O76093	7.20758e-06	contig_0014474	-1.47055	-0.556355	7.47364e-05	Fibroblast growth factor 18
organ development	GO:0048513	2	0.0119938	Q9JL70	7.96567e-98	contig_0027697	-1.80936	-0.855482	0.00101735	Fanconi anemia group A protein homolog
organ development	GO:0048513	2	0.0119938	O16011	5.10813e-45	contig_0001080	-1.23786	-0.307851	0.00758403	Protein muscleblind
organ development	GO:0048513	2	0.0119938	Q9TST0	1.98022e-90	contig_0007503	-1.18776	-0.248243	0.0203231	Polycomb complex protein BMI-1
[truncated: 34,724 more rows]

## Sheet: TAB 2
Functional enrichment of differentially expressed genes in infected susceptible larvae (T8 vs T0)
Categoria GO				Contig
name	term	lev	p.adj (GO)	Uniprot	E-value	Contig	Fold Change	Log2FC	FDR	Name
RNA capping	GO:0036260;GO:0006370;GO:0009452	6	0.877481	Q803R5	0	contig_0004971	-1.47354	-0.559289	0.00734062	Cap-specific mRNA (nucleoside-2'-O-)-methyltransferase 1
leukocyte apoptotic process	GO:0071887	2	0.877481	P10071	2.02825e-98	contig_0013602	-1.40606	-0.491655	0.000616164	Transcriptional activator GLI3
regulation of chromatin silencing	GO:0031935	2	0.877481	P54671	1.39578e-14	contig_0037120	-1.77682	-0.829297	3.20285e-09	Histone H1
cellular response to ethanol	GO:0071361	3	0.672527	Q9QXE4	9.49031e-09	contig_0007152	1.3325	0.414139	0.00620497	Tumor protein p53-inducible nuclear protein 1
regulation of double-strand break repair via homologous recombination	GO:2000042;GO:0010569;GO:2000780;GO:0045738	2	0.877481	O14757	4.64243e-126	contig_0015040	-1.66061	-0.731716	0.00907072	Serine/threonine-protein kinase Chk1
regulation of double-strand break repair via homologous recombination	GO:2000042;GO:0010569;GO:2000780;GO:0045738	2	0.877481	Q6ZQ88	0	contig_0000842	-1.46603	-0.551916	0.000739178	Lysine-specific histone demethylase 1A
response to temperature stimulus	GO:0009266;GO:0009408	3	0.944217	P05019	0.00115776	contig_0037611	2.92209	1.547	3.20388e-09	Insulin-like growth factor I
response to temperature stimulus	GO:0009266;GO:0009408	3	0.944217	Q8BHY3	0	contig_0004285	-1.28232	-0.358756	0.0419102	Anoctamin-1
response to temperature stimulus	GO:0009266;GO:0009408	3	0.944217	Q6AYP6	1.23996e-07	contig_0032016	-1.47658	-0.562255	0.00037862	Stabilizer of axonemal microtubules 1
response to temperature stimulus	GO:0009266;GO:0009408	3	0.944217	Q8BSK8	0	contig_0004091	1.5535	0.635519	3.5289e-06	Ribosomal protein S6 kinase beta-1
response to temperature stimulus	GO:0009266;GO:0009408	3	0.944217	Q5ZL72	0	contig_0006675	-1.89326	-0.920875	6.98728e-11	60 kDa heat shock protein, mitochondrial
response to temperature stimulus	GO:0009266;GO:0009408	3	0.944217	O89113	2.39134e-11	contig_0003135	-1.43478	-0.520834	0.00055684	Immediate early response gene 5 protein
response to temperature stimulus	GO:0009266;GO:0009408	3	0.944217	P97494	0	contig_0008603	2.22741	1.15537	0	Glutamate--cysteine ligase catalytic subunit
response to temperature stimulus	GO:0009266;GO:0009408	3	0.944217	F4IF36	2.02664e-110	contig_0011137	-1.50979	-0.594351	0.00532101	Protein FORGETTER 1
response to temperature stimulus	GO:0009266;GO:0009408	3	0.944217	P50544	0	contig_0004274	1.80038	0.848304	1.06374e-08	Very long-chain specific acyl-CoA dehydrogenase, mitochondrial
response to temperature stimulus	GO:0009266;GO:0009408	3	0.944217	O75762	9.03691e-25	contig_0038069	1.83282	0.874068	0.0376629	Transient receptor potential cation channel subfamily A member 1
response to temperature stimulus	GO:0009266;GO:0009408	3	0.944217	A2AJ77	6.90783e-97	contig_0036059	-4.14907	-2.05279	0.0368013	PR domain zinc finger protein 12
response to temperature stimulus	GO:0009266;GO:0009408	3	0.944217	Q90X44	4.09514e-12	contig_0017558	-1.27046	-0.345349	0.0499824	Nuclear respiratory factor 1
hematopoietic stem cell differentiation	GO:0060218	2	0.877481	Q8C4U3	2.38007e-51	contig_0028892	-1.37449	-0.458893	0.0125964	Secreted frizzled-related protein 1
hematopoietic stem cell differentiation	GO:0060218	2	0.877481	A3FEM2	1.24733e-33	contig_0013126	2.23567	1.1607	3.37785e-06	Protein FEV
response to UV-C	GO:0010225	2	0.672527	P20749	1.11793e-42	contig_0019421	1.40412	0.489667	0.00446873	B-cell lymphoma 3 protein
monosaccharide biosynthetic process	GO:0006094;GO:0019319;GO:0046364	5	0.60788	P40925	5.69929e-132	contig_0004866	-1.32937	-0.410743	0.00348696	Malate dehydrogenase, cytoplasmic
monosaccharide biosynthetic process	GO:0006094;GO:0019319;GO:0046364	5	0.60788	P08059	0	contig_0000871	-1.28018	-0.356352	0.0267554	Glucose-6-phosphate isomerase
monosaccharide biosynthetic process	GO:0006094;GO:0019319;GO:0046364	5	0.60788	Q9Z2V4	0	contig_0010443	1.35913	0.44268	0.0177528	Phosphoenolpyruvate carboxykinase, cytosolic [GTP]
monosaccharide biosynthetic process	GO:0006094;GO:0019319;GO:0046364	5	0.60788	P11498	0	contig_0005161	3.05288	1.61017	0	Pyruvate carboxylase, mitochondrial
monosaccharide biosynthetic process	GO:0006094;GO:0019319;GO:0046364	5	0.60788	P97784	0	contig_0007958	-1.72003	-0.782432	4.18089e-10	Cryptochrome-1
monosaccharide biosynthetic process	GO:0006094;GO:0019319;GO:0046364	5	0.60788	P91427	0	contig_0003873	-1.39169	-0.476836	0.0116256	Probable phosphoglycerate kinase
monosaccharide biosynthetic process	GO:0006094;GO:0019319;GO:0046364	5	0.60788	Q8VBT2	4.89389e-50	contig_0025524	-2.11575	-1.08117	0.0146993	L-serine dehydratase/L-threonine deaminase
monosaccharide biosynthetic process	GO:0006094;GO:0019319;GO:0046364	5	0.60788	P27867	4.65718e-140	contig_0046315	-1.9752	-0.981996	0.0412431	Sorbitol dehydrogenase
monosaccharide biosynthetic process	GO:0006094;GO:0019319;GO:0046364	5	0.60788	Q9Z339	2.82552e-35	contig_0022247	6.36523	2.67021	0	Glutathione S-transferase omega-1
negative regulation of tumor necrosis factor production	GO:0032720	2	0.168389	P05019	0.00115776	contig_0037611	2.92209	1.547	3.20388e-09	Insulin-like growth factor I
negative regulation of tumor necrosis factor production	GO:0032720	2	0.168389	P20749	1.11793e-42	contig_0019421	1.40412	0.489667	0.00446873	B-cell lymphoma 3 protein
negative regulation of tumor necrosis factor production	GO:0032720	2	0.168389	Q60769	0.000581136	contig_0012991	1.4882	0.573567	0.000330888	Tumor necrosis factor alpha-induced protein 3
embryonic organ morphogenesis	GO:0048704;GO:0048562;GO:0048705	4	0.520806	Q01721	4.56007e-10	contig_0017404	-1.38991	-0.474996	0.000376837	Growth arrest-specific protein 1
embryonic organ morphogenesis	GO:0048704;GO:0048562;GO:0048705	4	0.520806	Q3UGF1	0	contig_0016074	1.30802	0.38738	0.0156295	WD repeat-containing protein 19
embryonic organ morphogenesis	GO:0048704;GO:0048562;GO:0048705	4	0.520806	Q6R5J2	6.64893e-15	contig_0024383	-1.70132	-0.766659	0.00905165	Protein dispatched homolog 1
embryonic organ morphogenesis	GO:0048704;GO:0048562;GO:0048705	4	0.520806	Q99K24	5.05214e-17	contig_0046271	-1.96554	-0.974927	0.0305369	Zinc transporter ZIP3
embryonic organ morphogenesis	GO:0048704;GO:0048562;GO:0048705	4	0.520806	Q7M6Y2	5.40091e-39	contig_0005981	-1.37287	-0.45719	0.00240862	Transcription factor SOX-11
embryonic organ morphogenesis	GO:0048704;GO:0048562;GO:0048705	4	0.520806	P10071	2.02825e-98	contig_0013602	-1.40606	-0.491655	0.000616164	Transcriptional activator GLI3
embryonic organ morphogenesis	GO:0048704;GO:0048562;GO:0048705	4	0.520806	Q6PBD7	1.95561e-14	contig_0006176	-1.28182	-0.358192	0.0135363	DNA-binding protein inhibitor ID-2
embryonic organ morphogenesis	GO:0048704;GO:0048562;GO:0048705	4	0.520806	P22448	9.87423e-140	contig_0030424	-1.33032	-0.411772	0.0321004	Retinoic acid receptor beta
embryonic organ morphogenesis	GO:0048704;GO:0048562;GO:0048705	4	0.520806	Q90WR8	3.8314e-58	contig_0000431	-1.85392	-0.890579	3.65583e-14	Transcription factor Sp3
embryonic organ morphogenesis	GO:0048704;GO:0048562;GO:0048705	4	0.520806	Q8CHN6	1.70351e-176	contig_0001193	1.4165	0.502328	0.000755002	Sphingosine-1-phosphate lyase 1
early endosome to late endosome transport	GO:0045022	3	0.67842	Q5R6Q7	2.61918e-55	contig_0005508	1.49639	0.581483	5.27295e-05	Sorting nexin-16
DNA biosynthetic process	GO:0071897	2	0.0382985	P09884	0	contig_0010394	-2.36385	-1.24114	8.08215e-11	DNA polymerase alpha catalytic subunit
DNA biosynthetic process	GO:0071897	2	0.0382985	P84173	7.68012e-142	contig_0005615	-1.7103	-0.774247	7.59533e-05	Prohibitin
DNA biosynthetic process	GO:0071897	2	0.0382985	P35244	8.06434e-18	contig_0015194	-1.79996	-0.847968	0.000937612	Replication protein A 14 kDa subunit
DNA biosynthetic process	GO:0071897	2	0.0382985	Q9WVF7	0	contig_0006400	-1.86273	-0.897416	8.57239e-08	DNA polymerase epsilon catalytic subunit A
DNA biosynthetic process	GO:0071897	2	0.0382985	Q9QUG2	7.83986e-06	contig_0033545	-2.53504	-1.34201	0.0207746	DNA polymerase kappa
DNA biosynthetic process	GO:0071897	2	0.0382985	P51892	0	contig_0008372	-2.07946	-1.05621	7.78975e-07	DNA ligase 1
negative regulation of protein modification process	GO:0001933;GO:0031400;GO:0042326;GO:0045936;GO:0010563	4	0.641126	P11530	0	contig_0010552	-1.28969	-0.367026	0.0319554	Dystrophin
negative regulation of protein modification process	GO:0001933;GO:0031400;GO:0042326;GO:0045936;GO:0010563	4	0.641126	P04792	0.000147785	contig_0026480	2.6692	1.41641	0.00140011	Heat shock protein beta-1
negative regulation of protein modification process	GO:0001933;GO:0031400;GO:0042326;GO:0045936;GO:0010563	4	0.641126	Q99JY8	1.71851e-41	contig_0008339	-2.17829	-1.1232	0.0454227	Phospholipid phosphatase 3
negative regulation of protein modification process	GO:0001933;GO:0031400;GO:0042326;GO:0045936;GO:0010563	4	0.641126	P51638	1.00364e-17	contig_0047770	-2.53654	-1.34286	7.20883e-05	Caveolin-3
negative regulation of protein modification process	GO:0001933;GO:0031400;GO:0042326;GO:0045936;GO:0010563	4	0.641126	Q5T9C9	3.26581e-51	contig_0036116	1.57132	0.651974	0.0117376	Phosphatidylinositol 4-phosphate 5-kinase-like protein 1
negative regulation of protein modification process	GO:0001933;GO:0031400;GO:0042326;GO:0045936;GO:0010563	4	0.641126	Q8C4U3	2.38007e-51	contig_0028892	-1.37449	-0.458893	0.0125964	Secreted frizzled-related protein 1
negative regulation of protein modification process	GO:0001933;GO:0031400;GO:0042326;GO:0045936;GO:0010563	4	0.641126	Q07832	0	contig_0007725	-1.3285	-0.409797	0.00889268	Serine/threonine-protein kinase PLK1
negative regulation of protein modification process	GO:0001933;GO:0031400;GO:0042326;GO:0045936;GO:0010563	4	0.641126	Q61316	0	contig_0007566	-1.3264	-0.407516	0.0153121	Heat shock 70 kDa protein 4
negative regulation of protein modification process	GO:0001933;GO:0031400;GO:0042326;GO:0045936;GO:0010563	4	0.641126	Q9ESS0	1.94158e-87	contig_0008435	-1.30513	-0.384189	0.0158331	Dual specificity protein phosphatase 10
negative regulation of protein modification process	GO:0001933;GO:0031400;GO:0042326;GO:0045936;GO:0010563	4	0.641126	Q60769	0.000581136	contig_0012991	1.4882	0.573567	0.000330888	Tumor necrosis factor alpha-induced protein 3
negative regulation of protein modification process	GO:0001933;GO:0031400;GO:0042326;GO:0045936;GO:0010563	4	0.641126	P48317	1.34768e-12	contig_0013406	2.56639	1.35974	0	Growth arrest and DNA damage-inducible protein GADD45 alpha
negative regulation of protein modification process	GO:0001933;GO:0031400;GO:0042326;GO:0045936;GO:0010563	4	0.641126	Q14318	7.77532e-42	contig_0000262	-1.52141	-0.605407	0.00561933	Peptidyl-prolyl cis-trans isomerase FKBP8
negative regulation of protein modification process	GO:0001933;GO:0031400;GO:0042326;GO:0045936;GO:0010563	4	0.641126	Q13423	0	contig_0001690	-1.32726	-0.408451	0.0130283	NAD(P) transhydrogenase, mitochondrial
negative regulation of protein modification process	GO:0001933;GO:0031400;GO:0042326;GO:0045936;GO:0010563	4	0.641126	Q94545	1.25243e-169	contig_0014747	-1.58733	-0.666604	0.0165824	Set1/Ash2 histone methyltransferase complex subunit ASH2
negative regulation of protein modification process	GO:0001933;GO:0031400;GO:0042326;GO:0045936;GO:0010563	4	0.641126	P61964	0	contig_0003845	-1.33069	-0.412174	0.0269095	WD repeat-containing protein 5
negative regulation of protein modification process	GO:0001933;GO:0031400;GO:0042326;GO:0045936;GO:0010563	4	0.641126	O08623	5.18596e-15	contig_0001224	1.30475	0.38377	0.0196607	Sequestosome-1
negative regulation of protein modification process	GO:0001933;GO:0031400;GO:0042326;GO:0045936;GO:0010563	4	0.641126	Q8N300	1.64656e-06	contig_0039718	-1.46866	-0.554496	0.0277736	Small vasohibin-binding protein
negative regulation of protein modification process	GO:0001933;GO:0031400;GO:0042326;GO:0045936;GO:0010563	4	0.641126	Q6ZQ88	0	contig_0000842	-1.46603	-0.551916	0.000739178	Lysine-specific histone demethylase 1A
negative regulation of protein modification process	GO:0001933;GO:0031400;GO:0042326;GO:0045936;GO:0010563	4	0.641126	Q6DDA3	1.75874e-17	contig_0001925	-1.44236	-0.528428	0.0161441	COP9 signalosome complex subunit 9
negative regulation of protein modification process	GO:0001933;GO:0031400;GO:0042326;GO:0045936;GO:0010563	4	0.641126	Q01105	2.01198e-74	contig_0004848	-1.49174	-0.576997	6.86704e-06	Protein SET
negative regulation of protein modification process	GO:0001933;GO:0031400;GO:0042326;GO:0045936;GO:0010563	4	0.641126	Q7SX99	0	contig_0006101	-1.37635	-0.46085	0.0226155	Fumarate hydratase, mitochondrial
negative regulation of protein modification process	GO:0001933;GO:0031400;GO:0042326;GO:0045936;GO:0010563	4	0.641126	Q9CQV8	7.68532e-71	contig_0000782	-1.26933	-0.344067	0.00771161	14-3-3 protein beta/alpha
negative regulation of protein modification process	GO:0001933;GO:0031400;GO:0042326;GO:0045936;GO:0010563	4	0.641126	P97784	0	contig_0007958	-1.72003	-0.782432	4.18089e-10	Cryptochrome-1
negative regulation of protein modification process	GO:0001933;GO:0031400;GO:0042326;GO:0045936;GO:0010563	4	0.641126	P97494	0	contig_0008603	2.22741	1.15537	0	Glutamate--cysteine ligase catalytic subunit
negative regulation of protein modification process	GO:0001933;GO:0031400;GO:0042326;GO:0045936;GO:0010563	4	0.641126	Q0III9	1.47631e-09	contig_0022662	-2.04046	-1.02889	0	Alpha-actinin-3
negative regulation of protein modification process	GO:0001933;GO:0031400;GO:0042326;GO:0045936;GO:0010563	4	0.641126	P41241	1.00609e-21	contig_0013327	-1.36887	-0.452985	0.0394576	Tyrosine-protein kinase CSK
negative regulation of protein modification process	GO:0001933;GO:0031400;GO:0042326;GO:0045936;GO:0010563	4	0.641126	Q9NQC7	1.57135e-161	contig_0001784	1.34092	0.423226	0.00396782	Ubiquitin carboxyl-terminal hydrolase CYLD
negative regulation of protein modification process	GO:0001933;GO:0031400;GO:0042326;GO:0045936;GO:0010563	4	0.641126	P54254	1.03683e-43	contig_0005921	-1.2779	-0.353779	0.0192351	Ataxin-1
negative regulation of protein modification process	GO:0001933;GO:0031400;GO:0042326;GO:0045936;GO:0010563	4	0.641126	P49033	5.65983e-17	contig_0017508	-1.44481	-0.530881	7.38401e-05	Myc proto-oncogene protein
embryonic eye morphogenesis	GO:0048048	2	0.493043	P22448	9.87423e-140	contig_0030424	-1.33032	-0.411772	0.0321004	Retinoic acid receptor beta
embryonic eye morphogenesis	GO:0048048	2	0.493043	Q90WR8	3.8314e-58	contig_0000431	-1.85392	-0.890579	3.65583e-14	Transcription factor Sp3
cellular response to drug	GO:0035690	2	0.911226	P15388	2.1664e-80	contig_0046887	-1.96082	-0.97146	0.00524285	Potassium voltage-gated channel subfamily C member 1
secondary metabolite biosynthetic process	GO:0044550	3	0.67842	O04899	7.12604e-27	contig_0029101	1.89035	0.918654	0.000248305	Caffeoyl-CoA O-methyltransferase 5
neurotransmitter metabolic process	GO:0042133;GO:0042136	2	0.67842	Q05329	1.33376e-135	contig_0027052	-4.69154	-2.23006	0.00034872	Glutamate decarboxylase 2
neurotransmitter metabolic process	GO:0042133;GO:0042136	2	0.67842	Q05754	1.64873e-33	contig_0009420	2.98959	1.57995	0	Dopamine beta-hydroxylase
neurotransmitter metabolic process	GO:0042133;GO:0042136	2	0.67842	P18088	0	contig_0000525	1.46173	0.547678	7.86605e-05	Glutamate decarboxylase 1
negative regulation of DNA metabolic process	GO:0051053	3	0.68719	Q6FRT2	9.43989e-10	contig_0012510	-2.26818	-1.18154	0.0330064	Glucose-repressible alcohol dehydrogenase transcriptional effector
negative regulation of DNA metabolic process	GO:0051053	3	0.68719	Q8CC12	1.14926e-143	contig_0007988	-1.63709	-0.711135	0.00410218	Codanin-1
negative regulation of DNA metabolic process	GO:0051053	3	0.68719	Q7TQ20	2.29291e-143	contig_0007365	-1.49617	-0.581274	0.0355412	DnaJ homolog subfamily C member 2
negative regulation of DNA metabolic process	GO:0051053	3	0.68719	Q9UI36	1.27819e-53	contig_0002734	-1.53006	-0.613592	1.29237e-05	Dachshund homolog 1
negative regulation of DNA metabolic process	GO:0051053	3	0.68719	P54671	1.39578e-14	contig_0037120	-1.77682	-0.829297	3.20285e-09	Histone H1
cell projection organization	GO:0030030;GO:0048858;GO:0032990;GO:0032989	2	0.877481	Q61371	0	contig_0015919	1.40197	0.48746	0.00675731	Intraflagellar transport protein 88 homolog
cell projection organization	GO:0030030;GO:0048858;GO:0032990;GO:0032989	2	0.877481	Q16658	1.55736e-18	contig_0000103	-1.46241	-0.54835	0.00241832	Fascin
cell projection organization	GO:0030030;GO:0048858;GO:0032990;GO:0032989	2	0.877481	P61964	0	contig_0003845	-1.33069	-0.412174	0.0269095	WD repeat-containing protein 5
cell projection organization	GO:0030030;GO:0048858;GO:0032990;GO:0032989	2	0.877481	Q8N300	1.64656e-06	contig_0039718	-1.46866	-0.554496	0.0277736	Small vasohibin-binding protein
cell projection organization	GO:0030030;GO:0048858;GO:0032990;GO:0032989	2	0.877481	P11530	0	contig_0010552	-1.28969	-0.367026	0.0319554	Dystrophin
cell projection organization	GO:0030030;GO:0048858;GO:0032990;GO:0032989	2	0.877481	Q6AZB0	3.83468e-58	contig_0016508	-1.35246	-0.435589	0.00356856	Brother of CDO
cell projection organization	GO:0030030;GO:0048858;GO:0032990;GO:0032989	2	0.877481	Q6AYP6	1.23996e-07	contig_0032016	-1.47658	-0.562255	0.00037862	Stabilizer of axonemal microtubules 1
cell projection organization	GO:0030030;GO:0048858;GO:0032990;GO:0032989	2	0.877481	Q6PGZ3	2.69771e-49	contig_0010765	1.35789	0.44137	0.00928045	TRAF3-interacting protein 1
cell projection organization	GO:0030030;GO:0048858;GO:0032990;GO:0032989	2	0.877481	Q5RHH4	0	contig_0016915	1.31661	0.396823	0.0180778	Intraflagellar transport protein 172 homolog
cell projection organization	GO:0030030;GO:0048858;GO:0032990;GO:0032989	2	0.877481	Q640N2	2.19156e-55	contig_0023016	1.39544	0.480717	0.00795214	ADP-ribosylation factor-like protein 13B
cell projection organization	GO:0030030;GO:0048858;GO:0032990;GO:0032989	2	0.877481	Q8NEP3	2.15748e-101	contig_0034410	1.49476	0.57991	0.0205242	Dynein assembly factor 1, axonemal
cell projection organization	GO:0030030;GO:0048858;GO:0032990;GO:0032989	2	0.877481	O09118	1.96772e-54	contig_0011035	-1.32776	-0.408991	0.0132129	Netrin-1
cell projection organization	GO:0030030;GO:0048858;GO:0032990;GO:0032989	2	0.877481	P14315	7.03287e-150	contig_0000034	-1.27478	-0.350253	0.0281263	F-actin-capping protein subunit beta isoforms 1 and 2
cell projection organization	GO:0030030;GO:0048858;GO:0032990;GO:0032989	2	0.877481	Q4R7V3	2.13642e-28	contig_0008725	-1.35514	-0.43844	0.00215324	FGFR1 oncogene partner
cell projection organization	GO:0030030;GO:0048858;GO:0032990;GO:0032989	2	0.877481	O08644	0.000337038	contig_0033560	1.70987	0.773888	5.61856e-07	Ephrin type-B receptor 6
cell projection organization	GO:0030030;GO:0048858;GO:0032990;GO:0032989	2	0.877481	O75665	1.7623e-65	contig_0005945	-1.44712	-0.533187	0.00539882	Oral-facial-digital syndrome 1 protein
cell projection organization	GO:0030030;GO:0048858;GO:0032990;GO:0032989	2	0.877481	Q1G7G9	2.77733e-38	contig_0009283	-1.32273	-0.403523	0.0213457	TALPID3 protein
cell projection organization	GO:0030030;GO:0048858;GO:0032990;GO:0032989	2	0.877481	Q28FA8	1.08127e-63	contig_0004792	-1.44832	-0.534383	0.00236028	Centrosomal protein of 41 kDa
cell projection organization	GO:0030030;GO:0048858;GO:0032990;GO:0032989	2	0.877481	A2CEH0	5.36827e-62	contig_0018078	-1.5295	-0.613064	0.0486514	POC1 centriolar protein homolog B
cell projection organization	GO:0030030;GO:0048858;GO:0032990;GO:0032989	2	0.877481	Q2TBS4	1.69368e-23	contig_0028511	-1.50266	-0.587521	0.00257792	Protein pitchfork
cell projection organization	GO:0030030;GO:0048858;GO:0032990;GO:0032989	2	0.877481	Q6DRC3	7.54039e-113	contig_0021065	2.12785	1.0894	3.25e-08	UPF0769 protein C21orf59 homolog
cell projection organization	GO:0030030;GO:0048858;GO:0032990;GO:0032989	2	0.877481	Q3UGF1	0	contig_0016074	1.30802	0.38738	0.0156295	WD repeat-containing protein 19
cell projection organization	GO:0030030;GO:0048858;GO:0032990;GO:0032989	2	0.877481	Q9VU68	0	contig_0000258	-1.26047	-0.333962	0.0275739	Actin-interacting protein 1
cell projection organization	GO:0030030;GO:0048858;GO:0032990;GO:0032989	2	0.877481	Q13976	0	contig_0001629	-1.46125	-0.547203	6.05245e-05	cGMP-dependent protein kinase 1
cell projection organization	GO:0030030;GO:0048858;GO:0032990;GO:0032989	2	0.877481	O95429	1.95242e-14	contig_0011068	1.35688	0.440298	0.0146993	BAG family molecular chaperone regulator 4
cell projection organization	GO:0030030;GO:0048858;GO:0032990;GO:0032989	2	0.877481	Q96M32	0	contig_0010995	-1.30895	-0.388414	0.038399	Adenylate kinase 7
cell projection organization	GO:0030030;GO:0048858;GO:0032990;GO:0032989	2	0.877481	P05090	3.27879e-12	contig_0044358	-6.00949	-2.58724	0	Apolipoprotein D
cell projection organization	GO:0030030;GO:0048858;GO:0032990;GO:0032989	2	0.877481	Q32KY0	6.52297e-25	contig_0047973	1.46123	0.547186	0.0328228	Apolipoprotein D
cell projection organization	GO:0030030;GO:0048858;GO:0032990;GO:0032989	2	0.877481	Q06219	1.68874e-119	contig_0037612	-2.92344	-1.54767	0	Nuclear receptor subfamily 4 group A member 2
cell projection organization	GO:0030030;GO:0048858;GO:0032990;GO:0032989	2	0.877481	O43175	1.7146e-141	contig_0005143	-1.84229	-0.881504	0.00553197	D-3-phosphoglycerate dehydrogenase
cell projection organization	GO:0030030;GO:0048858;GO:0032990;GO:0032989	2	0.877481	Q9Y4W6	0	contig_0011163	1.36731	0.451344	0.00195426	AFG3-like protein 2
cell projection organization	GO:0030030;GO:0048858;GO:0032990;GO:0032989	2	0.877481	Q94545	1.25243e-169	contig_0014747	-1.58733	-0.666604	0.0165824	Set1/Ash2 histone methyltransferase complex subunit ASH2
cell projection organization	GO:0030030;GO:0048858;GO:0032990;GO:0032989	2	0.877481	O94805	0	contig_0003083	-2.06455	-1.04582	4.72369e-09	Actin-like protein 6B
cell projection organization	GO:0030030;GO:0048858;GO:0032990;GO:0032989	2	0.877481	A2AJ77	6.90783e-97	contig_0036059	-4.14907	-2.05279	0.0368013	PR domain zinc finger protein 12
cell projection organization	GO:0030030;GO:0048858;GO:0032990;GO:0032989	2	0.877481	Q2M1K9	1.74105e-133	contig_0026144	-1.40048	-0.48592	0.0284393	Zinc finger protein 423
cell projection organization	GO:0030030;GO:0048858;GO:0032990;GO:0032989	2	0.877481	O00429	0	contig_0004143	-1.29039	-0.367802	0.0161186	Dynamin-1-like protein
cell projection organization	GO:0030030;GO:0048858;GO:0032990;GO:0032989	2	0.877481	Q07139	0	contig_0006827	-1.48908	-0.574425	0.00099911	Protein ECT2
cell projection organization	GO:0030030;GO:0048858;GO:0032990;GO:0032989	2	0.877481	Q9IA05	0	contig_0011044	-1.35088	-0.433904	0.00258622	Frizzled-4
cell projection organization	GO:0030030;GO:0048858;GO:0032990;GO:0032989	2	0.877481	Q8C4U3	2.38007e-51	contig_0028892	-1.37449	-0.458893	0.0125964	Secreted frizzled-related protein 1
cell projection organization	GO:0030030;GO:0048858;GO:0032990;GO:0032989	2	0.877481	P39059	3.25586e-48	contig_0000068	-1.53375	-0.617068	2.04887e-05	Collagen alpha-1(XV) chain
cell projection organization	GO:0030030;GO:0048858;GO:0032990;GO:0032989	2	0.877481	Q9QYS1	3.35139e-104	contig_0022780	-1.42813	-0.514125	0.00541928	Protein Wnt-16
cell projection organization	GO:0030030;GO:0048858;GO:0032990;GO:0032989	2	0.877481	Q9C0B0	7.26847e-148	contig_0000025	1.29692	0.375088	0.0259713	RING finger protein unkempt homolog
cell projection organization	GO:0030030;GO:0048858;GO:0032990;GO:0032989	2	0.877481	Q61090	1.03303e-13	contig_0000189	-1.5371	-0.620213	0.000642826	Frizzled-7
cell projection organization	GO:0030030;GO:0048858;GO:0032990;GO:0032989	2	0.877481	Q99K24	5.05214e-17	contig_0046271	-1.96554	-0.974927	0.0305369	Zinc transporter ZIP3
cell adhesion mediated by integrin	GO:0033627	3	0.877481	Q99JY8	1.71851e-41	contig_0008339	-2.17829	-1.1232	0.0454227	Phospholipid phosphatase 3
cell fate determination	GO:0001709	4	0.877481	Q9NR63	1.88953e-34	contig_0043654	-4.5952	-2.20013	2.41921e-08	Cytochrome P450 26B1
cell fate determination	GO:0001709	4	0.877481	O46036	0	contig_0005943	-1.3553	-0.438614	0.000202237	C-terminal-binding protein
apoptotic process involved in development	GO:0060561;GO:1902742	4	0.934137	Q5GH59	1.48416e-09	contig_0020151	-1.38628	-0.471221	0.0216138	XK-related protein 4
electron transport chain	GO:0022904;GO:0022900	2	0.877481	P09622	0	contig_0002888	-1.39133	-0.476464	0.00747824	Dihydrolipoyl dehydrogenase, mitochondrial
electron transport chain	GO:0022904;GO:0022900	2	0.877481	Q99MQ3	1.61344e-76	contig_0003161	1.29411	0.371962	0.0142338	Serine/threonine-protein kinase PINK1, mitochondrial
electron transport chain	GO:0022904;GO:0022900	2	0.877481	Q7KZN9	1.03856e-112	contig_0010617	1.46326	0.549188	0.0071755	Cytochrome c oxidase assembly protein COX15 homolog
electron transport chain	GO:0022904;GO:0022900	2	0.877481	Q9DCT2	1.60292e-98	contig_0002135	-1.44716	-0.533225	0.00399438	NADH dehydrogenase [ubiquinone] iron-sulfur protein 3, mitochondrial
electron transport chain	GO:0022904;GO:0022900	2	0.877481	Q91WD5	0	contig_0002708	-1.32404	-0.404944	0.0206309	NADH dehydrogenase [ubiquinone] iron-sulfur protein 2, mitochondrial
electron transport chain	GO:0022904;GO:0022900	2	0.877481	P0CB91	1.37639e-30	contig_0004363	-1.53231	-0.615705	0.00306179	NADH dehydrogenase [ubiquinone] 1 alpha subcomplex subunit 8
electron transport chain	GO:0022904;GO:0022900	2	0.877481	Q7ZVF3	0	contig_0005337	1.29334	0.371101	0.0147984	Succinate dehydrogenase [ubiquinone] flavoprotein subunit, mitochondrial
electron transport chain	GO:0022904;GO:0022900	2	0.877481	P16435	0	contig_0001732	2.04412	1.03148	0	NADPH--cytochrome P450 reductase
regulation of protein localization	GO:0032386;GO:0051223;GO:0070201;GO:0032880	2	0.937082	P46060	7.01028e-145	contig_0019859	-1.63074	-0.705523	0.00159758	Ran GTPase-activating protein 1
regulation of protein localization	GO:0032386;GO:0051223;GO:0070201;GO:0032880	2	0.937082	Q01721	4.56007e-10	contig_0017404	-1.38991	-0.474996	0.000376837	Growth arrest-specific protein 1
regulation of protein localization	GO:0032386;GO:0051223;GO:0070201;GO:0032880	2	0.937082	Q07969	2.79312e-81	contig_0035805	2.41496	1.272	0	Platelet glycoprotein 4
regulation of protein localization	GO:0032386;GO:0051223;GO:0070201;GO:0032880	2	0.937082	P11530	0	contig_0010552	-1.28969	-0.367026	0.0319554	Dystrophin
regulation of protein localization	GO:0032386;GO:0051223;GO:0070201;GO:0032880	2	0.937082	Q9Z339	2.82552e-35	contig_0022247	6.36523	2.67021	0	Glutathione S-transferase omega-1
regulation of protein localization	GO:0032386;GO:0051223;GO:0070201;GO:0032880	2	0.937082	P35458	0.0156359	contig_0021841	-1.91402	-0.936605	0.000245588	Dynactin subunit 1
regulation of protein localization	GO:0032386;GO:0051223;GO:0070201;GO:0032880	2	0.937082	P10071	2.02825e-98	contig_0013602	-1.40606	-0.491655	0.000616164	Transcriptional activator GLI3
regulation of protein localization	GO:0032386;GO:0051223;GO:0070201;GO:0032880	2	0.937082	Q07139	0	contig_0006827	-1.48908	-0.574425	0.00099911	Protein ECT2
regulation of protein localization	GO:0032386;GO:0051223;GO:0070201;GO:0032880	2	0.937082	Q8CCN5	0	contig_0006630	1.30641	0.385607	0.0170276	Breast carcinoma-amplified sequence 3 homolog
regulation of protein localization	GO:0032386;GO:0051223;GO:0070201;GO:0032880	2	0.937082	Q63787	9.08306e-116	contig_0001898	-1.42303	-0.508967	0.000765666	Phosphatidylinositol 3-kinase regulatory subunit alpha
regulation of protein localization	GO:0032386;GO:0051223;GO:0070201;GO:0032880	2	0.937082	P41241	1.00609e-21	contig_0013327	-1.36887	-0.452985	0.0394576	Tyrosine-protein kinase CSK
regulation of protein localization	GO:0032386;GO:0051223;GO:0070201;GO:0032880	2	0.937082	P78417	8.10901e-55	contig_0001110	7.8057	2.96453	0	Glutathione S-transferase omega-1
regulation of protein localization	GO:0032386;GO:0051223;GO:0070201;GO:0032880	2	0.937082	P05090	3.27879e-12	contig_0044358	-6.00949	-2.58724	0	Apolipoprotein D
regulation of protein localization	GO:0032386;GO:0051223;GO:0070201;GO:0032880	2	0.937082	Q32KY0	6.52297e-25	contig_0047973	1.46123	0.547186	0.0328228	Apolipoprotein D
regulation of protein localization	GO:0032386;GO:0051223;GO:0070201;GO:0032880	2	0.937082	Q6NUQ1	2.0048e-07	contig_0009572	1.68682	0.754307	0.00181531	RAD50-interacting protein 1
regulation of protein localization	GO:0032386;GO:0051223;GO:0070201;GO:0032880	2	0.937082	P97494	0	contig_0008603	2.22741	1.15537	0	Glutamate--cysteine ligase catalytic subunit
regulation of protein localization	GO:0032386;GO:0051223;GO:0070201;GO:0032880	2	0.937082	P22129	5.73937e-77	contig_0021301	1.40188	0.487365	0.000909194	Ras-related protein Rab-11B
regulation of protein localization	GO:0032386;GO:0051223;GO:0070201;GO:0032880	2	0.937082	P05019	0.00115776	contig_0037611	2.92209	1.547	3.20388e-09	Insulin-like growth factor I
regulation of protein localization	GO:0032386;GO:0051223;GO:0070201;GO:0032880	2	0.937082	O00429	0	contig_0004143	-1.29039	-0.367802	0.0161186	Dynamin-1-like protein
regulation of protein localization	GO:0032386;GO:0051223;GO:0070201;GO:0032880	2	0.937082	P81623	6.87927e-47	contig_0017104	-1.6472	-0.720013	0.00034872	Endoplasmic reticulum resident protein 29
regulation of protein localization	GO:0032386;GO:0051223;GO:0070201;GO:0032880	2	0.937082	Q9CQV8	7.68532e-71	contig_0000782	-1.26933	-0.344067	0.00771161	14-3-3 protein beta/alpha
regulation of protein localization	GO:0032386;GO:0051223;GO:0070201;GO:0032880	2	0.937082	Q1G7G9	2.77733e-38	contig_0009283	-1.32273	-0.403523	0.0213457	TALPID3 protein
regulation of protein localization	GO:0032386;GO:0051223;GO:0070201;GO:0032880	2	0.937082	Q8BVE8	0	contig_0002770	-1.32983	-0.411245	0.0352521	Histone-lysine N-methyltransferase NSD2
regulation of protein localization	GO:0032386;GO:0051223;GO:0070201;GO:0032880	2	0.937082	Q9H0H5	2.54578e-140	contig_0008216	-1.41107	-0.496787	0.021126	Rac GTPase-activating protein 1
regulation of protein localization	GO:0032386;GO:0051223;GO:0070201;GO:0032880	2	0.937082	Q8BK67	8.92913e-167	contig_0010375	-1.50141	-0.586319	2.75474e-07	Protein RCC2
regulation of protein localization	GO:0032386;GO:0051223;GO:0070201;GO:0032880	2	0.937082	P08928	4.06004e-102	contig_0011657	-1.62129	-0.697144	3.46748e-08	Lamin Dm0
regulation of translational initiation	GO:0006446	2	0.877481	P04792	0.000147785	contig_0026480	2.6692	1.41641	0.00140011	Heat shock protein beta-1
regulation of translational initiation	GO:0006446	2	0.877481	Q8BSK8	0	contig_0004091	1.5535	0.635519	3.5289e-06	Ribosomal protein S6 kinase beta-1
regulation of translational initiation	GO:0006446	2	0.877481	Q6GL89	2.78718e-129	contig_0004954	-1.82353	-0.86673	6.9124e-07	Eukaryotic translation initiation factor 2 subunit 1
regulation of translational initiation	GO:0006446	2	0.877481	Q6GNI4	5.44447e-93	contig_0004560	-1.7408	-0.799748	4.80947e-07	Eukaryotic translation initiation factor 3 subunit K
polyol biosynthetic process	GO:0046173	2	0.179637	Q9Z2V4	0	contig_0010443	1.35913	0.44268	0.0177528	Phosphoenolpyruvate carboxykinase, cytosolic [GTP]
polyol biosynthetic process	GO:0046173	2	0.179637	Q6VVX0	1.14733e-21	contig_0030813	1.30075	0.379347	0.0334857	Vitamin D 25-hydroxylase
polyol biosynthetic process	GO:0046173	2	0.179637	Q9NUN7	3.12647e-60	contig_0012949	1.75128	0.808407	0.000109823	Alkaline ceramidase 3
polyol biosynthetic process	GO:0046173	2	0.179637	P97363	0	contig_0013234	1.47641	0.562089	6.23007e-05	Serine palmitoyltransferase 2
polyol biosynthetic process	GO:0046173	2	0.179637	Q7TXL7	1.43773e-44	contig_0038118	-4.59022	-2.19856	2.30047e-11	Phthiocerol/phenolphthiocerol synthesis polyketide synthase type I PpsD
regulation of dendritic spine development	GO:0060999;GO:0060998	2	0.931025	O00429	0	contig_0004143	-1.29039	-0.367802	0.0161186	Dynamin-1-like protein
regulation of dendritic spine development	GO:0060999;GO:0060998	2	0.931025	O00418	3.10281e-113	contig_0001290	1.40664	0.492253	0.000671759	Eukaryotic elongation factor 2 kinase
regulation of dendritic spine development	GO:0060999;GO:0060998	2	0.931025	P53351	3.68476e-149	contig_0010137	-1.43329	-0.519332	0.000334935	Serine/threonine-protein kinase PLK2
bone remodeling	GO:0046849	2	0.877481	Q9QYS1	3.35139e-104	contig_0022780	-1.42813	-0.514125	0.00541928	Protein Wnt-16
bone remodeling	GO:0046849	2	0.877481	Q08874	1.60085e-52	contig_0005523	1.47912	0.564741	0.00116018	Microphthalmia-associated transcription factor
cardiac muscle tissue development	GO:0048738	6	0.877481	Q06725	1.49437e-178	contig_0002023	-1.329	-0.410346	0.022138	Nuclear receptor subfamily 2 group F member 1-A
embryonic skeletal system development	GO:0048706	5	0.487641	Q01721	4.56007e-10	contig_0017404	-1.38991	-0.474996	0.000376837	Growth arrest-specific protein 1
embryonic skeletal system development	GO:0048706	5	0.487641	Q90WR8	3.8314e-58	contig_0000431	-1.85392	-0.890579	3.65583e-14	Transcription factor Sp3
positive regulation of muscle cell differentiation	GO:0051155;GO:0051149	2	0.171432	P05019	0.00115776	contig_0037611	2.92209	1.547	3.20388e-09	Insulin-like growth factor I
positive regulation of muscle cell differentiation	GO:0051155;GO:0051149	2	0.171432	Q0III9	1.47631e-09	contig_0022662	-2.04046	-1.02889	0	Alpha-actinin-3
positive regulation of muscle cell differentiation	GO:0051155;GO:0051149	2	0.171432	P51638	1.00364e-17	contig_0047770	-2.53654	-1.34286	7.20883e-05	Caveolin-3
positive regulation of muscle cell differentiation	GO:0051155;GO:0051149	2	0.171432	Q9NR63	1.88953e-34	contig_0043654	-4.5952	-2.20013	2.41921e-08	Cytochrome P450 26B1
positive regulation of muscle cell differentiation	GO:0051155;GO:0051149	2	0.171432	Q6AZB0	3.83468e-58	contig_0016508	-1.35246	-0.435589	0.00356856	Brother of CDO
positive regulation of muscle cell differentiation	GO:0051155;GO:0051149	2	0.171432	Q63787	9.08306e-116	contig_0001898	-1.42303	-0.508967	0.000765666	Phosphatidylinositol 3-kinase regulatory subunit alpha
regulation of oxidoreductase activity	GO:0051341	3	0.877481	P51638	1.00364e-17	contig_0047770	-2.53654	-1.34286	7.20883e-05	Caveolin-3
regulation of oxidoreductase activity	GO:0051341	3	0.877481	P16435	0	contig_0001732	2.04412	1.03148	0	NADPH--cytochrome P450 reductase
lipid homeostasis	GO:0042632;GO:0055092;GO:0055088	6	0.0198317	Q9H221	3.15696e-67	contig_0045580	3.14099	1.65122	0.000239865	ATP-binding cassette sub-family G member 8
lipid homeostasis	GO:0042632;GO:0055092;GO:0055088	6	0.0198317	P61916	5.96842e-29	contig_0046226	-1.3699	-0.454068	0.00597301	Epididymal secretory protein E1
lipid homeostasis	GO:0042632;GO:0055092;GO:0055088	6	0.0198317	P51638	1.00364e-17	contig_0047770	-2.53654	-1.34286	7.20883e-05	Caveolin-3
lipid homeostasis	GO:0042632;GO:0055092;GO:0055088	6	0.0198317	A2AJX4	1.36453e-05	contig_0016554	-5.32218	-2.41202	1.39172e-05	MAM and LDL-receptor class A domain-containing protein 1
lipid homeostasis	GO:0042632;GO:0055092;GO:0055088	6	0.0198317	P07483	1.91701e-15	contig_0039115	61.6722	5.94655	0	Fatty acid-binding protein, heart
lipid homeostasis	GO:0042632;GO:0055092;GO:0055088	6	0.0198317	Q9R0H0	4.03273e-139	contig_0037095	5.90189	2.56118	5.33388e-08	Peroxisomal acyl-coenzyme A oxidase 1
lipid homeostasis	GO:0042632;GO:0055092;GO:0055088	6	0.0198317	Q8WY64	6.12694e-15	contig_0011647	2.00846	1.00609	4.02456e-07	E3 ubiquitin-protein ligase MYLIP
lipid homeostasis	GO:0042632;GO:0055092;GO:0055088	6	0.0198317	Q8WWZ7	0	contig_0002224	1.77387	0.826903	5.14154e-11	ATP-binding cassette sub-family A member 5
lipid homeostasis	GO:0042632;GO:0055092;GO:0055088	6	0.0198317	P21439	7.73763e-44	contig_0047718	3.82145	1.93412	9.77573e-09	Phosphatidylcholine translocator ABCB4
lipid homeostasis	GO:0042632;GO:0055092;GO:0055088	6	0.0198317	Q96AD5	5.32742e-88	contig_0008338	1.49127	0.576542	0.00678564	Patatin-like phospholipase domain-containing protein 2
lipid homeostasis	GO:0042632;GO:0055092;GO:0055088	6	0.0198317	P07872	1.39646e-168	contig_0004121	-1.53767	-0.620741	0.00511036	Peroxisomal acyl-coenzyme A oxidase 1
lipid homeostasis	GO:0042632;GO:0055092;GO:0055088	6	0.0198317	Q9Z2A7	3.06259e-111	contig_0003566	-1.43027	-0.516283	0.0100852	Diacylglycerol O-acyltransferase 1
lipid homeostasis	GO:0042632;GO:0055092;GO:0055088	6	0.0198317	Q8TB40	2.92496e-26	contig_0000572	1.35731	0.44075	0.0403118	Protein ABHD4
lipid homeostasis	GO:0042632;GO:0055092;GO:0055088	6	0.0198317	Q8VD66	1.04396e-111	contig_0020401	1.91262	0.935553	1.04902e-09	Protein ABHD4
lipid homeostasis	GO:0042632;GO:0055092;GO:0055088	6	0.0198317	Q5AT15	5.95026e-129	contig_0038645	5.48148	2.45457	0	Serine O-acetyltransferase
lipid homeostasis	GO:0042632;GO:0055092;GO:0055088	6	0.0198317	Q91766	1.61562e-166	contig_0010413	1.52751	0.611179	1.6409e-06	Hepatocyte nuclear factor 4-alpha
lipid homeostasis	GO:0042632;GO:0055092;GO:0055088	6	0.0198317	Q3SZP5	0	contig_0013296	1.37574	0.460205	0.00573262	Peroxisomal acyl-coenzyme A oxidase 1
regulation of type I interferon-mediated signaling pathway	GO:0060339;GO:0060338	2	0.877481	Q05823	3.76169e-08	contig_0026298	-1.7346	-0.794602	0.0417278	2-5A-dependent ribonuclease
negative regulation of cell death	GO:0043066;GO:0043069;GO:0060548	3	0.997987	P05019	0.00115776	contig_0037611	2.92209	1.547	3.20388e-09	Insulin-like growth factor I
negative regulation of cell death	GO:0043066;GO:0043069;GO:0060548	3	0.997987	Q01721	4.56007e-10	contig_0017404	-1.38991	-0.474996	0.000376837	Growth arrest-specific protein 1
negative regulation of cell death	GO:0043066;GO:0043069;GO:0060548	3	0.997987	Q99MQ3	1.61344e-76	contig_0003161	1.29411	0.371962	0.0142338	Serine/threonine-protein kinase PINK1, mitochondrial
negative regulation of cell death	GO:0043066;GO:0043069;GO:0060548	3	0.997987	Q99623	7.36238e-122	contig_0007050	-1.38794	-0.472945	0.00165157	Prohibitin-2
negative regulation of cell death	GO:0043066;GO:0043069;GO:0060548	3	0.997987	A2AKX3	3.07091e-78	contig_0004818	-1.35623	-0.439606	0.0186788	Probable helicase senataxin
negative regulation of cell death	GO:0043066;GO:0043069;GO:0060548	3	0.997987	P04792	0.000147785	contig_0026480	2.6692	1.41641	0.00140011	Heat shock protein beta-1
negative regulation of cell death	GO:0043066;GO:0043069;GO:0060548	3	0.997987	Q2TA06	7.24261e-122	contig_0010263	-1.60631	-0.683748	0.00102165	Aurora kinase A
negative regulation of cell death	GO:0043066;GO:0043069;GO:0060548	3	0.997987	P97477	1.99839e-139	contig_0012303	-1.38901	-0.474062	0.021977	Aurora kinase A
negative regulation of cell death	GO:0043066;GO:0043069;GO:0060548	3	0.997987	P10071	2.02825e-98	contig_0013602	-1.40606	-0.491655	0.000616164	Transcriptional activator GLI3
negative regulation of cell death	GO:0043066;GO:0043069;GO:0060548	3	0.997987	Q9JHI9	5.7559e-55	contig_0040404	-1.82204	-0.865551	0.00693282	Solute carrier family 40 member 1
negative regulation of cell death	GO:0043066;GO:0043069;GO:0060548	3	0.997987	Q6MG49	5.72982e-52	contig_0005353	1.3182	0.398573	0.00468021	Large proline-rich protein BAG6
negative regulation of cell death	GO:0043066;GO:0043069;GO:0060548	3	0.997987	P20749	1.11793e-42	contig_0019421	1.40412	0.489667	0.00446873	B-cell lymphoma 3 protein
negative regulation of cell death	GO:0043066;GO:0043069;GO:0060548	3	0.997987	Q8C4U3	2.38007e-51	contig_0028892	-1.37449	-0.458893	0.0125964	Secreted frizzled-related protein 1
negative regulation of cell death	GO:0043066;GO:0043069;GO:0060548	3	0.997987	Q8BSK8	0	contig_0004091	1.5535	0.635519	3.5289e-06	Ribosomal protein S6 kinase beta-1
negative regulation of cell death	GO:0043066;GO:0043069;GO:0060548	3	0.997987	Q63787	9.08306e-116	contig_0001898	-1.42303	-0.508967	0.000765666	Phosphatidylinositol 3-kinase regulatory subunit alpha
negative regulation of cell death	GO:0043066;GO:0043069;GO:0060548	3	0.997987	Q07832	0	contig_0007725	-1.3285	-0.409797	0.00889268	Serine/threonine-protein kinase PLK1
negative regulation of cell death	GO:0043066;GO:0043069;GO:0060548	3	0.997987	P53351	3.68476e-149	contig_0010137	-1.43329	-0.519332	0.000334935	Serine/threonine-protein kinase PLK2
negative regulation of cell death	GO:0043066;GO:0043069;GO:0060548	3	0.997987	Q15468	4.50442e-71	contig_0012853	-1.315	-0.395062	0.0348251	SCL-interrupting locus protein
negative regulation of cell death	GO:0043066;GO:0043069;GO:0060548	3	0.997987	P63138	4.58654e-08	contig_0005782	-2.55891	-1.35553	0.01881	Gamma-aminobutyric acid receptor subunit beta-2
negative regulation of cell death	GO:0043066;GO:0043069;GO:0060548	3	0.997987	P17676	4.20478e-16	contig_0002315	1.48174	0.56729	0.000109823	CCAAT/enhancer-binding protein beta
negative regulation of cell death	GO:0043066;GO:0043069;GO:0060548	3	0.997987	O35864	0	contig_0001207	-1.36088	-0.444544	0.0268979	COP9 signalosome complex subunit 5
negative regulation of cell death	GO:0043066;GO:0043069;GO:0060548	3	0.997987	Q01105	2.01198e-74	contig_0004848	-1.49174	-0.576997	6.86704e-06	Protein SET
negative regulation of cell death	GO:0043066;GO:0043069;GO:0060548	3	0.997987	O00418	3.10281e-113	contig_0001290	1.40664	0.492253	0.000671759	Eukaryotic elongation factor 2 kinase
negative regulation of cell death	GO:0043066;GO:0043069;GO:0060548	3	0.997987	P04040	9.93194e-57	contig_0020106	1.34657	0.429284	0.0179592	Catalase
negative regulation of cell death	GO:0043066;GO:0043069;GO:0060548	3	0.997987	Q61316	0	contig_0007566	-1.3264	-0.407516	0.0153121	Heat shock 70 kDa protein 4
negative regulation of cell death	GO:0043066;GO:0043069;GO:0060548	3	0.997987	P23492	7.24576e-20	contig_0040799	-1.8606	-0.895766	0.00147982	Purine nucleoside phosphorylase
negative regulation of cell death	GO:0043066;GO:0043069;GO:0060548	3	0.997987	A0A0G2K344	0	contig_0000681	1.29177	0.369347	0.0164958	Phosphatidylinositol 4,5-bisphosphate 3-kinase catalytic subunit alpha isoform
negative regulation of cell death	GO:0043066;GO:0043069;GO:0060548	3	0.997987	O95429	1.95242e-14	contig_0011068	1.35688	0.440298	0.0146993	BAG family molecular chaperone regulator 4
negative regulation of cell death	GO:0043066;GO:0043069;GO:0060548	3	0.997987	Q99JG7	5.05469e-13	contig_0000253	2.06085	1.04324	0	TNFAIP3-interacting protein 2
negative regulation of cell death	GO:0043066;GO:0043069;GO:0060548	3	0.997987	Q60769	0.000581136	contig_0012991	1.4882	0.573567	0.000330888	Tumor necrosis factor alpha-induced protein 3
negative regulation of cell death	GO:0043066;GO:0043069;GO:0060548	3	0.997987	Q8BGQ7	1.80606e-134	contig_0007114	-1.33463	-0.416438	0.0191871	Alanine--tRNA ligase, cytoplasmic
negative regulation of cell death	GO:0043066;GO:0043069;GO:0060548	3	0.997987	Q06219	1.68874e-119	contig_0037612	-2.92344	-1.54767	0	Nuclear receptor subfamily 4 group A member 2
negative regulation of cell death	GO:0043066;GO:0043069;GO:0060548	3	0.997987	P50580	4.05154e-156	contig_0006201	-1.51016	-0.594698	2.28231e-05	Proliferation-associated protein 2G4
negative regulation of cell death	GO:0043066;GO:0043069;GO:0060548	3	0.997987	Q08874	1.60085e-52	contig_0005523	1.47912	0.564741	0.00116018	Microphthalmia-associated transcription factor
negative regulation of cell death	GO:0043066;GO:0043069;GO:0060548	3	0.997987	P03949	1.96689e-15	contig_0016766	1.41268	0.498431	0.0129445	Tyrosine-protein kinase abl-1
negative regulation of cell death	GO:0043066;GO:0043069;GO:0060548	3	0.997987	Q14318	7.77532e-42	contig_0000262	-1.52141	-0.605407	0.00561933	Peptidyl-prolyl cis-trans isomerase FKBP8
negative regulation of cell death	GO:0043066;GO:0043069;GO:0060548	3	0.997987	P97494	0	contig_0008603	2.22741	1.15537	0	Glutamate--cysteine ligase catalytic subunit
negative regulation of cell death	GO:0043066;GO:0043069;GO:0060548	3	0.997987	A0MTA1	4.93739e-113	contig_0004158	-1.70728	-0.771702	7.10155e-07	DNA-(apurinic or apyrimidinic site) lyase
negative regulation of cell death	GO:0043066;GO:0043069;GO:0060548	3	0.997987	Q6P4S8	0	contig_0008946	-1.44418	-0.530246	0.00353666	Integrator complex subunit 1
negative regulation of cell death	GO:0043066;GO:0043069;GO:0060548	3	0.997987	Q13423	0	contig_0001690	-1.32726	-0.408451	0.0130283	NAD(P) transhydrogenase, mitochondrial
negative regulation of cell death	GO:0043066;GO:0043069;GO:0060548	3	0.997987	Q66HA4	5.91206e-48	contig_0000645	1.28348	0.36006	0.00398166	Tax1-binding protein 1 homolog
negative regulation of cell death	GO:0043066;GO:0043069;GO:0060548	3	0.997987	O70433	2.63122e-64	contig_0000686	1.31814	0.398501	0.0251704	Four and a half LIM domains protein 2
negative regulation of cell death	GO:0043066;GO:0043069;GO:0060548	3	0.997987	P49033	5.65983e-17	contig_0017508	-1.44481	-0.530881	7.38401e-05	Myc proto-oncogene protein
negative regulation of cell death	GO:0043066;GO:0043069;GO:0060548	3	0.997987	P22448	9.87423e-140	contig_0030424	-1.33032	-0.411772	0.0321004	Retinoic acid receptor beta
negative regulation of cell death	GO:0043066;GO:0043069;GO:0060548	3	0.997987	B1WAX6	1.67042e-37	contig_0011143	1.4177	0.503557	0.00738452	Fructose-2,6-bisphosphatase TIGAR
negative regulation of cell death	GO:0043066;GO:0043069;GO:0060548	3	0.997987	Q8BX02	6.12516e-10	contig_0018140	-1.78522	-0.836105	0.0487111	KN motif and ankyrin repeat domain-containing protein 2
negative regulation of cell death	GO:0043066;GO:0043069;GO:0060548	3	0.997987	Q9QYS1	3.35139e-104	contig_0022780	-1.42813	-0.514125	0.00541928	Protein Wnt-16
negative regulation of cell death	GO:0043066;GO:0043069;GO:0060548	3	0.997987	Q7M6Y2	5.40091e-39	contig_0005981	-1.37287	-0.45719	0.00240862	Transcription factor SOX-11
positive regulation of axon extension	GO:0045773	2	0.8871	O09118	1.96772e-54	contig_0011035	-1.32776	-0.408991	0.0132129	Netrin-1
RNA biosynthetic process	GO:0032774;GO:0006351	2	0.877481	P09884	0	contig_0010394	-2.36385	-1.24114	8.08215e-11	DNA polymerase alpha catalytic subunit
RNA biosynthetic process	GO:0032774;GO:0006351	2	0.877481	Q14181	4.45562e-148	contig_0010074	-2.1295	-1.09051	0.00206919	DNA polymerase alpha subunit B
RNA biosynthetic process	GO:0032774;GO:0006351	2	0.877481	Q9DE46	1.32016e-98	contig_0018289	-2.11986	-1.08397	1.89982e-05	DNA polymerase alpha catalytic subunit
RNA biosynthetic process	GO:0032774;GO:0006351	2	0.877481	A2AKX3	3.07091e-78	contig_0004818	-1.35623	-0.439606	0.0186788	Probable helicase senataxin
RNA biosynthetic process	GO:0032774;GO:0006351	2	0.877481	Q6FRT2	9.43989e-10	contig_0012510	-2.26818	-1.18154	0.0330064	Glucose-repressible alcohol dehydrogenase transcriptional effector
RNA biosynthetic process	GO:0032774;GO:0006351	2	0.877481	O60264	0	contig_0003127	-1.92877	-0.947682	6.50916e-13	SWI/SNF-related matrix-associated actin-dependent regulator of chromatin subfamily A member 5
RNA biosynthetic process	GO:0032774;GO:0006351	2	0.877481	Q7TQK0	3.71103e-26	contig_0000679	1.397	0.482332	0.00171543	Cyclin-T2
RNA biosynthetic process	GO:0032774;GO:0006351	2	0.877481	Q08874	1.60085e-52	contig_0005523	1.47912	0.564741	0.00116018	Microphthalmia-associated transcription factor
RNA biosynthetic process	GO:0032774;GO:0006351	2	0.877481	P35659	3.73127e-14	contig_0010534	-1.53412	-0.617409	6.36754e-06	Protein DEK
G-protein coupled receptor signaling pathway, coupled to cyclic nucleotide second messenger	GO:0007188;GO:0007187;GO:0007189	2	0.539906	P30939	5.50663e-29	contig_0003989	2.84163	1.50672	9.41273e-06	5-hydroxytryptamine receptor 1F
G-protein coupled receptor signaling pathway, coupled to cyclic nucleotide second messenger	GO:0007188;GO:0007187;GO:0007189	2	0.539906	Q8WN93	3.87036e-42	contig_0019885	-1.47778	-0.563427	0.0357526	Calcitonin gene-related peptide type 1 receptor
G-protein coupled receptor signaling pathway, coupled to cyclic nucleotide second messenger	GO:0007188;GO:0007187;GO:0007189	2	0.539906	P79393	8.62877e-24	contig_0013389	3.49994	1.80733	0.00542426	Prostacyclin receptor
G-protein coupled receptor signaling pathway, coupled to cyclic nucleotide second messenger	GO:0007188;GO:0007187;GO:0007189	2	0.539906	P11617	5.7009e-26	contig_0000466	1.84383	0.882709	0.00135488	Adenosine receptor A2a
regulation of gastrulation	GO:0010470	2	0.877481	Q8C0Y1	3.84088e-35	contig_0003808	-1.40569	-0.49128	0.00115156	Homeobox protein TGIF2
regulation of gastrulation	GO:0010470	2	0.877481	Q60769	0.000581136	contig_0012991	1.4882	0.573567	0.000330888	Tumor necrosis factor alpha-induced protein 3
regulation of gastrulation	GO:0010470	2	0.877481	Q61090	1.03303e-13	contig_0000189	-1.5371	-0.620213	0.000642826	Frizzled-7
positive regulation of neuron death	GO:0043525;GO:1901216	4	0.935052	Q9WUU7	7.08954e-70	contig_0013816	1.46322	0.549151	0.00639684	Cathepsin Z
positive regulation of neuron death	GO:0043525;GO:1901216	4	0.935052	Q9Z0X1	1.38643e-95	contig_0013247	-1.41256	-0.498316	0.0114288	Apoptosis-inducing factor 1, mitochondrial
positive regulation of neuron death	GO:0043525;GO:1901216	4	0.935052	O08529	5.11546e-102	contig_0009843	-1.95674	-0.968454	1.31652e-07	Calpain-2 catalytic subunit
positive regulation of tissue remodeling	GO:0034105	5	0.67842	Q3U145	4.17297e-45	contig_0000046	1.48994	0.575257	4.41106e-05	Transmembrane protein 64
regulation of phosphorus metabolic process	GO:0001932;GO:0031399;GO:0042325;GO:0019220;GO:0051174	3	0.877481	O08623	5.18596e-15	contig_0001224	1.30475	0.38377	0.0196607	Sequestosome-1
regulation of phosphorus metabolic process	GO:0001932;GO:0031399;GO:0042325;GO:0019220;GO:0051174	3	0.877481	P05019	0.00115776	contig_0037611	2.92209	1.547	3.20388e-09	Insulin-like growth factor I
regulation of phosphorus metabolic process	GO:0001932;GO:0031399;GO:0042325;GO:0019220;GO:0051174	3	0.877481	Q07969	2.79312e-81	contig_0035805	2.41496	1.272	0	Platelet glycoprotein 4
regulation of phosphorus metabolic process	GO:0001932;GO:0031399;GO:0042325;GO:0019220;GO:0051174	3	0.877481	Q99MQ3	1.61344e-76	contig_0003161	1.29411	0.371962	0.0142338	Serine/threonine-protein kinase PINK1, mitochondrial
regulation of phosphorus metabolic process	GO:0001932;GO:0031399;GO:0042325;GO:0019220;GO:0051174	3	0.877481	P11530	0	contig_0010552	-1.28969	-0.367026	0.0319554	Dystrophin
regulation of phosphorus metabolic process	GO:0001932;GO:0031399;GO:0042325;GO:0019220;GO:0051174	3	0.877481	P48768	4.11178e-70	contig_0012495	-1.32626	-0.407363	0.00314198	Sodium/calcium exchanger 2
regulation of phosphorus metabolic process	GO:0001932;GO:0031399;GO:0042325;GO:0019220;GO:0051174	3	0.877481	Q9UPR5	1.11112e-45	contig_0032926	-1.41697	-0.502804	0.0317377	Sodium/calcium exchanger 2
regulation of phosphorus metabolic process	GO:0001932;GO:0031399;GO:0042325;GO:0019220;GO:0051174	3	0.877481	Q99623	7.36238e-122	contig_0007050	-1.38794	-0.472945	0.00165157	Prohibitin-2
regulation of phosphorus metabolic process	GO:0001932;GO:0031399;GO:0042325;GO:0019220;GO:0051174	3	0.877481	P04792	0.000147785	contig_0026480	2.6692	1.41641	0.00140011	Heat shock protein beta-1
regulation of phosphorus metabolic process	GO:0001932;GO:0031399;GO:0042325;GO:0019220;GO:0051174	3	0.877481	P35443	1.49603e-105	contig_0026473	-1.48322	-0.568728	0.0302294	Thrombospondin-4
regulation of phosphorus metabolic process	GO:0001932;GO:0031399;GO:0042325;GO:0019220;GO:0051174	3	0.877481	Q99JY8	1.71851e-41	contig_0008339	-2.17829	-1.1232	0.0454227	Phospholipid phosphatase 3
regulation of phosphorus metabolic process	GO:0001932;GO:0031399;GO:0042325;GO:0019220;GO:0051174	3	0.877481	Q07139	0	contig_0006827	-1.48908	-0.574425	0.00099911	Protein ECT2
regulation of phosphorus metabolic process	GO:0001932;GO:0031399;GO:0042325;GO:0019220;GO:0051174	3	0.877481	P51638	1.00364e-17	contig_0047770	-2.53654	-1.34286	7.20883e-05	Caveolin-3
regulation of phosphorus metabolic process	GO:0001932;GO:0031399;GO:0042325;GO:0019220;GO:0051174	3	0.877481	Q5T9C9	3.26581e-51	contig_0036116	1.57132	0.651974	0.0117376	Phosphatidylinositol 4-phosphate 5-kinase-like protein 1
regulation of phosphorus metabolic process	GO:0001932;GO:0031399;GO:0042325;GO:0019220;GO:0051174	3	0.877481	Q9IA05	0	contig_0011044	-1.35088	-0.433904	0.00258622	Frizzled-4
regulation of phosphorus metabolic process	GO:0001932;GO:0031399;GO:0042325;GO:0019220;GO:0051174	3	0.877481	Q8C4U3	2.38007e-51	contig_0028892	-1.37449	-0.458893	0.0125964	Secreted frizzled-related protein 1
regulation of phosphorus metabolic process	GO:0001932;GO:0031399;GO:0042325;GO:0019220;GO:0051174	3	0.877481	P81623	6.87927e-47	contig_0017104	-1.6472	-0.720013	0.00034872	Endoplasmic reticulum resident protein 29
regulation of phosphorus metabolic process	GO:0001932;GO:0031399;GO:0042325;GO:0019220;GO:0051174	3	0.877481	Q63787	9.08306e-116	contig_0001898	-1.42303	-0.508967	0.000765666	Phosphatidylinositol 3-kinase regulatory subunit alpha
regulation of phosphorus metabolic process	GO:0001932;GO:0031399;GO:0042325;GO:0019220;GO:0051174	3	0.877481	P41241	1.00609e-21	contig_0013327	-1.36887	-0.452985	0.0394576	Tyrosine-protein kinase CSK
regulation of phosphorus metabolic process	GO:0001932;GO:0031399;GO:0042325;GO:0019220;GO:0051174	3	0.877481	Q07832	0	contig_0007725	-1.3285	-0.409797	0.00889268	Serine/threonine-protein kinase PLK1
regulation of phosphorus metabolic process	GO:0001932;GO:0031399;GO:0042325;GO:0019220;GO:0051174	3	0.877481	Q99996	9.03025e-16	contig_0013393	-1.29698	-0.375152	0.0125136	A-kinase anchor protein 9
regulation of phosphorus metabolic process	GO:0001932;GO:0031399;GO:0042325;GO:0019220;GO:0051174	3	0.877481	P39963	3.28571e-94	contig_0007261	-1.31447	-0.394485	0.0403177	G2/mitotic-specific cyclin-B3
regulation of phosphorus metabolic process	GO:0001932;GO:0031399;GO:0042325;GO:0019220;GO:0051174	3	0.877481	P17676	4.20478e-16	contig_0002315	1.48174	0.56729	0.000109823	CCAAT/enhancer-binding protein beta
regulation of phosphorus metabolic process	GO:0001932;GO:0031399;GO:0042325;GO:0019220;GO:0051174	3	0.877481	O00418	3.10281e-113	contig_0001290	1.40664	0.492253	0.000671759	Eukaryotic elongation factor 2 kinase
regulation of phosphorus metabolic process	GO:0001932;GO:0031399;GO:0042325;GO:0019220;GO:0051174	3	0.877481	Q61316	0	contig_0007566	-1.3264	-0.407516	0.0153121	Heat shock 70 kDa protein 4
regulation of phosphorus metabolic process	GO:0001932;GO:0031399;GO:0042325;GO:0019220;GO:0051174	3	0.877481	Q9ESS0	1.94158e-87	contig_0008435	-1.30513	-0.384189	0.0158331	Dual specificity protein phosphatase 10
regulation of phosphorus metabolic process	GO:0001932;GO:0031399;GO:0042325;GO:0019220;GO:0051174	3	0.877481	A0A0G2K344	0	contig_0000681	1.29177	0.369347	0.0164958	Phosphatidylinositol 4,5-bisphosphate 3-kinase catalytic subunit alpha isoform
regulation of phosphorus metabolic process	GO:0001932;GO:0031399;GO:0042325;GO:0019220;GO:0051174	3	0.877481	O95429	1.95242e-14	contig_0011068	1.35688	0.440298	0.0146993	BAG family molecular chaperone regulator 4
regulation of phosphorus metabolic process	GO:0001932;GO:0031399;GO:0042325;GO:0019220;GO:0051174	3	0.877481	O76093	7.20758e-06	contig_0014474	-1.37819	-0.462774	0.00527367	Fibroblast growth factor 18
regulation of phosphorus metabolic process	GO:0001932;GO:0031399;GO:0042325;GO:0019220;GO:0051174	3	0.877481	Q60769	0.000581136	contig_0012991	1.4882	0.573567	0.000330888	Tumor necrosis factor alpha-induced protein 3
regulation of phosphorus metabolic process	GO:0001932;GO:0031399;GO:0042325;GO:0019220;GO:0051174	3	0.877481	E2RYF8	2.24508e-94	contig_0005953	-1.41554	-0.501356	0.00772046	Targeting protein for Xklp2 homolog
regulation of phosphorus metabolic process	GO:0001932;GO:0031399;GO:0042325;GO:0019220;GO:0051174	3	0.877481	P48317	1.34768e-12	contig_0013406	2.56639	1.35974	0	Growth arrest and DNA damage-inducible protein GADD45 alpha
regulation of phosphorus metabolic process	GO:0001932;GO:0031399;GO:0042325;GO:0019220;GO:0051174	3	0.877481	O08648	4.90782e-135	contig_0020044	-1.39053	-0.475635	0.0217154	Mitogen-activated protein kinase kinase kinase 4
regulation of phosphorus metabolic process	GO:0001932;GO:0031399;GO:0042325;GO:0019220;GO:0051174	3	0.877481	Q14318	7.77532e-42	contig_0000262	-1.52141	-0.605407	0.00561933	Peptidyl-prolyl cis-trans isomerase FKBP8
regulation of phosphorus metabolic process	GO:0001932;GO:0031399;GO:0042325;GO:0019220;GO:0051174	3	0.877481	Q13423	0	contig_0001690	-1.32726	-0.408451	0.0130283	NAD(P) transhydrogenase, mitochondrial
regulation of phosphorus metabolic process	GO:0001932;GO:0031399;GO:0042325;GO:0019220;GO:0051174	3	0.877481	Q94545	1.25243e-169	contig_0014747	-1.58733	-0.666604	0.0165824	Set1/Ash2 histone methyltransferase complex subunit ASH2
regulation of phosphorus metabolic process	GO:0001932;GO:0031399;GO:0042325;GO:0019220;GO:0051174	3	0.877481	Q6QI06	0	contig_0006108	-1.25601	-0.328852	0.0312477	Rapamycin-insensitive companion of mTOR
regulation of phosphorus metabolic process	GO:0001932;GO:0031399;GO:0042325;GO:0019220;GO:0051174	3	0.877481	P61964	0	contig_0003845	-1.33069	-0.412174	0.0269095	WD repeat-containing protein 5
regulation of phosphorus metabolic process	GO:0001932;GO:0031399;GO:0042325;GO:0019220;GO:0051174	3	0.877481	Q9WVM7	1.24506e-53	contig_0011490	-1.87351	-0.905747	0.000415118	Aminoacyl tRNA synthase complex-interacting multifunctional protein 2
regulation of phosphorus metabolic process	GO:0001932;GO:0031399;GO:0042325;GO:0019220;GO:0051174	3	0.877481	Q8N300	1.64656e-06	contig_0039718	-1.46866	-0.554496	0.0277736	Small vasohibin-binding protein
regulation of phosphorus metabolic process	GO:0001932;GO:0031399;GO:0042325;GO:0019220;GO:0051174	3	0.877481	O14757	4.64243e-126	contig_0015040	-1.66061	-0.731716	0.00907072	Serine/threonine-protein kinase Chk1
regulation of phosphorus metabolic process	GO:0001932;GO:0031399;GO:0042325;GO:0019220;GO:0051174	3	0.877481	Q6ZQ88	0	contig_0000842	-1.46603	-0.551916	0.000739178	Lysine-specific histone demethylase 1A
regulation of phosphorus metabolic process	GO:0001932;GO:0031399;GO:0042325;GO:0019220;GO:0051174	3	0.877481	Q6DDA3	1.75874e-17	contig_0001925	-1.44236	-0.528428	0.0161441	COP9 signalosome complex subunit 9
regulation of phosphorus metabolic process	GO:0001932;GO:0031399;GO:0042325;GO:0019220;GO:0051174	3	0.877481	Q01105	2.01198e-74	contig_0004848	-1.49174	-0.576997	6.86704e-06	Protein SET
regulation of phosphorus metabolic process	GO:0001932;GO:0031399;GO:0042325;GO:0019220;GO:0051174	3	0.877481	Q7SX99	0	contig_0006101	-1.37635	-0.46085	0.0226155	Fumarate hydratase, mitochondrial
regulation of phosphorus metabolic process	GO:0001932;GO:0031399;GO:0042325;GO:0019220;GO:0051174	3	0.877481	Q7YQM4	1.49972e-170	contig_0005039	-1.36649	-0.450479	0.00135763	Transcriptional regulator ATRX
regulation of phosphorus metabolic process	GO:0001932;GO:0031399;GO:0042325;GO:0019220;GO:0051174	3	0.877481	Q9CQV8	7.68532e-71	contig_0000782	-1.26933	-0.344067	0.00771161	14-3-3 protein beta/alpha
regulation of phosphorus metabolic process	GO:0001932;GO:0031399;GO:0042325;GO:0019220;GO:0051174	3	0.877481	P97784	0	contig_0007958	-1.72003	-0.782432	4.18089e-10	Cryptochrome-1
regulation of phosphorus metabolic process	GO:0001932;GO:0031399;GO:0042325;GO:0019220;GO:0051174	3	0.877481	Q6YGZ5	1.69322e-176	contig_0025600	1.66759	0.737762	3.67883e-05	Aryl hydrocarbon receptor nuclear translocator-like protein 1
regulation of phosphorus metabolic process	GO:0001932;GO:0031399;GO:0042325;GO:0019220;GO:0051174	3	0.877481	P97494	0	contig_0008603	2.22741	1.15537	0	Glutamate--cysteine ligase catalytic subunit
regulation of phosphorus metabolic process	GO:0001932;GO:0031399;GO:0042325;GO:0019220;GO:0051174	3	0.877481	Q8IYD8	0	contig_0016500	-1.34759	-0.430383	0.032846	Fanconi anemia group M protein
regulation of phosphorus metabolic process	GO:0001932;GO:0031399;GO:0042325;GO:0019220;GO:0051174	3	0.877481	Q80W54	0	contig_0011226	-1.37358	-0.457938	0.0153859	CAAX prenyl protease 1 homolog
regulation of phosphorus metabolic process	GO:0001932;GO:0031399;GO:0042325;GO:0019220;GO:0051174	3	0.877481	A2AJ77	6.90783e-97	contig_0036059	-4.14907	-2.05279	0.0368013	PR domain zinc finger protein 12
regulation of phosphorus metabolic process	GO:0001932;GO:0031399;GO:0042325;GO:0019220;GO:0051174	3	0.877481	Q5RBN9	6.02964e-105	contig_0007794	1.31414	0.394113	0.00685931	Transcriptional adapter 2-beta >gi|166225686|sp|Q86TJ2.2|TAD2B_HUMAN Transcriptional adapter 2-beta
regulation of phosphorus metabolic process	GO:0001932;GO:0031399;GO:0042325;GO:0019220;GO:0051174	3	0.877481	Q9UNE0	4.64234e-06	contig_0021251	1.81317	0.858514	1.43129e-10	Tumor necrosis factor receptor superfamily member EDAR
regulation of phosphorus metabolic process	GO:0001932;GO:0031399;GO:0042325;GO:0019220;GO:0051174	3	0.877481	Q0III9	1.47631e-09	contig_0022662	-2.04046	-1.02889	0	Alpha-actinin-3
regulation of phosphorus metabolic process	GO:0001932;GO:0031399;GO:0042325;GO:0019220;GO:0051174	3	0.877481	O08644	0.000337038	contig_0033560	1.70987	0.773888	5.61856e-07	Ephrin type-B receptor 6
regulation of phosphorus metabolic process	GO:0001932;GO:0031399;GO:0042325;GO:0019220;GO:0051174	3	0.877481	Q9NQC7	1.57135e-161	contig_0001784	1.34092	0.423226	0.00396782	Ubiquitin carboxyl-terminal hydrolase CYLD
regulation of phosphorus metabolic process	GO:0001932;GO:0031399;GO:0042325;GO:0019220;GO:0051174	3	0.877481	O35864	0	contig_0001207	-1.36088	-0.444544	0.0268979	COP9 signalosome complex subunit 5
regulation of phosphorus metabolic process	GO:0001932;GO:0031399;GO:0042325;GO:0019220;GO:0051174	3	0.877481	P28749	0	contig_0001702	-1.37158	-0.455839	0.002126	Retinoblastoma-like protein 1
regulation of phosphorus metabolic process	GO:0001932;GO:0031399;GO:0042325;GO:0019220;GO:0051174	3	0.877481	Q2TBS4	1.69368e-23	contig_0028511	-1.50266	-0.587521	0.00257792	Protein pitchfork
regulation of phosphorus metabolic process	GO:0001932;GO:0031399;GO:0042325;GO:0019220;GO:0051174	3	0.877481	P02599	1.89364e-29	contig_0035468	-1.88721	-0.916254	0.00367146	Calmodulin
regulation of phosphorus metabolic process	GO:0001932;GO:0031399;GO:0042325;GO:0019220;GO:0051174	3	0.877481	P54254	1.03683e-43	contig_0005921	-1.2779	-0.353779	0.0192351	Ataxin-1
regulation of phosphorus metabolic process	GO:0001932;GO:0031399;GO:0042325;GO:0019220;GO:0051174	3	0.877481	Q9QYS1	3.35139e-104	contig_0022780	-1.42813	-0.514125	0.00541928	Protein Wnt-16
regulation of phosphorus metabolic process	GO:0001932;GO:0031399;GO:0042325;GO:0019220;GO:0051174	3	0.877481	E9PVA8	0	contig_0006327	-1.29275	-0.37044	0.0370682	eIF-2-alpha kinase activator GCN1
regulation of phosphorus metabolic process	GO:0001932;GO:0031399;GO:0042325;GO:0019220;GO:0051174	3	0.877481	Q61090	1.03303e-13	contig_0000189	-1.5371	-0.620213	0.000642826	Frizzled-7
regulation of phosphorus metabolic process	GO:0001932;GO:0031399;GO:0042325;GO:0019220;GO:0051174	3	0.877481	Q9BRT2	1.45593e-13	contig_0021731	-1.96743	-0.976313	0.011307	Ubiquinol-cytochrome-c reductase complex assembly factor 2
regulation of phosphorus metabolic process	GO:0001932;GO:0031399;GO:0042325;GO:0019220;GO:0051174	3	0.877481	P49033	5.65983e-17	contig_0017508	-1.44481	-0.530881	7.38401e-05	Myc proto-oncogene protein
regulation of phosphorus metabolic process	GO:0001932;GO:0031399;GO:0042325;GO:0019220;GO:0051174	3	0.877481	P60519	2.93091e-54	contig_0003259	1.28176	0.358124	0.0201912	Gamma-aminobutyric acid receptor-associated protein-like 2
regulation of phosphorus metabolic process	GO:0001932;GO:0031399;GO:0042325;GO:0019220;GO:0051174	3	0.877481	Q8CCN5	0	contig_0006630	1.30641	0.385607	0.0170276	Breast carcinoma-amplified sequence 3 homolog
regulation of phosphorus metabolic process	GO:0001932;GO:0031399;GO:0042325;GO:0019220;GO:0051174	3	0.877481	O08529	5.11546e-102	contig_0009843	-1.95674	-0.968454	1.31652e-07	Calpain-2 catalytic subunit
regulation of phosphorus metabolic process	GO:0001932;GO:0031399;GO:0042325;GO:0019220;GO:0051174	3	0.877481	Q6TUG0	1.40318e-62	contig_0002681	-1.53127	-0.614729	0.0147668	DnaJ homolog subfamily B member 11
regulation of phosphorus metabolic process	GO:0001932;GO:0031399;GO:0042325;GO:0019220;GO:0051174	3	0.877481	Q96T88	1.95557e-40	contig_0023224	-3.08774	-1.62655	0.026386	E3 ubiquitin-protein ligase UHRF1
regulation of phosphorus metabolic process	GO:0001932;GO:0031399;GO:0042325;GO:0019220;GO:0051174	3	0.877481	Q8BK67	8.92913e-167	contig_0010375	-1.50141	-0.586319	2.75474e-07	Protein RCC2
regulation of phosphorus metabolic process	GO:0001932;GO:0031399;GO:0042325;GO:0019220;GO:0051174	3	0.877481	Q9JJ00	2.24771e-27	contig_0045944	1.54073	0.62361	0.000762281	Phospholipid scramblase 1
regulation of phosphorus metabolic process	GO:0001932;GO:0031399;GO:0042325;GO:0019220;GO:0051174	3	0.877481	P07483	1.91701e-15	contig_0039115	61.6722	5.94655	0	Fatty acid-binding protein, heart
regulation of phosphorus metabolic process	GO:0001932;GO:0031399;GO:0042325;GO:0019220;GO:0051174	3	0.877481	Q13976	0	contig_0001629	-1.46125	-0.547203	6.05245e-05	cGMP-dependent protein kinase 1
regulation of phosphorus metabolic process	GO:0001932;GO:0031399;GO:0042325;GO:0019220;GO:0051174	3	0.877481	O95433	2.50541e-98	contig_0008073	1.73065	0.791316	0.000583198	Activator of 90 kDa heat shock protein ATPase homolog 1
regulation of phosphorus metabolic process	GO:0001932;GO:0031399;GO:0042325;GO:0019220;GO:0051174	3	0.877481	Q6P4F7	4.40341e-34	contig_0015435	-1.35576	-0.4391	0.0185886	Rho GTPase-activating protein 11A
regulation of phosphorus metabolic process	GO:0001932;GO:0031399;GO:0042325;GO:0019220;GO:0051174	3	0.877481	Q3U145	4.17297e-45	contig_0000046	1.48994	0.575257	4.41106e-05	Transmembrane protein 64
cell cycle phase transition	GO:0000086;GO:0044772;GO:0044839;GO:0044770	2	0.306225	Q07832	0	contig_0007725	-1.3285	-0.409797	0.00889268	Serine/threonine-protein kinase PLK1
cell cycle phase transition	GO:0000086;GO:0044772;GO:0044839;GO:0044770	2	0.306225	O75665	1.7623e-65	contig_0005945	-1.44712	-0.533187	0.00539882	Oral-facial-digital syndrome 1 protein
cell cycle phase transition	GO:0000086;GO:0044772;GO:0044839;GO:0044770	2	0.306225	Q66GS9	2.1008e-138	contig_0004420	-1.63045	-0.705273	1.69514e-07	Centrosomal protein of 135 kDa
cell cycle phase transition	GO:0000086;GO:0044772;GO:0044839;GO:0044770	2	0.306225	Q99996	9.03025e-16	contig_0013393	-1.29698	-0.375152	0.0125136	A-kinase anchor protein 9
cell cycle phase transition	GO:0000086;GO:0044772;GO:0044839;GO:0044770	2	0.306225	P48317	1.34768e-12	contig_0013406	2.56639	1.35974	0	Growth arrest and DNA damage-inducible protein GADD45 alpha
cell cycle phase transition	GO:0000086;GO:0044772;GO:0044839;GO:0044770	2	0.306225	Q63699	1.43009e-154	contig_0002880	-1.5756	-0.655899	0.000193158	Cyclin-dependent kinase 2
cell cycle phase transition	GO:0000086;GO:0044772;GO:0044839;GO:0044770	2	0.306225	Q8BSK8	0	contig_0004091	1.5535	0.635519	3.5289e-06	Ribosomal protein S6 kinase beta-1
cell cycle phase transition	GO:0000086;GO:0044772;GO:0044839;GO:0044770	2	0.306225	P53351	3.68476e-149	contig_0010137	-1.43329	-0.519332	0.000334935	Serine/threonine-protein kinase PLK2
cell cycle phase transition	GO:0000086;GO:0044772;GO:0044839;GO:0044770	2	0.306225	P39963	3.28571e-94	contig_0007261	-1.31447	-0.394485	0.0403177	G2/mitotic-specific cyclin-B3
cell cycle phase transition	GO:0000086;GO:0044772;GO:0044839;GO:0044770	2	0.306225	P18754	3.26924e-124	contig_0006965	-1.52397	-0.607831	0.00168501	Regulator of chromosome condensation
cell cycle phase transition	GO:0000086;GO:0044772;GO:0044839;GO:0044770	2	0.306225	O00716	5.76783e-89	contig_0016200	-1.97614	-0.982684	6.7001e-06	Transcription factor E2F3
cell cycle phase transition	GO:0000086;GO:0044772;GO:0044839;GO:0044770	2	0.306225	Q9WVF7	0	contig_0006400	-1.86273	-0.897416	8.57239e-08	DNA polymerase epsilon catalytic subunit A
cell cycle phase transition	GO:0000086;GO:0044772;GO:0044839;GO:0044770	2	0.306225	Q9Z0H0	2.90563e-107	contig_0025964	-1.79699	-0.845579	0.00148363	Cell division cycle 7-related protein kinase
negative regulation of epithelial cell proliferation	GO:0050680	3	0.877481	Q61371	0	contig_0015919	1.40197	0.48746	0.00675731	Intraflagellar transport protein 88 homolog
negative regulation of epithelial cell proliferation	GO:0050680	3	0.877481	Q01721	4.56007e-10	contig_0017404	-1.38991	-0.474996	0.000376837	Growth arrest-specific protein 1
negative regulation of epithelial cell proliferation	GO:0050680	3	0.877481	Q99623	7.36238e-122	contig_0007050	-1.38794	-0.472945	0.00165157	Prohibitin-2
negative regulation of epithelial cell proliferation	GO:0050680	3	0.877481	Q8C4U3	2.38007e-51	contig_0028892	-1.37449	-0.458893	0.0125964	Secreted frizzled-related protein 1
negative regulation of epithelial cell proliferation	GO:0050680	3	0.877481	Q9ESS0	1.94158e-87	contig_0008435	-1.30513	-0.384189	0.0158331	Dual specificity protein phosphatase 10
regulation of water loss via skin	GO:0061436;GO:0033561	2	0.67842	Q9NR63	1.88953e-34	contig_0043654	-4.5952	-2.20013	2.41921e-08	Cytochrome P450 26B1
regulation of water loss via skin	GO:0061436;GO:0033561	2	0.67842	Q3T1H8	8.69786e-07	contig_0024876	6.96067	2.79923	0	Transmembrane protein 79
regulation of water loss via skin	GO:0061436;GO:0033561	2	0.67842	Q2LAM0	4.59096e-82	contig_0002743	1.4013	0.48677	0.000874861	Fatty acid 2-hydroxylase
adipose tissue development	GO:0060612	2	0.0714829	A0A0G2K344	0	contig_0000681	1.29177	0.369347	0.0164958	Phosphatidylinositol 4,5-bisphosphate 3-kinase catalytic subunit alpha isoform
adipose tissue development	GO:0060612	2	0.0714829	Q5FVJ6	1.59102e-62	contig_0022529	1.59476	0.673342	0.0116931	Seipin
adipose tissue development	GO:0060612	2	0.0714829	P97363	0	contig_0013234	1.47641	0.562089	6.23007e-05	Serine palmitoyltransferase 2
positive regulation of lipase activity	GO:0010518;GO:0010517;GO:0060193	7	0.877481	Q99623	7.36238e-122	contig_0007050	-1.38794	-0.472945	0.00165157	Prohibitin-2
kidney morphogenesis	GO:0060993	3	0.877481	Q6DRC3	7.54039e-113	contig_0021065	2.12785	1.0894	3.25e-08	UPF0769 protein C21orf59 homolog
kidney morphogenesis	GO:0060993	3	0.877481	Q80W54	0	contig_0011226	-1.37358	-0.457938	0.0153859	CAAX prenyl protease 1 homolog
multi-organism behavior	GO:0033057;GO:0044705;GO:0019098;GO:0051705	2	0.877481	Q05754	1.64873e-33	contig_0009420	2.98959	1.57995	0	Dopamine beta-hydroxylase
multi-organism behavior	GO:0033057;GO:0044705;GO:0019098;GO:0051705	2	0.877481	Q99719	1.09618e-144	contig_0026850	-1.38604	-0.470967	0.000738315	Septin-5
multi-organism behavior	GO:0033057;GO:0044705;GO:0019098;GO:0051705	2	0.877481	P54254	1.03683e-43	contig_0005921	-1.2779	-0.353779	0.0192351	Ataxin-1
DNA-dependent DNA replication	GO:0006261	4	0.179637	Q9D0F6	1.93256e-168	contig_0009535	-2.26543	-1.17979	0.00186016	Replication factor C subunit 5
DNA-dependent DNA replication	GO:0006261	4	0.179637	Q2TBV1	8.47106e-126	contig_0017438	-2.51457	-1.33031	5.77005e-05	Replication factor C subunit 3
DNA-dependent DNA replication	GO:0006261	4	0.179637	P54358	0	contig_0004933	-1.46974	-0.55556	0.0170861	DNA polymerase delta catalytic subunit
DNA-dependent DNA replication	GO:0006261	4	0.179637	Q803A6	1.08146e-142	contig_0015285	-2.18413	-1.12706	0.000226773	Mini-chromosome maintenance complex-binding protein
NAD metabolic process	GO:0019674;GO:0009435;GO:0019359;GO:0019363;GO:0072525	2	0.877481	P40925	5.69929e-132	contig_0004866	-1.32937	-0.410743	0.00348696	Malate dehydrogenase, cytoplasmic
NAD metabolic process	GO:0019674;GO:0009435;GO:0019359;GO:0019363;GO:0072525	2	0.877481	Q9DCN1	4.94585e-70	contig_0011568	1.34827	0.431107	0.0163396	Peroxisomal NADH pyrophosphatase NUDT12
regulation of protein deacetylation	GO:0031063;GO:0090311	5	0.67842	Q99MQ3	1.61344e-76	contig_0003161	1.29411	0.371962	0.0142338	Serine/threonine-protein kinase PINK1, mitochondrial
reactive oxygen species metabolic process	GO:0072593	2	0.311066	P04040	9.93194e-57	contig_0020106	1.34657	0.429284	0.0179592	Catalase
reactive oxygen species metabolic process	GO:0072593	2	0.311066	O08807	2.45724e-125	contig_0021729	-1.57586	-0.656139	0.0133991	Peroxiredoxin-4
reactive oxygen species metabolic process	GO:0072593	2	0.311066	Q9Y6P5	2.80271e-134	contig_0002425	1.37525	0.459689	0.0148245	Sestrin-1
reactive oxygen species metabolic process	GO:0072593	2	0.311066	Q9R0H0	4.03273e-139	contig_0037095	5.90189	2.56118	5.33388e-08	Peroxisomal acyl-coenzyme A oxidase 1
reactive oxygen species metabolic process	GO:0072593	2	0.311066	P07872	1.39646e-168	contig_0004121	-1.53767	-0.620741	0.00511036	Peroxisomal acyl-coenzyme A oxidase 1
reactive oxygen species metabolic process	GO:0072593	2	0.311066	Q13423	0	contig_0001690	-1.32726	-0.408451	0.0130283	NAD(P) transhydrogenase, mitochondrial
reactive oxygen species metabolic process	GO:0072593	2	0.311066	Q3SZP5	0	contig_0013296	1.37574	0.460205	0.00573262	Peroxisomal acyl-coenzyme A oxidase 1
reactive oxygen species metabolic process	GO:0072593	2	0.311066	Q8HYL8	3.82552e-67	contig_0044745	2.98635	1.57839	1.16617e-05	Peroxisomal acyl-coenzyme A oxidase 1
reactive oxygen species metabolic process	GO:0072593	2	0.311066	Q9PWF7	5.83857e-56	contig_0001878	1.34022	0.422472	0.00316248	Catalase
neurotransmitter transport	GO:0001505;GO:0006836	3	0.877481	Q91Z79	0.0418587	contig_0020574	-1.73729	-0.796837	0.0244084	Liprin-alpha-3
neurotransmitter transport	GO:0001505;GO:0006836	3	0.877481	Q05329	1.33376e-135	contig_0027052	-4.69154	-2.23006	0.00034872	Glutamate decarboxylase 2
neurotransmitter transport	GO:0001505;GO:0006836	3	0.877481	Q05754	1.64873e-33	contig_0009420	2.98959	1.57995	0	Dopamine beta-hydroxylase
neurotransmitter transport	GO:0001505;GO:0006836	3	0.877481	P18088	0	contig_0000525	1.46173	0.547678	7.86605e-05	Glutamate decarboxylase 1
peptidyl-threonine dephosphorylation	GO:0000188;GO:0035970	2	0.877481	Q9ESS0	1.94158e-87	contig_0008435	-1.30513	-0.384189	0.0158331	Dual specificity protein phosphatase 10
amide biosynthetic process	GO:0043604	2	0.436373	Q92056	9.30627e-24	contig_0031950	1.79955	0.847632	3.33155e-10	Acetylserotonin O-methyltransferase
amide biosynthetic process	GO:0043604	2	0.436373	P11530	0	contig_0010552	-1.28969	-0.367026	0.0319554	Dystrophin
amide biosynthetic process	GO:0043604	2	0.436373	P97494	0	contig_0008603	2.22741	1.15537	0	Glutamate--cysteine ligase catalytic subunit
amide biosynthetic process	GO:0043604	2	0.436373	P97363	0	contig_0013234	1.47641	0.562089	6.23007e-05	Serine palmitoyltransferase 2
DNA replication	GO:0006260	2	1.36485e-06	O89044	5.11857e-73	contig_0007232	-2.45705	-1.29693	0.000763265	DNA primase large subunit
DNA replication	GO:0006260	2	1.36485e-06	P09884	0	contig_0010394	-2.36385	-1.24114	8.08215e-11	DNA polymerase alpha catalytic subunit
DNA replication	GO:0006260	2	1.36485e-06	Q14181	4.45562e-148	contig_0010074	-2.1295	-1.09051	0.00206919	DNA polymerase alpha subunit B
DNA replication	GO:0006260	2	1.36485e-06	Q9DE46	1.32016e-98	contig_0018289	-2.11986	-1.08397	1.89982e-05	DNA polymerase alpha catalytic subunit
DNA replication	GO:0006260	2	1.36485e-06	Q9D0N7	1.73002e-104	contig_0000995	-1.54786	-0.630275	0.0155702	Chromatin assembly factor 1 subunit B
DNA replication	GO:0006260	2	1.36485e-06	Q09028	0	contig_0005431	-1.80005	-0.848041	1.07034e-06	Histone-binding protein RBBP4
DNA replication	GO:0006260	2	1.36485e-06	P07742	2.74848e-88	contig_0005766	-1.72995	-0.790727	0.000587894	Ribonucleoside-diphosphate reductase large subunit
DNA replication	GO:0006260	2	1.36485e-06	O14757	4.64243e-126	contig_0015040	-1.66061	-0.731716	0.00907072	Serine/threonine-protein kinase Chk1
DNA replication	GO:0006260	2	1.36485e-06	Q01105	2.01198e-74	contig_0004848	-1.49174	-0.576997	6.86704e-06	Protein SET
DNA replication	GO:0006260	2	1.36485e-06	Q32PJ3	0	contig_0002919	-2.2954	-1.19874	0.00326105	Origin recognition complex subunit 3
DNA replication	GO:0006260	2	1.36485e-06	Q9CZ15	4.47328e-75	contig_0004111	-2.04246	-1.03031	3.5289e-06	DNA replication complex GINS protein PSF1
DNA replication	GO:0006260	2	1.36485e-06	Q9D0F6	1.93256e-168	contig_0009535	-2.26543	-1.17979	0.00186016	Replication factor C subunit 5
DNA replication	GO:0006260	2	1.36485e-06	Q2TBV1	8.47106e-126	contig_0017438	-2.51457	-1.33031	5.77005e-05	Replication factor C subunit 3
DNA replication	GO:0006260	2	1.36485e-06	A7NS65	9.3609e-14	contig_0014480	1.66758	0.737757	5.91446e-05	Chaperone protein DnaJ
DNA replication	GO:0006260	2	1.36485e-06	Q7TQ20	2.29291e-143	contig_0007365	-1.49617	-0.581274	0.0355412	DnaJ homolog subfamily C member 2
DNA replication	GO:0006260	2	1.36485e-06	O75792	1.4925e-73	contig_0012672	-2.22863	-1.15616	0.0284592	Ribonuclease H2 subunit A
DNA replication	GO:0006260	2	1.36485e-06	P54358	0	contig_0004933	-1.46974	-0.55556	0.0170861	DNA polymerase delta catalytic subunit
DNA replication	GO:0006260	2	1.36485e-06	P35244	8.06434e-18	contig_0015194	-1.79996	-0.847968	0.000937612	Replication protein A 14 kDa subunit
DNA replication	GO:0006260	2	1.36485e-06	Q9WVF7	0	contig_0006400	-1.86273	-0.897416	8.57239e-08	DNA polymerase epsilon catalytic subunit A
DNA replication	GO:0006260	2	1.36485e-06	Q9QUG2	7.83986e-06	contig_0033545	-2.53504	-1.34201	0.0207746	DNA polymerase kappa
DNA replication	GO:0006260	2	1.36485e-06	Q803A6	1.08146e-142	contig_0015285	-2.18413	-1.12706	0.000226773	Mini-chromosome maintenance complex-binding protein
DNA replication	GO:0006260	2	1.36485e-06	Q6DRL4	3.05502e-24	contig_0013173	-1.36558	-0.449515	0.0273607	Treslin
fibroblast migration	GO:0010761	2	0.672527	Q8CHN6	1.70351e-176	contig_0001193	1.4165	0.502328	0.000755002	Sphingosine-1-phosphate lyase 1
regulation of cell death	GO:0042981;GO:0043067;GO:0010941	2	0.211556	P05019	0.00115776	contig_0037611	2.92209	1.547	3.20388e-09	Insulin-like growth factor I
regulation of cell death	GO:0042981;GO:0043067;GO:0010941	2	0.211556	Q01721	4.56007e-10	contig_0017404	-1.38991	-0.474996	0.000376837	Growth arrest-specific protein 1
regulation of cell death	GO:0042981;GO:0043067;GO:0010941	2	0.211556	Q05754	1.64873e-33	contig_0009420	2.98959	1.57995	0	Dopamine beta-hydroxylase
regulation of cell death	GO:0042981;GO:0043067;GO:0010941	2	0.211556	Q99MQ3	1.61344e-76	contig_0003161	1.29411	0.371962	0.0142338	Serine/threonine-protein kinase PINK1, mitochondrial
regulation of cell death	GO:0042981;GO:0043067;GO:0010941	2	0.211556	Q9QXE4	9.49031e-09	contig_0007152	1.3325	0.414139	0.00620497	Tumor protein p53-inducible nuclear protein 1
regulation of cell death	GO:0042981;GO:0043067;GO:0010941	2	0.211556	Q99623	7.36238e-122	contig_0007050	-1.38794	-0.472945	0.00165157	Prohibitin-2
regulation of cell death	GO:0042981;GO:0043067;GO:0010941	2	0.211556	A2AKX3	3.07091e-78	contig_0004818	-1.35623	-0.439606	0.0186788	Probable helicase senataxin
regulation of cell death	GO:0042981;GO:0043067;GO:0010941	2	0.211556	P04792	0.000147785	contig_0026480	2.6692	1.41641	0.00140011	Heat shock protein beta-1
regulation of cell death	GO:0042981;GO:0043067;GO:0010941	2	0.211556	Q2TA06	7.24261e-122	contig_0010263	-1.60631	-0.683748	0.00102165	Aurora kinase A
regulation of cell death	GO:0042981;GO:0043067;GO:0010941	2	0.211556	P97477	1.99839e-139	contig_0012303	-1.38901	-0.474062	0.021977	Aurora kinase A
regulation of cell death	GO:0042981;GO:0043067;GO:0010941	2	0.211556	P10071	2.02825e-98	contig_0013602	-1.40606	-0.491655	0.000616164	Transcriptional activator GLI3
regulation of cell death	GO:0042981;GO:0043067;GO:0010941	2	0.211556	Q9JHI9	5.7559e-55	contig_0040404	-1.82204	-0.865551	0.00693282	Solute carrier family 40 member 1
regulation of cell death	GO:0042981;GO:0043067;GO:0010941	2	0.211556	Q6MG49	5.72982e-52	contig_0005353	1.3182	0.398573	0.00468021	Large proline-rich protein BAG6
regulation of cell death	GO:0042981;GO:0043067;GO:0010941	2	0.211556	P20749	1.11793e-42	contig_0019421	1.40412	0.489667	0.00446873	B-cell lymphoma 3 protein
[truncated: 12,846 more rows]
