# Supplementary material for: Resistance of Argopecten purpuratus scallop larvae to vibriosis is associated with the front-loading of immune genes and enhanced antimicrobial response
Source: Front Immunol. 2023 Mar 3;14:1150280. doi: 10.3389/fimmu.2023.1150280 (PMC10020363; doi:10.3389/fimmu.2023.1150280)
Supplement: Supplementary file 7 [file Table_7.xlsx]

## Sheet: TAB1
DEGs found among enriched biological processes in uninfected scallop larvae (R vs S)
R vs S uninfected
double-strand break repair via break-induced replication
Contig	Log2FC	Name	ID	e-value			Susceptible
contig_0016745	0.586184	DNA replication licensing factor mcm2; AltName: Full=Minichromosome maintenance protein 2	Q6DIH3	0			Resistant
contig_0010487	0.482017	DNA replication licensing factor mcm5	Q561P5	0
response to ischemia
Contig	Log2FC	Name	ID	e-value
contig_0045587	-1.46731	Caveolin-1	P41350	1.9195e-24
contig_0005601	-0.939613	Heat shock protein beta-1; Short=HspB1; AltName: Full=Heat shock 27 kDa protein; Short=HSP 27	P42930	7.36938e-14
contig_0041705	-1.59203	P2X purinoceptor 7; Short=P2X7; AltName: Full=ATP receptor; AltName: Full=P2Z receptor; AltName: Full=Purinergic receptor	Q99572	3.09406e-07
contig_0001290	-0.340012	Eukaryotic elongation factor 2 kinase; Short=eEF-2 kinase; Short=eEF-2K; AltName: Full=Calcium/calmodulin-dependent eukaryotic elongation factor 2 kinase	O00418	3.10281e-113
system process
Contig	Log2FC	Name	ID	e-value
contig_0041395	-2.06907	Neuronal acetylcholine receptor subunit alpha-9; AltName: Full=Nicotinic acetylcholine receptor subunit alpha-9; Short=NACHR alpha-9; Flags: Precursor	P43144	1.82629e-27
contig_0045587	-1.46731	Caveolin-1	P41350	1.9195e-24
contig_0033687	-0.582703	Mast/stem cell growth factor receptor Kit; Short=SCFR; AltName: Full=Proto-oncogene c-Kit; AltName: Full=Tyrosine-protein kinase Kit; AltName: CD_antigen=CD117; Flags: Precursor	P05532	7.54827e-06
contig_0024544	-3.26309	Tyrosine-protein kinase Fyn; AltName: Full=Proto-oncogene c-Fyn; AltName: Full=p59-Fyn	A1Y2K1	5.05896e-146
contig_0012718	-0.619789	Alpha-crystallin B chain; AltName: Full=Alpha(B)-crystallin; AltName: Full=Heat shock protein beta-5; Short=HspB5; AltName: Full=Renal carcinoma antigen NY-REN-27; AltName: Full=Rosenthal fiber component >gi|75061809|sp|Q5R9K0.1|CRYAB_PONAB Alpha-crystallin B chain; AltName: Full=Alpha(B)-crystallin	P02511	1.72098e-10
contig_0046296	0.68927	Otoancorin; Flags: Precursor	Q8K561	7.24121e-17
contig_0043164	-0.995905	Low-density lipoprotein receptor-related protein 2; Short=LRP-2; AltName: Full=Glycoprotein 330; Short=gp330; AltName: Full=Megalin; Flags: Precursor	P98158	1.0174e-108
contig_0028521	-2.97764	Inositol 1,4,5-trisphosphate receptor type 3; AltName: Full=IP3 receptor isoform 3; Short=IP3R 3; Short=InsP3R3; AltName: Full=Type 3 inositol 1,4,5-trisphosphate receptor; Short=Type 3 InsP3 receptor	P70227	3.49534e-65
contig_0027398	-0.873943	Solute carrier family 12 member 1; AltName: Full=Bumetanide-sensitive sodium-(potassium)-chloride cotransporter 2; AltName: Full=Kidney-specific Na-K-Cl symporter	P55016	4.78119e-125
contig_0039414	-3.07458	Neuronal acetylcholine receptor subunit alpha-10; AltName: Full=Nicotinic acetylcholine receptor subunit alpha-10; Short=NACHR alpha-10; Flags: Precursor	Q9GZZ6	4.03715e-34
contig_0039226	-1.01742	Epidermal growth factor receptor; Short=Egfr; AltName: Full=Drosophila relative of ERBB; AltName: Full=Gurken receptor; AltName: Full=Protein torpedo; Flags: Precursor	P04412	2.54408e-34
contig_0042805	-2.45994	Cadherin-23; AltName: Full=Otocadherin; Flags: Precursor	Q9H251	2.19846e-83
contig_0005782	-1.46279	Gamma-aminobutyric acid receptor subunit beta-2; AltName: Full=GABA(A) receptor subunit beta-2; Flags: Precursor	P63138	4.58654e-08
contig_0007621	-1.32017	Collagen alpha-1(XI) chain; Flags: Precursor	P12107	1.81795e-47
contig_0041607	-0.726241	Cartilage oligomeric matrix protein; Short=COMP; Flags: Precursor	P35445	8.49725e-171
contig_0014067	-0.913986	Phosphatidylinositol phosphatase PTPRQ; AltName: Full=Protein-tyrosine phosphatase receptor-type expressed by glomerular mesangial cells protein 1; Short=rPTP-GMC1; AltName: Full=Receptor-type tyrosine-protein phosphatase Q; Short=PTP-RQ; Short=R-PTP-Q; Flags: Precursor	O88488	4.07099e-13
contig_0023168	-0.429015	Obscurin; AltName: Full=Muscle M-line assembly protein Unc-89	A8DYP0	1.27626e-172
aminoglycan catabolic process
Contig	Log2FC	Name	ID	e-value
contig_0041551	0.733042	Brevican core protein; AltName: Full=Brain-enriched hyaluronan-binding protein; Short=BEHAB; AltName: Full=Chondroitin sulfate proteoglycan 7; Flags: Precursor	Q96GW7	4.1837e-14
contig_0043624	1.33552	N-acetylglucosamine-6-sulfatase; AltName: Full=Glucosamine-6-sulfatase; Short=G6S; Flags: Precursor	P15586	3.0991e-81
contig_0038712	0.862607	Transmembrane protein 2	Q9UHN6	1.48205e-25
contig_0042977	0.498761	Transmembrane protein 2	A3KPQ7	1.84423e-29
contig_0044207	0.573896	Transmembrane protein 2	Q5FWI3	8.25357e-65
contig_0032892	0.468497	Acidic mammalian chitinase; Short=AMCase; AltName: Full=YNL; Flags: Precursor	Q91XA9	3.13074e-75
contig_0042654	-2.79406	Chitobiase; AltName: Full=Beta-N-acetylhexosaminidase; AltName: Full=N-acetyl-beta-glucosaminidase; Flags: Precursor	Q54468	1.36739e-05
DNA replication initiation
Contig	Log2FC	Name	ID	e-value
contig_0016745	0.586184	DNA replication licensing factor mcm2; AltName: Full=Minichromosome maintenance protein 2	Q6DIH3	0
contig_0010487	0.482017	DNA replication licensing factor mcm5	Q561P5	0
contig_0005654	0.433161	Zygotic DNA replication licensing factor mcm3; AltName: Full=Zygotic minichromosome maintenance protein 3; Short=zMCM3	Q7ZXZ0	9.54539e-157
polyamine metabolic process
Contig	Log2FC	Name	ID	e-value
contig_0022338	-0.810998	Amiloride-sensitive amine oxidase [copper-containing]; Short=DAO; Short=Diamine oxidase; AltName: Full=Amiloride-binding protein 1; AltName: Full=Amine oxidase copper domain-containing protein 1; AltName: Full=Histaminase; Flags: Precursor	Q8JZQ5	5.1708e-172
contig_0046688	-2.12339	Spermine oxidase; AltName: Full=Polyamine oxidase 1; Short=PAO-1; Short=PAOh1	Q9NWM0	2.07054e-22
triglyceride metabolic process
Contig	Log2FC	Name	ID	e-value
contig_0045587	-1.46731	Caveolin-1	P41350	1.9195e-24
contig_0023812	-2.60241	Apolipoprotein B-100; Short=Apo B-100; Contains: Apolipoprotein B-48; Short=Apo B-48; Flags: Precursor	E9Q414	1.08828e-12
contig_0003566	-0.587275	Diacylglycerol O-acyltransferase 1; AltName: Full=Acyl-CoA retinol O-fatty-acyltransferase; Short=ARAT; Short=Retinol O-fatty-acyltransferase; AltName: Full=Diglyceride acyltransferase	Q9Z2A7	3.06259e-111
ion transport
Contig	Log2FC	Name	ID	e-value
contig_0041395	-2.06907	Neuronal acetylcholine receptor subunit alpha-9; AltName: Full=Nicotinic acetylcholine receptor subunit alpha-9; Short=NACHR alpha-9; Flags: Precursor	P43144	1.82629e-27
contig_0045587	-1.46731	Caveolin-1	P41350	1.9195e-24
contig_0043164	-0.995905	Low-density lipoprotein receptor-related protein 2; Short=LRP-2; AltName: Full=Glycoprotein 330; Short=gp330; AltName: Full=Megalin; Flags: Precursor	P98158	1.0174e-108
contig_0028521	-2.97764	Inositol 1,4,5-trisphosphate receptor type 3; AltName: Full=IP3 receptor isoform 3; Short=IP3R 3; Short=InsP3R3; AltName: Full=Type 3 inositol 1,4,5-trisphosphate receptor; Short=Type 3 InsP3 receptor	P70227	3.49534e-65
contig_0043649	-1.94769	Aquaporin-8; Short=AQP-8	P56405	2.36671e-46
contig_0046902	-1.51605	Large neutral amino acids transporter small subunit 2; AltName: Full=L-type amino acid transporter 2; AltName: Full=Solute carrier family 7 member 8	Q9WVR6	4.40212e-22
contig_0042016	1.16425	Sodium bicarbonate cotransporter 3; AltName: Full=Electroneutral sodium bicarbonate cotransporter 1; AltName: Full=NBC-like protein; AltName: Full=Solute carrier family 4 member 7	Q9R1N3	2.18901e-116
contig_0039462	-0.992645	Transient receptor potential cation channel subfamily V member 5; Short=TrpV5; AltName: Full=Calcium transporter 2; Short=CaT2; AltName: Full=Epithelial calcium channel 1; Short=ECaC1; AltName: Full=Osm-9-like TRP channel 3; Short=OTRPC3	Q9JIP0	1.57534e-30
contig_0027398	-0.873943	Solute carrier family 12 member 1; AltName: Full=Bumetanide-sensitive sodium-(potassium)-chloride cotransporter 2; AltName: Full=Kidney-specific Na-K-Cl symporter	P55016	4.78119e-125
contig_0010819	-0.297967	Electroneutral sodium bicarbonate exchanger 1; AltName: Full=Electroneutral Na(+)-driven Cl-HCO3 exchanger; AltName: Full=Solute carrier family 4 member 8; AltName: Full=k-NBC3	Q2Y0W8	0
contig_0039414	-3.07458	Neuronal acetylcholine receptor subunit alpha-10; AltName: Full=Nicotinic acetylcholine receptor subunit alpha-10; Short=NACHR alpha-10; Flags: Precursor	Q9GZZ6	4.03715e-34
contig_0043723	-2.20888	Polycystin-2; Short=CePc2; AltName: Full=Polycystic kidney disease 2 protein homolog	Q9U1S7	2.5688e-08
contig_0028813	1.00532	Solute carrier family 22 member 8; AltName: Full=Organic anion transporter 3; AltName: Full=mkOAT3	Q4W8A2	1.22412e-49
contig_0041705	-1.59203	P2X purinoceptor 7; Short=P2X7; AltName: Full=ATP receptor; AltName: Full=P2Z receptor; AltName: Full=Purinergic receptor	Q99572	3.09406e-07
contig_0042805	-2.45994	Cadherin-23; AltName: Full=Otocadherin; Flags: Precursor	Q9H251	2.19846e-83
contig_0005782	-1.46279	Gamma-aminobutyric acid receptor subunit beta-2; AltName: Full=GABA(A) receptor subunit beta-2; Flags: Precursor	P63138	4.58654e-08
contig_0000016	-0.785501	TSC22 domain family protein 3; AltName: Full=DSIP-immunoreactive peptide; Short=Protein DIP; Short=hDIP; AltName: Full=Delta sleep-inducing peptide immunoreactor; AltName: Full=Glucocorticoid-induced leucine zipper protein; Short=GILZ; AltName: Full=TSC-22-like protein; AltName: Full=TSC-22-related protein; Short=TSC-22R >gi|75042492|sp|Q5RED5.1|T22D3_PONAB TSC22 domain family protein 3	Q99576	3.46465e-23
contig_0046271	-0.911623	Zinc transporter ZIP3; AltName: Full=Solute carrier family 39 member 3; AltName: Full=Zrt- and Irt-like protein 3; Short=ZIP-3	Q99K24	5.05214e-17
contig_0045253	-0.63284	Excitatory amino acid transporter 1; AltName: Full=SEAAT1	O57321	8.98732e-124
contig_0017017	-0.332223	Sodium- and chloride-dependent taurine transporter; AltName: Full=Solute carrier family 6 member 6	Q9MZ34	5.38202e-15
contig_0021342	-1.22489	TP53-regulated inhibitor of apoptosis 1; AltName: Full=Protein 15E1.1; AltName: Full=WF-1; AltName: Full=p53-inducible cell-survival factor; Short=p53CSV	O43715	4.10007e-14
cytosolic calcium ion homeostasis
Contig	Log2FC	Name	ID	e-value
contig_0041395	-2.06907	Neuronal acetylcholine receptor subunit alpha-9; AltName: Full=Nicotinic acetylcholine receptor subunit alpha-9; Short=NACHR alpha-9; Flags: Precursor	P43144	1.82629e-27
contig_0028521	-2.97764	Inositol 1,4,5-trisphosphate receptor type 3; AltName: Full=IP3 receptor isoform 3; Short=IP3R 3; Short=InsP3R3; AltName: Full=Type 3 inositol 1,4,5-trisphosphate receptor; Short=Type 3 InsP3 receptor	P70227	3.49534e-65
contig_0039462	-0.992645	Transient receptor potential cation channel subfamily V member 5; Short=TrpV5; AltName: Full=Calcium transporter 2; Short=CaT2; AltName: Full=Epithelial calcium channel 1; Short=ECaC1; AltName: Full=Osm-9-like TRP channel 3; Short=OTRPC3	Q9JIP0	1.57534e-30
contig_0039414	-3.07458	Neuronal acetylcholine receptor subunit alpha-10; AltName: Full=Nicotinic acetylcholine receptor subunit alpha-10; Short=NACHR alpha-10; Flags: Precursor	Q9GZZ6	4.03715e-34
contig_0045587	-1.46731	Caveolin-1	P41350	1.9195e-24
contig_0042805	-2.45994	Cadherin-23; AltName: Full=Otocadherin; Flags: Precursor	Q9H251	2.19846e-83
response to mechanical stimulus
Contig	Log2FC	Name	ID	e-value
contig_0041395	-2.06907	Neuronal acetylcholine receptor subunit alpha-9; AltName: Full=Nicotinic acetylcholine receptor subunit alpha-9; Short=NACHR alpha-9; Flags: Precursor	P43144	1.82629e-27
contig_0045587	-1.46731	Caveolin-1	P41350	1.9195e-24
contig_0033687	-0.582703	Mast/stem cell growth factor receptor Kit; Short=SCFR; AltName: Full=Proto-oncogene c-Kit; AltName: Full=Tyrosine-protein kinase Kit; AltName: CD_antigen=CD117; Flags: Precursor	P05532	7.54827e-06
contig_0024544	-3.26309	Tyrosine-protein kinase Fyn; AltName: Full=Proto-oncogene c-Fyn; AltName: Full=p59-Fyn	A1Y2K1	5.05896e-146
contig_0005601	-0.939613	Heat shock protein beta-1; Short=HspB1; AltName: Full=Heat shock 27 kDa protein; Short=HSP 27	P42930	7.36938e-14
contig_0039414	-3.07458	Neuronal acetylcholine receptor subunit alpha-10; AltName: Full=Nicotinic acetylcholine receptor subunit alpha-10; Short=NACHR alpha-10; Flags: Precursor	Q9GZZ6	4.03715e-34
contig_0043723	-2.20888	Polycystin-2; Short=CePc2; AltName: Full=Polycystic kidney disease 2 protein homolog	Q9U1S7	2.5688e-08
contig_0018629	0.954237	Myeloperoxidase; Short=MPO; Contains: Myeloperoxidase light chain; Contains: Myeloperoxidase heavy chain; Flags: Precursor	P11247	1.69527e-53
contig_0007621	-1.32017	Collagen alpha-1(XI) chain; Flags: Precursor	P12107	1.81795e-47
contig_0010298	-1.35261	Endonuclease G, mitochondrial; Short=Endo G; Flags: Precursor	O08600	5.95056e-83
contig_0014067	-0.913986	Phosphatidylinositol phosphatase PTPRQ; AltName: Full=Protein-tyrosine phosphatase receptor-type expressed by glomerular mesangial cells protein 1; Short=rPTP-GMC1; AltName: Full=Receptor-type tyrosine-protein phosphatase Q; Short=PTP-RQ; Short=R-PTP-Q; Flags: Precursor	O88488	4.07099e-13
L-ascorbic acid metabolic process
Contig	Log2FC	Name	ID	e-value
contig_0045655	0.695492	Regucalcin; Short=RC; AltName: Full=Gluconolactonase; Short=GNL; AltName: Full=Senescence marker protein 30; Short=SMP-30	Q64374	6.09395e-83
contig_0038660	2.32435	Regucalcin; Short=RC; AltName: Full=Gluconolactonase; Short=GNL	Q6TLF6	7.27535e-27
cation transport
Contig	Log2FC	Name	ID	e-value
contig_0045587	-1.46731	Caveolin-1	P41350	1.9195e-24
contig_0043164	-0.995905	Low-density lipoprotein receptor-related protein 2; Short=LRP-2; AltName: Full=Glycoprotein 330; Short=gp330; AltName: Full=Megalin; Flags: Precursor	P98158	1.0174e-108
contig_0028521	-2.97764	Inositol 1,4,5-trisphosphate receptor type 3; AltName: Full=IP3 receptor isoform 3; Short=IP3R 3; Short=InsP3R3; AltName: Full=Type 3 inositol 1,4,5-trisphosphate receptor; Short=Type 3 InsP3 receptor	P70227	3.49534e-65
contig_0039462	-0.992645	Transient receptor potential cation channel subfamily V member 5; Short=TrpV5; AltName: Full=Calcium transporter 2; Short=CaT2; AltName: Full=Epithelial calcium channel 1; Short=ECaC1; AltName: Full=Osm-9-like TRP channel 3; Short=OTRPC3	Q9JIP0	1.57534e-30
contig_0027398	-0.873943	Solute carrier family 12 member 1; AltName: Full=Bumetanide-sensitive sodium-(potassium)-chloride cotransporter 2; AltName: Full=Kidney-specific Na-K-Cl symporter	P55016	4.78119e-125
contig_0010819	-0.297967	Electroneutral sodium bicarbonate exchanger 1; AltName: Full=Electroneutral Na(+)-driven Cl-HCO3 exchanger; AltName: Full=Solute carrier family 4 member 8; AltName: Full=k-NBC3	Q2Y0W8	0
contig_0043723	-2.20888	Polycystin-2; Short=CePc2; AltName: Full=Polycystic kidney disease 2 protein homolog	Q9U1S7	2.5688e-08
contig_0041705	-1.59203	P2X purinoceptor 7; Short=P2X7; AltName: Full=ATP receptor; AltName: Full=P2Z receptor; AltName: Full=Purinergic receptor	Q99572	3.09406e-07
contig_0042805	-2.45994	Cadherin-23; AltName: Full=Otocadherin; Flags: Precursor	Q9H251	2.19846e-83
contig_0046271	-0.911623	Zinc transporter ZIP3; AltName: Full=Solute carrier family 39 member 3; AltName: Full=Zrt- and Irt-like protein 3; Short=ZIP-3	Q99K24	5.05214e-17
contig_0017017	-0.332223	Sodium- and chloride-dependent taurine transporter; AltName: Full=Solute carrier family 6 member 6	Q9MZ34	5.38202e-15
contig_0041395	-2.06907	Neuronal acetylcholine receptor subunit alpha-9; AltName: Full=Nicotinic acetylcholine receptor subunit alpha-9; Short=NACHR alpha-9; Flags: Precursor	P43144	1.82629e-27
contig_0046902	-1.51605	Large neutral amino acids transporter small subunit 2; AltName: Full=L-type amino acid transporter 2; AltName: Full=Solute carrier family 7 member 8	Q9WVR6	4.40212e-22
aminoglycan metabolic process
Contig	Log2FC	Name	ID	e-value
contig_0041551	0.733042	Brevican core protein; AltName: Full=Brain-enriched hyaluronan-binding protein; Short=BEHAB; AltName: Full=Chondroitin sulfate proteoglycan 7; Flags: Precursor	Q96GW7	4.1837e-14
contig_0043624	1.33552	N-acetylglucosamine-6-sulfatase; AltName: Full=Glucosamine-6-sulfatase; Short=G6S; Flags: Precursor	P15586	3.0991e-81
contig_0038712	0.862607	Transmembrane protein 2	Q9UHN6	1.48205e-25
contig_0001436	0.402991	Chondroitin sulfate N-acetylgalactosaminyltransferase 2; AltName: Full=Chondroitin beta-1,4-N-acetylgalactosaminyltransferase 2; Short=Beta4GalNAcT-2; Short=GalNAcT-2	Q8N6G5	4.00392e-133
contig_0021387	0.794668	Biosynthetic peptidoglycan transglycosylase; AltName: Full=Glycan polymerase; AltName: Full=Peptidoglycan glycosyltransferase MtgA; Short=PGT	Q4ZM52	0.00572954
contig_0042977	0.498761	Transmembrane protein 2	A3KPQ7	1.84423e-29
contig_0044207	0.573896	Transmembrane protein 2	Q5FWI3	8.25357e-65
contig_0032892	0.468497	Acidic mammalian chitinase; Short=AMCase; AltName: Full=YNL; Flags: Precursor	Q91XA9	3.13074e-75
contig_0042654	-2.79406	Chitobiase; AltName: Full=Beta-N-acetylhexosaminidase; AltName: Full=N-acetyl-beta-glucosaminidase; Flags: Precursor	Q54468	1.36739e-05
hyaluronan metabolic process
Contig	Log2FC	Name	ID	e-value
contig_0038712	0.862607	Transmembrane protein 2	Q9UHN6	1.48205e-25
contig_0042977	0.498761	Transmembrane protein 2	A3KPQ7	1.84423e-29
contig_0044207	0.573896	Transmembrane protein 2	Q5FWI3	8.25357e-65
lipopolysaccharide-mediated signaling pathway
Contig	Log2FC	Name	ID	e-value
contig_0001834	0.846446	Lipopolysaccharide-binding protein; Short=LBP; Flags: Precursor	P18428	1.74161e-34
contig_0001007	0.541585	Bactericidal permeability-increasing protein; Short=BPI; Flags: Precursor	Q6AXU0	5.22146e-36
regulation of chromatin binding
Contig	Log2FC	Name	ID	e-value
contig_0032666	0.912091	E3 ubiquitin-protein ligase DTX3L; AltName: Full=Protein deltex-3-like; AltName: Full=RING-type E3 ubiquitin transferase DTX3L	Q3UIR3	1.35222e-27
contig_0020441	1.92266	E3 ubiquitin-protein ligase DTX3L; AltName: Full=B-lymphoma- and BAL-associated protein; AltName: Full=Protein deltex-3-like; AltName: Full=RING-type E3 ubiquitin transferase DTX3L; AltName: Full=Rhysin-2; Short=Rhysin2	Q8TDB6	7.87078e-42
exploration behavior
Contig	Log2FC	Name	ID	e-value
contig_0023518	0.420165	4-aminobutyrate aminotransferase, mitochondrial; AltName: Full=(S)-3-amino-2-methylpropionate transaminase; AltName: Full=GABA aminotransferase; Short=GABA-AT; AltName: Full=Gamma-amino-N-butyrate transaminase; Short=GABA transaminase; Short=GABA-T; AltName: Full=L-AIBAT; Contains: 4-aminobutyrate aminotransferase, brain isoform; Contains: 4-aminobutyrate aminotransferase, liver isoform; Flags: P…	P50554	7.83974e-94
contig_0020573	1.52095	Leucine-rich repeat serine/threonine-protein kinase 2	Q5S006	0.000943537
inner ear morphogenesis
Contig	Log2FC	Name	ID	e-value
contig_0041395	-2.06907	Neuronal acetylcholine receptor subunit alpha-9; AltName: Full=Nicotinic acetylcholine receptor subunit alpha-9; Short=NACHR alpha-9; Flags: Precursor	P43144	1.82629e-27
contig_0039414	-3.07458	Neuronal acetylcholine receptor subunit alpha-10; AltName: Full=Nicotinic acetylcholine receptor subunit alpha-10; Short=NACHR alpha-10; Flags: Precursor	Q9GZZ6	4.03715e-34
contig_0007621	-1.32017	Collagen alpha-1(XI) chain; Flags: Precursor	P12107	1.81795e-47
contig_0014067	-0.913986	Phosphatidylinositol phosphatase PTPRQ; AltName: Full=Protein-tyrosine phosphatase receptor-type expressed by glomerular mesangial cells protein 1; Short=rPTP-GMC1; AltName: Full=Receptor-type tyrosine-protein phosphatase Q; Short=PTP-RQ; Short=R-PTP-Q; Flags: Precursor	O88488	4.07099e-13
regulation of tyrosine phosphorylation of STAT protein
Contig	Log2FC	Name	ID	e-value
contig_0045587	-1.46731	Caveolin-1	P41350	1.9195e-24
contig_0033687	-0.582703	Mast/stem cell growth factor receptor Kit; Short=SCFR; AltName: Full=Proto-oncogene c-Kit; AltName: Full=Tyrosine-protein kinase Kit; AltName: CD_antigen=CD117; Flags: Precursor	P05532	7.54827e-06
contig_0024544	-3.26309	Tyrosine-protein kinase Fyn; AltName: Full=Proto-oncogene c-Fyn; AltName: Full=p59-Fyn	A1Y2K1	5.05896e-146
homeostatic process
Contig	Log2FC	Name	ID	e-value
contig_0041395	-2.06907	Neuronal acetylcholine receptor subunit alpha-9; AltName: Full=Nicotinic acetylcholine receptor subunit alpha-9; Short=NACHR alpha-9; Flags: Precursor	P43144	1.82629e-27
contig_0045587	-1.46731	Caveolin-1	P41350	1.9195e-24
contig_0020573	1.52095	Leucine-rich repeat serine/threonine-protein kinase 2	Q5S006	0.000943537
contig_0028521	-2.97764	Inositol 1,4,5-trisphosphate receptor type 3; AltName: Full=IP3 receptor isoform 3; Short=IP3R 3; Short=InsP3R3; AltName: Full=Type 3 inositol 1,4,5-trisphosphate receptor; Short=Type 3 InsP3 receptor	P70227	3.49534e-65
contig_0042016	1.16425	Sodium bicarbonate cotransporter 3; AltName: Full=Electroneutral sodium bicarbonate cotransporter 1; AltName: Full=NBC-like protein; AltName: Full=Solute carrier family 4 member 7	Q9R1N3	2.18901e-116
contig_0027104	-0.730685	Cubilin; AltName: Full=460 kDa receptor; AltName: Full=Intestinal intrinsic factor receptor; AltName: Full=Intrinsic factor-cobalamin receptor; AltName: Full=Intrinsic factor-vitamin B12 receptor; Flags: Precursor	O60494	7.62218e-11
contig_0039462	-0.992645	Transient receptor potential cation channel subfamily V member 5; Short=TrpV5; AltName: Full=Calcium transporter 2; Short=CaT2; AltName: Full=Epithelial calcium channel 1; Short=ECaC1; AltName: Full=Osm-9-like TRP channel 3; Short=OTRPC3	Q9JIP0	1.57534e-30
contig_0027398	-0.873943	Solute carrier family 12 member 1; AltName: Full=Bumetanide-sensitive sodium-(potassium)-chloride cotransporter 2; AltName: Full=Kidney-specific Na-K-Cl symporter	P55016	4.78119e-125
contig_0046467	3.01672	Mucin-17; Short=MUC-17; AltName: Full=Small intestinal mucin-3; Short=MUC-3; Flags: Precursor	Q685J3	0.000972425
contig_0010819	-0.297967	Electroneutral sodium bicarbonate exchanger 1; AltName: Full=Electroneutral Na(+)-driven Cl-HCO3 exchanger; AltName: Full=Solute carrier family 4 member 8; AltName: Full=k-NBC3	Q2Y0W8	0
contig_0002294	-0.365414	Ras-related protein Rab-7a	Q3T0F5	1.63963e-116
contig_0039414	-3.07458	Neuronal acetylcholine receptor subunit alpha-10; AltName: Full=Nicotinic acetylcholine receptor subunit alpha-10; Short=NACHR alpha-10; Flags: Precursor	Q9GZZ6	4.03715e-34
contig_0039226	-1.01742	Epidermal growth factor receptor; Short=Egfr; AltName: Full=Drosophila relative of ERBB; AltName: Full=Gurken receptor; AltName: Full=Protein torpedo; Flags: Precursor	P04412	2.54408e-34
contig_0041705	-1.59203	P2X purinoceptor 7; Short=P2X7; AltName: Full=ATP receptor; AltName: Full=P2Z receptor; AltName: Full=Purinergic receptor	Q99572	3.09406e-07
contig_0042805	-2.45994	Cadherin-23; AltName: Full=Otocadherin; Flags: Precursor	Q9H251	2.19846e-83
contig_0001898	0.571873	Phosphatidylinositol 3-kinase regulatory subunit alpha; Short=PI3-kinase regulatory subunit alpha; Short=PI3K regulatory subunit alpha; Short=PtdIns-3-kinase regulatory subunit alpha; AltName: Full=Phosphatidylinositol 3-kinase 85 kDa regulatory subunit alpha; Short=PI3-kinase subunit p85-alpha; Short=PtdIns-3-kinase regulatory subunit p85-alpha	Q63787	9.08306e-116
contig_0005703	0.845164	5' exonuclease Apollo; AltName: Full=DNA cross-link repair 1B protein; AltName: Full=SNM1 homolog B; Short=SNMIB; Short=hSNM1B	Q9H816	9.43632e-84
contig_0033827	-0.779481	NAD-dependent protein deacetylase sirtuin-6; AltName: Full=Regulatory protein SIR2 homolog 6; AltName: Full=SIR2-like protein 6	P59941	8.14765e-18
contig_0023812	-2.60241	Apolipoprotein B-100; Short=Apo B-100; Contains: Apolipoprotein B-48; Short=Apo B-48; Flags: Precursor	E9Q414	1.08828e-12
contig_0010856	-0.729228	BTB/POZ domain-containing protein KCTD17	Q8N5Z5	4.48255e-07
contig_0010443	-0.682655	Phosphoenolpyruvate carboxykinase, cytosolic [GTP]; Short=PEPCK-C	Q9Z2V4	0
contig_0016698	-0.743269	E3 ubiquitin-protein ligase XIAP; AltName: Full=Baculoviral IAP repeat-containing protein 4; AltName: Full=IAP-like protein; Short=ILP; Short=hILP; AltName: Full=Inhibitor of apoptosis protein 3; Short=IAP-3; Short=hIAP-3; Short=hIAP3; AltName: Full=RING-type E3 ubiquitin transferase XIAP; AltName: Full=X-linked inhibitor of apoptosis protein; Short=X-linked IAP	P98170	0.000511483
contig_0001688	-0.470991	Thioredoxin-1; Short=TR-1; Short=Trx-1	O14463	1.35415e-21
contig_0045655	0.695492	Regucalcin; Short=RC; AltName: Full=Gluconolactonase; Short=GNL; AltName: Full=Senescence marker protein 30; Short=SMP-30	Q64374	6.09395e-83
contig_0043654	-2.58446	Cytochrome P450 26B1; AltName: Full=Cytochrome P450 26A2; AltName: Full=Cytochrome P450 retinoic acid-inactivating 2; Short=Cytochrome P450RAI-2; AltName: Full=Retinoic acid-metabolizing cytochrome	Q9NR63	1.88953e-34
contig_0038660	2.32435	Regucalcin; Short=RC; AltName: Full=Gluconolactonase; Short=GNL	Q6TLF6	7.27535e-27
contig_0010298	-1.35261	Endonuclease G, mitochondrial; Short=Endo G; Flags: Precursor	O08600	5.95056e-83
contig_0011687	-0.598592	Mesencephalic astrocyte-derived neurotrophic factor homolog; AltName: Full=MANF/CDNF-like protein; Flags: Precursor	B3M2I7	1.1111e-47
contig_0017691	1.55825	Thromboxane-A synthase; Short=TXA synthase; Short=TXS; AltName: Full=Cytochrome P450 5A1	P49430	7.37192e-51
contig_0003566	-0.587275	Diacylglycerol O-acyltransferase 1; AltName: Full=Acyl-CoA retinol O-fatty-acyltransferase; Short=ARAT; Short=Retinol O-fatty-acyltransferase; AltName: Full=Diglyceride acyltransferase	Q9Z2A7	3.06259e-111
contig_0039992	-0.673098	Selenoprotein N; Short=SelN	Q01H84	2.34455e-75
contig_0018141	2.00478	Neogenin; AltName: Full=Immunoglobulin superfamily DCC subclass member 2; Flags: Precursor	Q92859	1.00862e-11
contig_0004149	-0.430531	High affinity copper uptake protein 1; AltName: Full=Copper transporter 1; Short=CTR1; AltName: Full=Solute carrier family 31 member 1	Q8WNR0	2.61524e-38
contig_0046271	-0.911623	Zinc transporter ZIP3; AltName: Full=Solute carrier family 39 member 3; AltName: Full=Zrt- and Irt-like protein 3; Short=ZIP-3	Q99K24	5.05214e-17
contig_0010413	-0.335756	Hepatocyte nuclear factor 4-alpha; Short=HNF-4-alpha; AltName: Full=Nuclear receptor subfamily 2 group A member 1	Q91766	1.61562e-166
cell wall macromolecule metabolic process
Contig	Log2FC	Name	ID	e-value
contig_0032892	0.468497	Acidic mammalian chitinase; Short=AMCase; AltName: Full=YNL; Flags: Precursor	Q91XA9	3.13074e-75
contig_0021387	0.794668	Biosynthetic peptidoglycan transglycosylase; AltName: Full=Glycan polymerase; AltName: Full=Peptidoglycan glycosyltransferase MtgA; Short=PGT	Q4ZM52	0.00572954
regulation of B cell differentiation
Contig	Log2FC	Name	ID	e-value
contig_0040799	0.607934	Purine nucleoside phosphorylase; Short=PNP; AltName: Full=Inosine phosphorylase; AltName: Full=Inosine-guanosine phosphorylase	P23492	7.24576e-20
contig_0006631	0.596792	Signal transducer and activator of transcription 5A	Q9TUZ1	4.82671e-135
hormone transport
Contig	Log2FC	Name	ID	e-value
contig_0043164	-0.995905	Low-density lipoprotein receptor-related protein 2; Short=LRP-2; AltName: Full=Glycoprotein 330; Short=gp330; AltName: Full=Megalin; Flags: Precursor	P98158	1.0174e-108
contig_0003566	-0.587275	Diacylglycerol O-acyltransferase 1; AltName: Full=Acyl-CoA retinol O-fatty-acyltransferase; Short=ARAT; Short=Retinol O-fatty-acyltransferase; AltName: Full=Diglyceride acyltransferase	Q9Z2A7	3.06259e-111
contig_0046902	-1.51605	Large neutral amino acids transporter small subunit 2; AltName: Full=L-type amino acid transporter 2; AltName: Full=Solute carrier family 7 member 8	Q9WVR6	4.40212e-22
contig_0009871	-0.426958	Protein ZINC INDUCED FACILITATOR-LIKE 1; AltName: Full=Protein ZIF-LIKE 1	Q94BZ1	5.5657e-40
defense response to Gram-negative bacterium
Contig	Log2FC	Name	ID	e-value
contig_0001834	0.846446	Lipopolysaccharide-binding protein; Short=LBP; Flags: Precursor	P18428	1.74161e-34
contig_0025164	1.28393	Death-associated inhibitor of apoptosis 2; AltName: Full=Apoptosis 2 inhibitor; AltName: Full=IAP homolog A; AltName: Full=IAP-like protein; Short=ILP; Short=dILP; AltName: Full=Inhibitor of apoptosis 2	Q24307	4.71036e-06
contig_0001007	0.541585	Bactericidal permeability-increasing protein; Short=BPI; Flags: Precursor	Q6AXU0	5.22146e-36
contig_0045828	1.02212	Lysozyme 3; AltName: Full=1,4-beta-N-acetylmuramidase 3; AltName: Full=cv-lysozyme 3; Flags: Precursor	B3A003	2.87888e-49
detection of mechanical stimulus involved in sensory perception of sound
Contig	Log2FC	Name	ID	e-value
contig_0041395	-2.06907	Neuronal acetylcholine receptor subunit alpha-9; AltName: Full=Nicotinic acetylcholine receptor subunit alpha-9; Short=NACHR alpha-9; Flags: Precursor	P43144	1.82629e-27
contig_0033687	-0.582703	Mast/stem cell growth factor receptor Kit; Short=SCFR; AltName: Full=Proto-oncogene c-Kit; AltName: Full=Tyrosine-protein kinase Kit; AltName: CD_antigen=CD117; Flags: Precursor	P05532	7.54827e-06
contig_0039414	-3.07458	Neuronal acetylcholine receptor subunit alpha-10; AltName: Full=Nicotinic acetylcholine receptor subunit alpha-10; Short=NACHR alpha-10; Flags: Precursor	Q9GZZ6	4.03715e-34
contig_0007621	-1.32017	Collagen alpha-1(XI) chain; Flags: Precursor	P12107	1.81795e-47
contig_0014067	-0.913986	Phosphatidylinositol phosphatase PTPRQ; AltName: Full=Protein-tyrosine phosphatase receptor-type expressed by glomerular mesangial cells protein 1; Short=rPTP-GMC1; AltName: Full=Receptor-type tyrosine-protein phosphatase Q; Short=PTP-RQ; Short=R-PTP-Q; Flags: Precursor	O88488	4.07099e-13
detection of stimulus involved in sensory perception
Contig	Log2FC	Name	ID	e-value
contig_0041395	-2.06907	Neuronal acetylcholine receptor subunit alpha-9; AltName: Full=Nicotinic acetylcholine receptor subunit alpha-9; Short=NACHR alpha-9; Flags: Precursor	P43144	1.82629e-27
contig_0033687	-0.582703	Mast/stem cell growth factor receptor Kit; Short=SCFR; AltName: Full=Proto-oncogene c-Kit; AltName: Full=Tyrosine-protein kinase Kit; AltName: CD_antigen=CD117; Flags: Precursor	P05532	7.54827e-06
contig_0024544	-3.26309	Tyrosine-protein kinase Fyn; AltName: Full=Proto-oncogene c-Fyn; AltName: Full=p59-Fyn	A1Y2K1	5.05896e-146
contig_0039414	-3.07458	Neuronal acetylcholine receptor subunit alpha-10; AltName: Full=Nicotinic acetylcholine receptor subunit alpha-10; Short=NACHR alpha-10; Flags: Precursor	Q9GZZ6	4.03715e-34
contig_0043723	-2.20888	Polycystin-2; Short=CePc2; AltName: Full=Polycystic kidney disease 2 protein homolog	Q9U1S7	2.5688e-08
contig_0007621	-1.32017	Collagen alpha-1(XI) chain; Flags: Precursor	P12107	1.81795e-47
contig_0014067	-0.913986	Phosphatidylinositol phosphatase PTPRQ; AltName: Full=Protein-tyrosine phosphatase receptor-type expressed by glomerular mesangial cells protein 1; Short=rPTP-GMC1; AltName: Full=Receptor-type tyrosine-protein phosphatase Q; Short=PTP-RQ; Short=R-PTP-Q; Flags: Precursor	O88488	4.07099e-13
cellular response to cAMP
Contig	Log2FC	Name	ID	e-value
contig_0028521	-2.97764	Inositol 1,4,5-trisphosphate receptor type 3; AltName: Full=IP3 receptor isoform 3; Short=IP3R 3; Short=InsP3R3; AltName: Full=Type 3 inositol 1,4,5-trisphosphate receptor; Short=Type 3 InsP3 receptor	P70227	3.49534e-65
contig_0043649	-1.94769	Aquaporin-8; Short=AQP-8	P56405	2.36671e-46
contig_0001290	-0.340012	Eukaryotic elongation factor 2 kinase; Short=eEF-2 kinase; Short=eEF-2K; AltName: Full=Calcium/calmodulin-dependent eukaryotic elongation factor 2 kinase	O00418	3.10281e-113
contig_0010443	-0.682655	Phosphoenolpyruvate carboxykinase, cytosolic [GTP]; Short=PEPCK-C	Q9Z2V4	0
cellular response to organic cyclic compound
Contig	Log2FC	Name	ID	e-value
contig_0045587	-1.46731	Caveolin-1	P41350	1.9195e-24
contig_0020573	1.52095	Leucine-rich repeat serine/threonine-protein kinase 2	Q5S006	0.000943537
contig_0028521	-2.97764	Inositol 1,4,5-trisphosphate receptor type 3; AltName: Full=IP3 receptor isoform 3; Short=IP3R 3; Short=InsP3R3; AltName: Full=Type 3 inositol 1,4,5-trisphosphate receptor; Short=Type 3 InsP3 receptor	P70227	3.49534e-65
contig_0043649	-1.94769	Aquaporin-8; Short=AQP-8	P56405	2.36671e-46
contig_0022338	-0.810998	Amiloride-sensitive amine oxidase [copper-containing]; Short=DAO; Short=Diamine oxidase; AltName: Full=Amiloride-binding protein 1; AltName: Full=Amine oxidase copper domain-containing protein 1; AltName: Full=Histaminase; Flags: Precursor	Q8JZQ5	5.1708e-172
contig_0041705	-1.59203	P2X purinoceptor 7; Short=P2X7; AltName: Full=ATP receptor; AltName: Full=P2Z receptor; AltName: Full=Purinergic receptor	Q99572	3.09406e-07
contig_0005782	-1.46279	Gamma-aminobutyric acid receptor subunit beta-2; AltName: Full=GABA(A) receptor subunit beta-2; Flags: Precursor	P63138	4.58654e-08
contig_0001290	-0.340012	Eukaryotic elongation factor 2 kinase; Short=eEF-2 kinase; Short=eEF-2K; AltName: Full=Calcium/calmodulin-dependent eukaryotic elongation factor 2 kinase	O00418	3.10281e-113
contig_0010443	-0.682655	Phosphoenolpyruvate carboxykinase, cytosolic [GTP]; Short=PEPCK-C	Q9Z2V4	0
contig_0005153	-0.838523	Protein FAM210B	Q96KR6	2.85081e-19
carbohydrate derivative catabolic process
Contig	Log2FC	Name	ID	e-value
contig_0041551	0.733042	Brevican core protein; AltName: Full=Brain-enriched hyaluronan-binding protein; Short=BEHAB; AltName: Full=Chondroitin sulfate proteoglycan 7; Flags: Precursor	Q96GW7	4.1837e-14
contig_0039661	0.654486	Cathepsin L1; AltName: Full=Cathepsin L; AltName: Full=Major excreted protein; Short=MEP; Contains: Cathepsin L1 heavy chain; Contains: Cathepsin L1 light chain; Flags: Precursor	P07711	1.12232e-45
contig_0043624	1.33552	N-acetylglucosamine-6-sulfatase; AltName: Full=Glucosamine-6-sulfatase; Short=G6S; Flags: Precursor	P15586	3.0991e-81
contig_0040799	0.607934	Purine nucleoside phosphorylase; Short=PNP; AltName: Full=Inosine phosphorylase; AltName: Full=Inosine-guanosine phosphorylase	P23492	7.24576e-20
contig_0032892	0.468497	Acidic mammalian chitinase; Short=AMCase; AltName: Full=YNL; Flags: Precursor	Q91XA9	3.13074e-75
contig_0038712	0.862607	Transmembrane protein 2	Q9UHN6	1.48205e-25
contig_0042977	0.498761	Transmembrane protein 2	A3KPQ7	1.84423e-29
contig_0044207	0.573896	Transmembrane protein 2	Q5FWI3	8.25357e-65
contig_0026571	-1.05482	Deoxynucleoside triphosphate triphosphohydrolase SAMHD1; Short=dNTPase; AltName: Full=Interferon-gamma-inducible protein Mg11; AltName: Full=SAM domain and HD domain-containing protein 1	Q60710	7.838e-91
contig_0028016	1.12528	Deoxynucleoside triphosphate triphosphohydrolase SAMHD1; Short=dNTPase; AltName: Full=Dendritic cell-derived IFNG-induced protein; Short=DCIP; AltName: Full=Monocyte protein 5; Short=MOP-5; AltName: Full=SAM domain and HD domain-containing protein 1	Q9Y3Z3	0.000224881
contig_0042654	-2.79406	Chitobiase; AltName: Full=Beta-N-acetylhexosaminidase; AltName: Full=N-acetyl-beta-glucosaminidase; Flags: Precursor	Q54468	1.36739e-05
response to growth hormone
Contig	Log2FC	Name	ID	e-value
contig_0001898	0.571873	Phosphatidylinositol 3-kinase regulatory subunit alpha; Short=PI3-kinase regulatory subunit alpha; Short=PI3K regulatory subunit alpha; Short=PtdIns-3-kinase regulatory subunit alpha; AltName: Full=Phosphatidylinositol 3-kinase 85 kDa regulatory subunit alpha; Short=PI3-kinase subunit p85-alpha; Short=PtdIns-3-kinase regulatory subunit p85-alpha	Q63787	9.08306e-116
contig_0009665	1.02283	Suppressor of cytokine signaling 2; Short=SOCS-2; AltName: Full=Cytokine-inducible SH2 protein 2; Short=CIS-2; AltName: Full=STAT-induced STAT inhibitor 2; Short=SSI-2	O14508	9.58979e-24

## Sheet: TAB2
DEGs found among enriched biological processes in infected scallop larvae (R vs S)
R vs S infected
pulmonary valve morphogenesis
Contig	Log2FC	Name	ID	e-value			Susceptible
contig_0007864	0.34645	Neurogenic locus notch homolog protein 1; Short=Notch 1; Contains: Notch 1 extracellular truncation; Short=NEXT; Contains: Notch 1 intracellular domain; Short=NICD; Flags: Precursor	Q07008	4.74716e-54			Resistant
contig_0047632	1.39779	Neurogenic locus notch homolog protein 2; Short=Notch 2; Contains: Notch 2 extracellular truncation; Contains: Notch 2 intracellular domain; Flags: Precursor	Q9QW30	9.15569e-44
contig_0002952	0.369104	High mobility group protein B2; AltName: Full=High mobility group protein 2; Short=HMG-2	P26584	3.51723e-13
contig_0005397	0.658594	Roundabout homolog 2; Flags: Precursor	Q7TPD3	1.95314e-07
system process
Contig	Log2FC	Name	ID	e-value
contig_0041395	-1.90167	Neuronal acetylcholine receptor subunit alpha-9; AltName: Full=Nicotinic acetylcholine receptor subunit alpha-9; Short=NACHR alpha-9; Flags: Precursor	P43144	1.82629e-27
contig_0045587	-2.36736	Caveolin-1	P41350	1.9195e-24
contig_0001906	-0.454731	Myosin light chain kinase, smooth muscle; Short=MLCK; Short=smMLCK; AltName: Full=Kinase-related protein; Short=KRP; AltName: Full=Telokin; Contains: Myosin light chain kinase, smooth muscle, deglutamylated form	Q6PDN3	6.48591e-96
contig_0024544	-2.89262	Tyrosine-protein kinase Fyn; AltName: Full=Proto-oncogene c-Fyn; AltName: Full=p59-Fyn	A1Y2K1	5.05896e-146
contig_0000324	0.254864	Myosin heavy chain, non-muscle; AltName: Full=Myosin II; AltName: Full=Non-muscle MHC; AltName: Full=Zipper protein	Q99323	0
contig_0009622	0.651	Transient receptor potential cation channel subfamily V member 4; Short=TrpV4; AltName: Full=Osm-9-like TRP channel 4; Short=OTRPC4; AltName: Full=Transient receptor potential protein 12; Short=TRP12; AltName: Full=Vanilloid receptor-like channel 2; AltName: Full=Vanilloid receptor-like protein 2; AltName: Full=Vanilloid receptor-related osmotically-activated channel; Short=VR-OAC	Q9EPK8	1.24647e-24
contig_0023328	-0.422041	Excitatory amino acid transporter 3; AltName: Full=Excitatory amino-acid carrier 1; AltName: Full=Sodium-dependent glutamate/aspartate transporter 3; AltName: Full=Solute carrier family 1 member 1	P51907	6.09274e-137
contig_0043164	-0.849667	Low-density lipoprotein receptor-related protein 2; Short=LRP-2; AltName: Full=Glycoprotein 330; Short=gp330; AltName: Full=Megalin; Flags: Precursor	P98158	1.0174e-108
contig_0030129	-1.84085	Low-density lipoprotein receptor-related protein 2; Short=LRP-2; AltName: Full=Glycoprotein 330; Short=gp330; AltName: Full=Megalin; Flags: Precursor	A2ARV4	8.48749e-37
contig_0002820	-0.411129	Multidrug resistance protein 1A; AltName: Full=ATP-binding cassette sub-family B member 1A; AltName: Full=MDR1A; AltName: Full=Multidrug resistance protein 3; AltName: Full=P-glycoprotein 3	P21447	0
contig_0028521	-2.71705	Inositol 1,4,5-trisphosphate receptor type 3; AltName: Full=IP3 receptor isoform 3; Short=IP3R 3; Short=InsP3R3; AltName: Full=Type 3 inositol 1,4,5-trisphosphate receptor; Short=Type 3 InsP3 receptor	P70227	3.49534e-65
contig_0004009	-1.04643	Low-density lipoprotein receptor-related protein 2; Short=LRP-2; AltName: Full=Glycoprotein 330; Short=gp330; AltName: Full=Megalin; Flags: Precursor	P98164	3.21921e-35
contig_0029314	0.794326	Neuroligin-1; Flags: Precursor	Q8N2Q7	6.15557e-76
contig_0016979	-4.12925	Neuronal acetylcholine receptor subunit alpha-10; AltName: Full=Nicotinic acetylcholine receptor subunit alpha-10; Short=NACHR alpha-10; Flags: Precursor	Q9GZZ6	8.32883e-27
contig_0019876	0.224887	Microtubule-associated protein futsch; AltName: Full=MAP1B homolog; Contains: Futsch heavy chain; Contains: Futsch light chain LC(f)	Q9W596	9.72641e-83
contig_0033030	-0.41688	Potassium voltage-gated channel subfamily KQT member 1; AltName: Full=IKs producing slow voltage-gated potassium channel subunit alpha KvLQT1; AltName: Full=KQT-like 1; AltName: Full=Voltage-gated potassium channel subunit Kv7.1	P97414	4.10685e-160
contig_0042805	-2.18955	Cadherin-23; AltName: Full=Otocadherin; Flags: Precursor	Q9H251	2.19846e-83
contig_0002315	-0.313988	CCAAT/enhancer-binding protein beta; Short=C/EBP beta; AltName: Full=Liver activator protein; Short=LAP; AltName: Full=Liver-enriched inhibitory protein; Short=LIP; AltName: Full=Nuclear factor NF-IL6; AltName: Full=Transcription factor 5; Short=TCF-5	P17676	4.20478e-16
contig_0003115	0.259984	G1/S-specific cyclin-D2; AltName: Full=Vin-1 proto-oncogene	Q04827	1.88784e-98
contig_0003980	-0.275631	Protein capicua homolog	Q96RK0	3.95605e-52
contig_0007621	-1.17392	Collagen alpha-1(XI) chain; Flags: Precursor	P12107	1.81795e-47
contig_0041607	-0.661928	Cartilage oligomeric matrix protein; Short=COMP; Flags: Precursor	P35445	8.49725e-171
contig_0039960	-1.4112	Cytochrome P450 2G1; AltName: Full=CYPIIG1; AltName: Full=Cytochrome P450 olfactive; AltName: Full=Cytochrome P450-OLF1	P10610	6.52481e-31
contig_0031369	-2.77168	Calcium/calmodulin-dependent protein kinase type IV; Short=CaMK IV; AltName: Full=CaM kinase-GR	Q16566	1.32182e-94
contig_0009294	0.648555	Ubiquitin-like modifier-activating enzyme 6; Short=Ubiquitin-activating enzyme 6; AltName: Full=Ubiquitin-activating enzyme E1-like protein 2; Short=E1-L2	Q8C7R4	0
contig_0018920	-0.312716	Vinexin; AltName: Full=SH3-containing adapter molecule 1; Short=SCAM-1; AltName: Full=Sorbin and SH3 domain-containing protein 3	O60504	3.20889e-07
contig_0023168	-0.438887	Obscurin; AltName: Full=Muscle M-line assembly protein Unc-89	A8DYP0	1.27626e-172
amino acid transmembrane transport
Contig	Log2FC	Name	ID	e-value
contig_0016285	-0.301024	Multidrug resistance-associated protein 1; AltName: Full=ATP-binding cassette sub-family C member 1; AltName: Full=Leukotriene C(4) transporter; Short=LTC4 transporter	Q5F364	0
contig_0032249	-1.72377	Sodium-dependent proline transporter; AltName: Full=Solute carrier family 6 member 7	P28573	2.67694e-29
contig_0007851	-0.401669	Sodium-coupled neutral amino acid transporter 9; AltName: Full=Solute carrier family 38 member 9	Q3B8Q3	1.02503e-119
contig_0034588	-0.809695	Amino acid transporter ANTL2; AltName: Full=Aromatic and neutral amino acid transporter-like protein 2	Q9SVG0	0.000278184
contig_0009030	-0.335821	Carnitine O-palmitoyltransferase 1, liver isoform; Short=CPT1-L; AltName: Full=Carnitine O-palmitoyltransferase I, liver isoform; Short=CPT I; Short=CPTI-L; AltName: Full=Carnitine palmitoyltransferase 1A	P50416	8.72937e-117
cilium movement
Contig	Log2FC	Name	ID	e-value
contig_0012469	0.316086	Dynein heavy chain 5, axonemal; AltName: Full=Axonemal beta dynein heavy chain 5; AltName: Full=Ciliary dynein heavy chain 5	Q8TE73	1.19298e-113
contig_0010731	0.40112	Tektin-3	A6H782	1.96647e-99
contig_0019893	0.373257	Sperm-associated antigen 6; AltName: Full=Axoneme central apparatus protein; AltName: Full=Protein PF16 homolog	Q9JLI7	0
contig_0019319	0.352989	Growth arrest-specific protein 8; Short=GAS-8; AltName: Full=Growth arrest-specific protein 11; Short=GAS-11	O95995	0
contig_0000180	0.410985	Armadillo repeat-containing protein 4	B2RY50	0
contig_0010044	0.424401	Cilia- and flagella-associated protein 53	A0A0R4IFG5	2.74716e-42
contig_0015588	0.306482	Dynein heavy chain 1, axonemal; AltName: Full=Axonemal beta dynein heavy chain 1; AltName: Full=Ciliary dynein heavy chain 1	Q63164	0
contig_0009930	0.431372	Tektin-2; AltName: Full=Tektin-t; AltName: Full=Testicular tektin; AltName: Full=Testicular tektin B1-like protein; Short=TEKTB1; Short=Tektin-B1	Q9UIF3	7.18122e-160
contig_0004280	0.299241	Dynein heavy chain 12, axonemal; AltName: Full=Axonemal beta dynein heavy chain 12; AltName: Full=Axonemal dynein heavy chain 12-like protein; AltName: Full=Axonemal dynein heavy chain 7-like protein; AltName: Full=Ciliary dynein heavy chain 12	Q3V0Q1	0
L-serine metabolic process
Contig	Log2FC	Name	ID	e-value
contig_0002275	-0.820684	Phosphoserine aminotransferase; AltName: Full=Phosphohydroxythreonine aminotransferase; Short=PSAT	Q9Y617	5.66188e-152
contig_0005143	-0.76642	D-3-phosphoglycerate dehydrogenase; Short=3-PGDH; AltName: Full=2-oxoglutarate reductase; AltName: Full=Malate dehydrogenase	O43175	1.7146e-141
contig_0038645	-0.444143	Serine O-acetyltransferase; Flags: Precursor	Q5AT15	5.95026e-129
response to abiotic stimulus
Contig	Log2FC	Name	ID	e-value
contig_0041395	-1.90167	Neuronal acetylcholine receptor subunit alpha-9; AltName: Full=Nicotinic acetylcholine receptor subunit alpha-9; Short=NACHR alpha-9; Flags: Precursor	P43144	1.82629e-27
contig_0045587	-2.36736	Caveolin-1	P41350	1.9195e-24
contig_0007864	0.34645	Neurogenic locus notch homolog protein 1; Short=Notch 1; Contains: Notch 1 extracellular truncation; Short=NEXT; Contains: Notch 1 intracellular domain; Short=NICD; Flags: Precursor	Q07008	4.74716e-54
contig_0001906	-0.454731	Myosin light chain kinase, smooth muscle; Short=MLCK; Short=smMLCK; AltName: Full=Kinase-related protein; Short=KRP; AltName: Full=Telokin; Contains: Myosin light chain kinase, smooth muscle, deglutamylated form	Q6PDN3	6.48591e-96
contig_0024544	-2.89262	Tyrosine-protein kinase Fyn; AltName: Full=Proto-oncogene c-Fyn; AltName: Full=p59-Fyn	A1Y2K1	5.05896e-146
contig_0000324	0.254864	Myosin heavy chain, non-muscle; AltName: Full=Myosin II; AltName: Full=Non-muscle MHC; AltName: Full=Zipper protein	Q99323	0
contig_0009622	0.651	Transient receptor potential cation channel subfamily V member 4; Short=TrpV4; AltName: Full=Osm-9-like TRP channel 4; Short=OTRPC4; AltName: Full=Transient receptor potential protein 12; Short=TRP12; AltName: Full=Vanilloid receptor-like channel 2; AltName: Full=Vanilloid receptor-like protein 2; AltName: Full=Vanilloid receptor-related osmotically-activated channel; Short=VR-OAC	Q9EPK8	1.24647e-24
contig_0000841	-0.396408	PDZ and LIM domain protein 1; AltName: Full=C-terminal LIM domain protein 1; AltName: Full=Elfin; AltName: Full=LIM domain protein CLP-36	O00151	5.49478e-47
contig_0023328	-0.422041	Excitatory amino acid transporter 3; AltName: Full=Excitatory amino-acid carrier 1; AltName: Full=Sodium-dependent glutamate/aspartate transporter 3; AltName: Full=Solute carrier family 1 member 1	P51907	6.09274e-137
contig_0043164	-0.849667	Low-density lipoprotein receptor-related protein 2; Short=LRP-2; AltName: Full=Glycoprotein 330; Short=gp330; AltName: Full=Megalin; Flags: Precursor	P98158	1.0174e-108
contig_0030129	-1.84085	Low-density lipoprotein receptor-related protein 2; Short=LRP-2; AltName: Full=Glycoprotein 330; Short=gp330; AltName: Full=Megalin; Flags: Precursor	A2ARV4	8.48749e-37
contig_0002751	0.360129	Copper-transporting ATPase 1; AltName: Full=Copper pump 1; AltName: Full=Menkes disease-associated protein	Q04656	0
contig_0003161	-0.293598	Serine/threonine-protein kinase PINK1, mitochondrial; AltName: Full=BRPK; AltName: Full=PTEN-induced putative kinase protein 1; Flags: Precursor	Q99MQ3	1.61344e-76
contig_0046887	0.75545	Potassium voltage-gated channel subfamily C member 1; AltName: Full=NGK2; AltName: Full=Voltage-gated potassium channel subunit Kv3.1; AltName: Full=Voltage-gated potassium channel subunit Kv4	P15388	2.1664e-80
contig_0005601	-0.623292	Heat shock protein beta-1; Short=HspB1; AltName: Full=Heat shock 27 kDa protein; Short=HSP 27	P42930	7.36938e-14
contig_0016979	-4.12925	Neuronal acetylcholine receptor subunit alpha-10; AltName: Full=Nicotinic acetylcholine receptor subunit alpha-10; Short=NACHR alpha-10; Flags: Precursor	Q9GZZ6	8.32883e-27
contig_0043723	-2.04163	Polycystin-2; Short=CePc2; AltName: Full=Polycystic kidney disease 2 protein homolog	Q9U1S7	2.5688e-08
contig_0046631	1.58844	Transient receptor potential cation channel subfamily M member 1; AltName: Full=Melastatin-1	Q2WEA5	4.59689e-41
contig_0032016	0.407085	Stabilizer of axonemal microtubules 1	Q6AYP6	1.23996e-07
contig_0018629	0.967078	Myeloperoxidase; Short=MPO; Contains: Myeloperoxidase light chain; Contains: Myeloperoxidase heavy chain; Flags: Precursor	P11247	1.69527e-53
contig_0021313	-4.14798	Caveolin-1	A1X149	6.09963e-29
contig_0031681	-1.5727	Thrombospondin-1; Flags: Precursor	P35441	3.00051e-12
contig_0001898	0.346862	Phosphatidylinositol 3-kinase regulatory subunit alpha; Short=PI3-kinase regulatory subunit alpha; Short=PI3K regulatory subunit alpha; Short=PtdIns-3-kinase regulatory subunit alpha; AltName: Full=Phosphatidylinositol 3-kinase 85 kDa regulatory subunit alpha; Short=PI3-kinase subunit p85-alpha; Short=PtdIns-3-kinase regulatory subunit p85-alpha	Q63787	9.08306e-116
contig_0003307	0.553745	Proto-oncogene tyrosine-protein kinase LCK; AltName: Full=Lymphocyte cell-specific protein-tyrosine kinase; AltName: Full=p56-LCK	Q01621	2.85509e-49
contig_0042130	-0.640102	Glutathione S-transferase U19; Short=AtGSTU19; AltName: Full=GST class-tau member 19; AltName: Full=Glutathione S-transferase 8	Q9ZRW8	9.73083e-22
contig_0018533	-0.846832	Protein PML; AltName: Full=Promyelocytic leukemia protein; AltName: Full=RING finger protein 71; AltName: Full=Tripartite motif-containing protein 19	P29590	1.79952e-07
contig_0003115	0.259984	G1/S-specific cyclin-D2; AltName: Full=Vin-1 proto-oncogene	Q04827	1.88784e-98
contig_0001723	0.423922	Probable Werner syndrome ATP-dependent helicase homolog 1	Q19546	1.90378e-22
contig_0007621	-1.17392	Collagen alpha-1(XI) chain; Flags: Precursor	P12107	1.81795e-47
contig_0010845	0.409334	DNA repair protein complementing XP-C cells homolog; AltName: Full=Xeroderma pigmentosum group C-complementing protein homolog; AltName: Full=p125	P51612	6.5584e-118
contig_0015070	-0.848295	Caseinolytic peptidase B protein homolog; AltName: Full=Suppressor of potassium transport defect 3; Flags: Precursor	Q60649	0
contig_0018186	-0.440295	F-box only protein 4	Q3T0J1	2.93916e-49
contig_0005050	-0.234593	V-type proton ATPase subunit G 1; Short=V-ATPase subunit G 1; AltName: Full=V-ATPase 13 kDa subunit 1; AltName: Full=Vacuolar proton pump subunit G 1; AltName: Full=Vacuolar proton pump subunit M16	O75348	1.51555e-34
contig_0010298	-1.28524	Endonuclease G, mitochondrial; Short=Endo G; Flags: Precursor	O08600	5.95056e-83
contig_0037963	-2.5256	Plasminogen; Contains: Plasmin heavy chain A; Contains: Activation peptide; Contains: Plasmin heavy chain A, short form; Contains: Plasmin light chain B; Flags: Precursor	P06868	1.18582e-21
contig_0004274	-0.511034	Very long-chain specific acyl-CoA dehydrogenase, mitochondrial; AltName: Full=MVLCAD; Short=VLCAD; Flags: Precursor	P50544	0
contig_0030440	-1.99625	Transcriptional regulatory protein PHO23	P50947	0.00011432
contig_0007727	-0.317189	Serine/threonine-protein kinase/endoribonuclease ire-1; AltName: Full=Inositol-requiring protein 2; Includes: Serine/threonine-protein kinase; Includes: Endoribonuclease; Flags: Precursor	Q09499	0
contig_0014052	-0.40719	ABC transporter B family member 1; AltName: Full=ABC transporter ABCB.1	Q54BU4	0
contig_0023657	0.75399	ABC transporter G family member 22; Short=ABC transporter ABCG.22; Short=AtABCG22; AltName: Full=White-brown complex homolog protein 23; Short=AtWBC23	Q93YS4	9.67211e-39
contig_0010830	-0.367633	Suppressor of lurcher protein 1; Flags: Precursor	Q93212	2.33726e-46
contig_0019735	-1.18398	Retinol dehydrogenase 13; AltName: Full=Short chain dehydrogenase/reductase family 7C member 3	Q8NBN7	1.74532e-61
contig_0021342	-0.72742	TP53-regulated inhibitor of apoptosis 1; AltName: Full=Protein 15E1.1; AltName: Full=WF-1; AltName: Full=p53-inducible cell-survival factor; Short=p53CSV	O43715	4.10007e-14
contig_0010232	-1.28241	Complex I intermediate-associated protein 30, mitochondrial; Flags: Precursor	Q9VAI1	3.45054e-63
contig_0033545	1.13817	DNA polymerase kappa; AltName: Full=DINB protein; Short=DINP	Q9QUG2	7.83986e-06
regulation of cholesterol transport
Contig	Log2FC	Name	ID	e-value
contig_0045587	-2.36736	Caveolin-1	P41350	1.9195e-24
contig_0022217	-0.64185	ATP-binding cassette sub-family A member 3; AltName: Full=ABC-C transporter; AltName: Full=ATP-binding cassette transporter 3; Short=ATP-binding cassette 3	Q99758	0
contig_0021313	-4.14798	Caveolin-1	A1X149	6.09963e-29
contig_0038526	-0.523097	ATP-binding cassette sub-family A member 13	Q86UQ4	5.3176e-23
regulation of wound healing
Contig	Log2FC	Name	ID	e-value
contig_0045587	-2.36736	Caveolin-1	P41350	1.9195e-24
contig_0021313	-4.14798	Caveolin-1	A1X149	6.09963e-29
contig_0031681	-1.5727	Thrombospondin-1; Flags: Precursor	P35441	3.00051e-12
contig_0037963	-2.5256	Plasminogen; Contains: Plasmin heavy chain A; Contains: Activation peptide; Contains: Plasmin heavy chain A, short form; Contains: Plasmin light chain B; Flags: Precursor	P06868	1.18582e-21
contig_0001906	-0.454731	Myosin light chain kinase, smooth muscle; Short=MLCK; Short=smMLCK; AltName: Full=Kinase-related protein; Short=KRP; AltName: Full=Telokin; Contains: Myosin light chain kinase, smooth muscle, deglutamylated form	Q6PDN3	6.48591e-96
contig_0041607	-0.661928	Cartilage oligomeric matrix protein; Short=COMP; Flags: Precursor	P35445	8.49725e-171
chromatin assembly or disassembly
Contig	Log2FC	Name	ID	e-value
contig_0010968	0.467826	Chromatin assembly factor 1 subunit A; Short=CAF-1 subunit A; AltName: Full=Chromatin assembly factor I p150 subunit; Short=CAF-I 150 kDa subunit; Short=CAF-I p150	Q5R1T0	5.78041e-25
contig_0010264	0.572161	Protein Dicer; AltName: Full=Cell cycle control protein dcr1; AltName: Full=RNA interference pathway protein dcr1; Includes: Endoribonuclease dcr1; Includes: ATP-dependent helicase dcr1	Q09884	2.22699e-16
contig_0003294	0.298158	Chromodomain-helicase-DNA-binding protein 3; Short=CHD-3; AltName: Full=ATP-dependent helicase CHD3; AltName: Full=Mi-2 autoantigen 240 kDa protein; AltName: Full=Mi2-alpha; AltName: Full=Zinc finger helicase; Short=hZFH	Q12873	0
contig_0005039	0.402539	Transcriptional regulator ATRX; AltName: Full=ATP-dependent helicase ATRX; AltName: Full=X-linked helicase II; AltName: Full=X-linked nuclear protein; Short=XNP	Q7YQM4	1.49972e-170
contig_0005079	0.366249	Tyrosine-protein kinase BAZ1B; AltName: Full=Bromodomain adjacent to zinc finger domain protein 1B; AltName: Full=Williams syndrome transcription factor; AltName: Full=Williams-Beuren syndrome chromosomal region 10 protein; AltName: Full=Williams-Beuren syndrome chromosomal region 9 protein; AltName: Full=hWALp2	Q9UIG0	3.53987e-158
membrane raft organization
Contig	Log2FC	Name	ID	e-value
contig_0045587	-2.36736	Caveolin-1	P41350	1.9195e-24
contig_0021313	-4.14798	Caveolin-1	A1X149	6.09963e-29
contig_0027455	-2.45158	Caveolin-1	Q00PJ9	4.52877e-27
contig_0037551	-2.44868	Caveolin-1	Q2QL79	7.95675e-21
receptor metabolic process
Contig	Log2FC	Name	ID	e-value
contig_0045587	-2.36736	Caveolin-1	P41350	1.9195e-24
contig_0021313	-4.14798	Caveolin-1	A1X149	6.09963e-29
contig_0027455	-2.45158	Caveolin-1	Q00PJ9	4.52877e-27
contig_0037551	-2.44868	Caveolin-1	Q2QL79	7.95675e-21
contig_0013118	-0.763919	Alsin; AltName: Full=Amyotrophic lateral sclerosis 2 protein homolog	P0C5Y8	0.000888963
regulation of lipid transport
Contig	Log2FC	Name	ID	e-value
contig_0045587	-2.36736	Caveolin-1	P41350	1.9195e-24
contig_0022217	-0.64185	ATP-binding cassette sub-family A member 3; AltName: Full=ABC-C transporter; AltName: Full=ATP-binding cassette transporter 3; Short=ATP-binding cassette 3	Q99758	0
contig_0038526	-0.523097	ATP-binding cassette sub-family A member 13	Q86UQ4	5.3176e-23
contig_0021313	-4.14798	Caveolin-1	A1X149	6.09963e-29
contig_0031681	-1.5727	Thrombospondin-1; Flags: Precursor	P35441	3.00051e-12
contig_0021342	-0.72742	TP53-regulated inhibitor of apoptosis 1; AltName: Full=Protein 15E1.1; AltName: Full=WF-1; AltName: Full=p53-inducible cell-survival factor; Short=p53CSV	O43715	4.10007e-14
regulation of myeloid leukocyte mediated immunity
Contig	Log2FC	Name	ID	e-value
contig_0001541	0.353377	Proto-oncogene tyrosine-protein kinase Yrk; AltName: Full=Yes-related kinase; AltName: Full=p60-Yrk	Q02977	2.71801e-145
contig_0015292	0.512636	Adenosine receptor A2b	Q32ZE2	0.00273957
contig_0000407	1.60376	Probable ATP-dependent RNA helicase DDX58; AltName: Full=DEAD box protein 58; AltName: Full=RIG-I-like receptor 1; Short=RLR-1; AltName: Full=Retinoic acid-inducible gene 1 protein; Short=RIG-1; AltName: Full=Retinoic acid-inducible gene I protein; Short=RIG-I	O95786	6.30166e-64
contig_0012528	0.497486	Probable ATP-dependent RNA helicase DDX58; AltName: Full=DEAD box protein 58; AltName: Full=RIG-I-like receptor 1; Short=RLR-1; AltName: Full=Retinoic acid-inducible gene 1 protein; Short=RIG-1; AltName: Full=Retinoic acid-inducible gene I protein; Short=RIG-I	Q6Q899	1.35202e-42
contig_0010143	0.694176	Probable ATP-dependent RNA helicase DDX58; AltName: Full=DEAD box protein 58; AltName: Full=RHIV-1; AltName: Full=RIG-I-like receptor 1; Short=RLR-1; AltName: Full=RNA helicase induced by virus; AltName: Full=Retinoic acid-inducible gene 1 protein; Short=RIG-1; AltName: Full=Retinoic acid-inducible gene I protein; Short=RIG-I	Q9GLV6	1.94068e-56
regulation of ion transport
Contig	Log2FC	Name	ID	e-value
contig_0045587	-2.36736	Caveolin-1	P41350	1.9195e-24
contig_0001906	-0.454731	Myosin light chain kinase, smooth muscle; Short=MLCK; Short=smMLCK; AltName: Full=Kinase-related protein; Short=KRP; AltName: Full=Telokin; Contains: Myosin light chain kinase, smooth muscle, deglutamylated form	Q6PDN3	6.48591e-96
contig_0022217	-0.64185	ATP-binding cassette sub-family A member 3; AltName: Full=ABC-C transporter; AltName: Full=ATP-binding cassette transporter 3; Short=ATP-binding cassette 3	Q99758	0
contig_0002820	-0.411129	Multidrug resistance protein 1A; AltName: Full=ATP-binding cassette sub-family B member 1A; AltName: Full=MDR1A; AltName: Full=Multidrug resistance protein 3; AltName: Full=P-glycoprotein 3	P21447	0
contig_0002751	0.360129	Copper-transporting ATPase 1; AltName: Full=Copper pump 1; AltName: Full=Menkes disease-associated protein	Q04656	0
contig_0003161	-0.293598	Serine/threonine-protein kinase PINK1, mitochondrial; AltName: Full=BRPK; AltName: Full=PTEN-induced putative kinase protein 1; Flags: Precursor	Q99MQ3	1.61344e-76
contig_0029314	0.794326	Neuroligin-1; Flags: Precursor	Q8N2Q7	6.15557e-76
contig_0046887	0.75545	Potassium voltage-gated channel subfamily C member 1; AltName: Full=NGK2; AltName: Full=Voltage-gated potassium channel subunit Kv3.1; AltName: Full=Voltage-gated potassium channel subunit Kv4	P15388	2.1664e-80
contig_0030565	-1.50799	Glucokinase; AltName: Full=Hexokinase type IV; Short=HK IV; AltName: Full=Hexokinase-4; Short=HK4; AltName: Full=Hexokinase-D	P17712	1.43529e-30
contig_0033030	-0.41688	Potassium voltage-gated channel subfamily KQT member 1; AltName: Full=IKs producing slow voltage-gated potassium channel subunit alpha KvLQT1; AltName: Full=KQT-like 1; AltName: Full=Voltage-gated potassium channel subunit Kv7.1	P97414	4.10685e-160
contig_0021313	-4.14798	Caveolin-1	A1X149	6.09963e-29
contig_0031681	-1.5727	Thrombospondin-1; Flags: Precursor	P35441	3.00051e-12
contig_0000003	0.369113	CD63 antigen; AltName: Full=Mast cell antigen AD1; AltName: CD_antigen=CD63	P28648	1.21795e-12
contig_0002315	-0.313988	CCAAT/enhancer-binding protein beta; Short=C/EBP beta; AltName: Full=Liver activator protein; Short=LAP; AltName: Full=Liver-enriched inhibitory protein; Short=LIP; AltName: Full=Nuclear factor NF-IL6; AltName: Full=Transcription factor 5; Short=TCF-5	P17676	4.20478e-16
contig_0018533	-0.846832	Protein PML; AltName: Full=Promyelocytic leukemia protein; AltName: Full=RING finger protein 71; AltName: Full=Tripartite motif-containing protein 19	P29590	1.79952e-07
contig_0041264	-0.378165	Regulator of G-protein signaling 7; Short=RGS7	O54829	0
contig_0001110	-0.679951	Glutathione S-transferase omega-1; Short=GSTO-1; AltName: Full=Glutathione S-transferase omega 1-1; Short=GSTO 1-1; AltName: Full=Glutathione-dependent dehydroascorbate reductase; AltName: Full=Monomethylarsonic acid reductase; Short=MMA(V) reductase; AltName: Full=S-(Phenacyl)glutathione reductase; Short=SPG-R	P78417	8.10901e-55
contig_0045655	0.697795	Regucalcin; Short=RC; AltName: Full=Gluconolactonase; Short=GNL; AltName: Full=Senescence marker protein 30; Short=SMP-30	Q64374	6.09395e-83
contig_0004340	-0.652696	N-fatty-acyl-amino acid synthase/hydrolase PM20D1.2; AltName: Full=Peptidase M20 domain-containing protein 1.2; Flags: Precursor	Q08BB2	6.05312e-37
contig_0021342	-0.72742	TP53-regulated inhibitor of apoptosis 1; AltName: Full=Protein 15E1.1; AltName: Full=WF-1; AltName: Full=p53-inducible cell-survival factor; Short=p53CSV	O43715	4.10007e-14
contig_0002115	-0.310313	Protein O-GlcNAcase; Short=OGA; AltName: Full=Beta-N-acetylhexosaminidase; AltName: Full=Beta-hexosaminidase; AltName: Full=Bifunctional protein NCOAT; AltName: Full=Meningioma-expressed antigen 5; AltName: Full=N-acetyl-beta-D-glucosaminidase; AltName: Full=N-acetyl-beta-glucosaminidase	Q8VIJ5	1.94764e-144
positive regulation of ion transport
Contig	Log2FC	Name	ID	e-value
contig_0045587	-2.36736	Caveolin-1	P41350	1.9195e-24
contig_0001906	-0.454731	Myosin light chain kinase, smooth muscle; Short=MLCK; Short=smMLCK; AltName: Full=Kinase-related protein; Short=KRP; AltName: Full=Telokin; Contains: Myosin light chain kinase, smooth muscle, deglutamylated form	Q6PDN3	6.48591e-96
contig_0022217	-0.64185	ATP-binding cassette sub-family A member 3; AltName: Full=ABC-C transporter; AltName: Full=ATP-binding cassette transporter 3; Short=ATP-binding cassette 3	Q99758	0
contig_0003161	-0.293598	Serine/threonine-protein kinase PINK1, mitochondrial; AltName: Full=BRPK; AltName: Full=PTEN-induced putative kinase protein 1; Flags: Precursor	Q99MQ3	1.61344e-76
contig_0046887	0.75545	Potassium voltage-gated channel subfamily C member 1; AltName: Full=NGK2; AltName: Full=Voltage-gated potassium channel subunit Kv3.1; AltName: Full=Voltage-gated potassium channel subunit Kv4	P15388	2.1664e-80
contig_0033030	-0.41688	Potassium voltage-gated channel subfamily KQT member 1; AltName: Full=IKs producing slow voltage-gated potassium channel subunit alpha KvLQT1; AltName: Full=KQT-like 1; AltName: Full=Voltage-gated potassium channel subunit Kv7.1	P97414	4.10685e-160
contig_0002315	-0.313988	CCAAT/enhancer-binding protein beta; Short=C/EBP beta; AltName: Full=Liver activator protein; Short=LAP; AltName: Full=Liver-enriched inhibitory protein; Short=LIP; AltName: Full=Nuclear factor NF-IL6; AltName: Full=Transcription factor 5; Short=TCF-5	P17676	4.20478e-16
contig_0041264	-0.378165	Regulator of G-protein signaling 7; Short=RGS7	O54829	0
contig_0021342	-0.72742	TP53-regulated inhibitor of apoptosis 1; AltName: Full=Protein 15E1.1; AltName: Full=WF-1; AltName: Full=p53-inducible cell-survival factor; Short=p53CSV	O43715	4.10007e-14
contig_0002115	-0.310313	Protein O-GlcNAcase; Short=OGA; AltName: Full=Beta-N-acetylhexosaminidase; AltName: Full=Beta-hexosaminidase; AltName: Full=Bifunctional protein NCOAT; AltName: Full=Meningioma-expressed antigen 5; AltName: Full=N-acetyl-beta-D-glucosaminidase; AltName: Full=N-acetyl-beta-glucosaminidase	Q8VIJ5	1.94764e-144
regulation of anion transport
Contig	Log2FC	Name	ID	e-value
contig_0022217	-0.64185	ATP-binding cassette sub-family A member 3; AltName: Full=ABC-C transporter; AltName: Full=ATP-binding cassette transporter 3; Short=ATP-binding cassette 3	Q99758	0
contig_0002820	-0.411129	Multidrug resistance protein 1A; AltName: Full=ATP-binding cassette sub-family B member 1A; AltName: Full=MDR1A; AltName: Full=Multidrug resistance protein 3; AltName: Full=P-glycoprotein 3	P21447	0
contig_0031681	-1.5727	Thrombospondin-1; Flags: Precursor	P35441	3.00051e-12
contig_0002315	-0.313988	CCAAT/enhancer-binding protein beta; Short=C/EBP beta; AltName: Full=Liver activator protein; Short=LAP; AltName: Full=Liver-enriched inhibitory protein; Short=LIP; AltName: Full=Nuclear factor NF-IL6; AltName: Full=Transcription factor 5; Short=TCF-5	P17676	4.20478e-16
contig_0021342	-0.72742	TP53-regulated inhibitor of apoptosis 1; AltName: Full=Protein 15E1.1; AltName: Full=WF-1; AltName: Full=p53-inducible cell-survival factor; Short=p53CSV	O43715	4.10007e-14
response to leptin
Contig	Log2FC	Name	ID	e-value
contig_0043164	-0.849667	Low-density lipoprotein receptor-related protein 2; Short=LRP-2; AltName: Full=Glycoprotein 330; Short=gp330; AltName: Full=Megalin; Flags: Precursor	P98158	1.0174e-108
contig_0030129	-1.84085	Low-density lipoprotein receptor-related protein 2; Short=LRP-2; AltName: Full=Glycoprotein 330; Short=gp330; AltName: Full=Megalin; Flags: Precursor	A2ARV4	8.48749e-37
contig_0004009	-1.04643	Low-density lipoprotein receptor-related protein 2; Short=LRP-2; AltName: Full=Glycoprotein 330; Short=gp330; AltName: Full=Megalin; Flags: Precursor	P98164	3.21921e-35
contig_0030565	-1.50799	Glucokinase; AltName: Full=Hexokinase type IV; Short=HK IV; AltName: Full=Hexokinase-4; Short=HK4; AltName: Full=Hexokinase-D	P17712	1.43529e-30
nucleotide phosphorylation
Contig	Log2FC	Name	ID	e-value
contig_0025262	0.346621	Adenylate kinase isoenzyme 5; Short=AK 5; AltName: Full=ATP-AMP transphosphorylase 5	A4IFD0	1.1074e-08
contig_0014471	0.439642	Adenylate kinase 9; Short=AK 9; AltName: Full=Adenylate kinase domain-containing protein 1; AltName: Full=Adenylate kinase domain-containing protein 2	Q5TCS8	3.01856e-65
contig_0010995	0.334373	Adenylate kinase 7; Short=AK 7; AltName: Full=ATP-AMP transphosphorylase 7	Q96M32	0
blood vessel morphogenesis
Contig	Log2FC	Name	ID	e-value
contig_0007864	0.34645	Neurogenic locus notch homolog protein 1; Short=Notch 1; Contains: Notch 1 extracellular truncation; Short=NEXT; Contains: Notch 1 intracellular domain; Short=NICD; Flags: Precursor	Q07008	4.74716e-54
contig_0043164	-0.849667	Low-density lipoprotein receptor-related protein 2; Short=LRP-2; AltName: Full=Glycoprotein 330; Short=gp330; AltName: Full=Megalin; Flags: Precursor	P98158	1.0174e-108
contig_0030129	-1.84085	Low-density lipoprotein receptor-related protein 2; Short=LRP-2; AltName: Full=Glycoprotein 330; Short=gp330; AltName: Full=Megalin; Flags: Precursor	A2ARV4	8.48749e-37
contig_0004009	-1.04643	Low-density lipoprotein receptor-related protein 2; Short=LRP-2; AltName: Full=Glycoprotein 330; Short=gp330; AltName: Full=Megalin; Flags: Precursor	P98164	3.21921e-35
contig_0020472	-1.84839	Apolipoprotein B-100; Short=Apo B-100; Contains: Apolipoprotein B-48; Short=Apo B-48; Flags: Precursor	E9Q414	9.84083e-15
contig_0041607	-0.661928	Cartilage oligomeric matrix protein; Short=COMP; Flags: Precursor	P35445	8.49725e-171
contig_0023328	-0.422041	Excitatory amino acid transporter 3; AltName: Full=Excitatory amino-acid carrier 1; AltName: Full=Sodium-dependent glutamate/aspartate transporter 3; AltName: Full=Solute carrier family 1 member 1	P51907	6.09274e-137
contig_0031681	-1.5727	Thrombospondin-1; Flags: Precursor	P35441	3.00051e-12
detection of stimulus involved in sensory perception
Contig	Log2FC	Name	ID	e-value
contig_0041395	-1.90167	Neuronal acetylcholine receptor subunit alpha-9; AltName: Full=Nicotinic acetylcholine receptor subunit alpha-9; Short=NACHR alpha-9; Flags: Precursor	P43144	1.82629e-27
contig_0024544	-2.89262	Tyrosine-protein kinase Fyn; AltName: Full=Proto-oncogene c-Fyn; AltName: Full=p59-Fyn	A1Y2K1	5.05896e-146
contig_0016979	-4.12925	Neuronal acetylcholine receptor subunit alpha-10; AltName: Full=Nicotinic acetylcholine receptor subunit alpha-10; Short=NACHR alpha-10; Flags: Precursor	Q9GZZ6	8.32883e-27
contig_0043723	-2.04163	Polycystin-2; Short=CePc2; AltName: Full=Polycystic kidney disease 2 protein homolog	Q9U1S7	2.5688e-08
contig_0007621	-1.17392	Collagen alpha-1(XI) chain; Flags: Precursor	P12107	1.81795e-47
contig_0022334	-0.394683	Receptor-transporting protein 3; AltName: Full=3CxxC-type zinc finger protein 3; AltName: Full=Transmembrane protein 7	Q9BQQ7	6.71232e-09
positive regulation of transport
Contig	Log2FC	Name	ID	e-value
contig_0045587	-2.36736	Caveolin-1	P41350	1.9195e-24
contig_0001541	0.353377	Proto-oncogene tyrosine-protein kinase Yrk; AltName: Full=Yes-related kinase; AltName: Full=p60-Yrk	Q02977	2.71801e-145
contig_0001906	-0.454731	Myosin light chain kinase, smooth muscle; Short=MLCK; Short=smMLCK; AltName: Full=Kinase-related protein; Short=KRP; AltName: Full=Telokin; Contains: Myosin light chain kinase, smooth muscle, deglutamylated form	Q6PDN3	6.48591e-96
contig_0024544	-2.89262	Tyrosine-protein kinase Fyn; AltName: Full=Proto-oncogene c-Fyn; AltName: Full=p59-Fyn	A1Y2K1	5.05896e-146
contig_0022217	-0.64185	ATP-binding cassette sub-family A member 3; AltName: Full=ABC-C transporter; AltName: Full=ATP-binding cassette transporter 3; Short=ATP-binding cassette 3	Q99758	0
contig_0043164	-0.849667	Low-density lipoprotein receptor-related protein 2; Short=LRP-2; AltName: Full=Glycoprotein 330; Short=gp330; AltName: Full=Megalin; Flags: Precursor	P98158	1.0174e-108
contig_0030129	-1.84085	Low-density lipoprotein receptor-related protein 2; Short=LRP-2; AltName: Full=Glycoprotein 330; Short=gp330; AltName: Full=Megalin; Flags: Precursor	A2ARV4	8.48749e-37
contig_0002820	-0.411129	Multidrug resistance protein 1A; AltName: Full=ATP-binding cassette sub-family B member 1A; AltName: Full=MDR1A; AltName: Full=Multidrug resistance protein 3; AltName: Full=P-glycoprotein 3	P21447	0
contig_0003161	-0.293598	Serine/threonine-protein kinase PINK1, mitochondrial; AltName: Full=BRPK; AltName: Full=PTEN-induced putative kinase protein 1; Flags: Precursor	Q99MQ3	1.61344e-76
contig_0029314	0.794326	Neuroligin-1; Flags: Precursor	Q8N2Q7	6.15557e-76
contig_0046887	0.75545	Potassium voltage-gated channel subfamily C member 1; AltName: Full=NGK2; AltName: Full=Voltage-gated potassium channel subunit Kv3.1; AltName: Full=Voltage-gated potassium channel subunit Kv4	P15388	2.1664e-80
contig_0038526	-0.523097	ATP-binding cassette sub-family A member 13	Q86UQ4	5.3176e-23
contig_0030565	-1.50799	Glucokinase; AltName: Full=Hexokinase type IV; Short=HK IV; AltName: Full=Hexokinase-4; Short=HK4; AltName: Full=Hexokinase-D	P17712	1.43529e-30
contig_0033030	-0.41688	Potassium voltage-gated channel subfamily KQT member 1; AltName: Full=IKs producing slow voltage-gated potassium channel subunit alpha KvLQT1; AltName: Full=KQT-like 1; AltName: Full=Voltage-gated potassium channel subunit Kv7.1	P97414	4.10685e-160
contig_0021313	-4.14798	Caveolin-1	A1X149	6.09963e-29
contig_0009061	-0.320596	Protein sprint; AltName: Full=SH2 poly-proline-containing Ras-interactor protein	Q8MQW8	3.39741e-92
contig_0000003	0.369113	CD63 antigen; AltName: Full=Mast cell antigen AD1; AltName: CD_antigen=CD63	P28648	1.21795e-12
contig_0001898	0.346862	Phosphatidylinositol 3-kinase regulatory subunit alpha; Short=PI3-kinase regulatory subunit alpha; Short=PI3K regulatory subunit alpha; Short=PtdIns-3-kinase regulatory subunit alpha; AltName: Full=Phosphatidylinositol 3-kinase 85 kDa regulatory subunit alpha; Short=PI3-kinase subunit p85-alpha; Short=PtdIns-3-kinase regulatory subunit p85-alpha	Q63787	9.08306e-116
contig_0002315	-0.313988	CCAAT/enhancer-binding protein beta; Short=C/EBP beta; AltName: Full=Liver activator protein; Short=LAP; AltName: Full=Liver-enriched inhibitory protein; Short=LIP; AltName: Full=Nuclear factor NF-IL6; AltName: Full=Transcription factor 5; Short=TCF-5	P17676	4.20478e-16
contig_0026591	-0.873766	Transcription intermediary factor 1-beta; Short=TIF1-beta; AltName: Full=E3 SUMO-protein ligase TRIM28; AltName: Full=KRAB-associated protein 1; AltName: Full=Nuclear corepressor KAP-1; AltName: Full=RING-type E3 ubiquitin transferase TIF1-beta; AltName: Full=Tripartite motif-containing protein 28	O08629	0.00230182
contig_0032522	-0.854523	GTP-binding protein SAR1	Q23445	6.34444e-48
contig_0041264	-0.378165	Regulator of G-protein signaling 7; Short=RGS7	O54829	0
contig_0001110	-0.679951	Glutathione S-transferase omega-1; Short=GSTO-1; AltName: Full=Glutathione S-transferase omega 1-1; Short=GSTO 1-1; AltName: Full=Glutathione-dependent dehydroascorbate reductase; AltName: Full=Monomethylarsonic acid reductase; Short=MMA(V) reductase; AltName: Full=S-(Phenacyl)glutathione reductase; Short=SPG-R	P78417	8.10901e-55
contig_0045655	0.697795	Regucalcin; Short=RC; AltName: Full=Gluconolactonase; Short=GNL; AltName: Full=Senescence marker protein 30; Short=SMP-30	Q64374	6.09395e-83
contig_0015292	0.512636	Adenosine receptor A2b	Q32ZE2	0.00273957
contig_0021342	-0.72742	TP53-regulated inhibitor of apoptosis 1; AltName: Full=Protein 15E1.1; AltName: Full=WF-1; AltName: Full=p53-inducible cell-survival factor; Short=p53CSV	O43715	4.10007e-14
contig_0002115	-0.310313	Protein O-GlcNAcase; Short=OGA; AltName: Full=Beta-N-acetylhexosaminidase; AltName: Full=Beta-hexosaminidase; AltName: Full=Bifunctional protein NCOAT; AltName: Full=Meningioma-expressed antigen 5; AltName: Full=N-acetyl-beta-D-glucosaminidase; AltName: Full=N-acetyl-beta-glucosaminidase	Q8VIJ5	1.94764e-144
contig_0008237	-0.648266	Protein NRDE2 homolog	Q9H7Z3	3.82043e-119
contig_0005981	0.537266	Transcription factor SOX-11	Q7M6Y2	5.40091e-39
response to increased oxygen levels
Contig	Log2FC	Name	ID	e-value
contig_0045587	-2.36736	Caveolin-1	P41350	1.9195e-24
contig_0021313	-4.14798	Caveolin-1	A1X149	6.09963e-29
contig_0010232	-1.28241	Complex I intermediate-associated protein 30, mitochondrial; Flags: Precursor	Q9VAI1	3.45054e-63
contig_0005050	-0.234593	V-type proton ATPase subunit G 1; Short=V-ATPase subunit G 1; AltName: Full=V-ATPase 13 kDa subunit 1; AltName: Full=Vacuolar proton pump subunit G 1; AltName: Full=Vacuolar proton pump subunit M16	O75348	1.51555e-34
cilium movement involved in cell motility
Contig	Log2FC	Name	ID	e-value
contig_0010731	0.40112	Tektin-3	A6H782	1.96647e-99
contig_0019319	0.352989	Growth arrest-specific protein 8; Short=GAS-8; AltName: Full=Growth arrest-specific protein 11; Short=GAS-11	O95995	0
contig_0015588	0.306482	Dynein heavy chain 1, axonemal; AltName: Full=Axonemal beta dynein heavy chain 1; AltName: Full=Ciliary dynein heavy chain 1	Q63164	0
contig_0009930	0.431372	Tektin-2; AltName: Full=Tektin-t; AltName: Full=Testicular tektin; AltName: Full=Testicular tektin B1-like protein; Short=TEKTB1; Short=Tektin-B1	Q9UIF3	7.18122e-160
regulation of membrane repolarization
Contig	Log2FC	Name	ID	e-value
contig_0045587	-2.36736	Caveolin-1	P41350	1.9195e-24
contig_0033030	-0.41688	Potassium voltage-gated channel subfamily KQT member 1; AltName: Full=IKs producing slow voltage-gated potassium channel subunit alpha KvLQT1; AltName: Full=KQT-like 1; AltName: Full=Voltage-gated potassium channel subunit Kv7.1	P97414	4.10685e-160
contig_0021313	-4.14798	Caveolin-1	A1X149	6.09963e-29
positive regulation of response to cytokine stimulus
Contig	Log2FC	Name	ID	e-value
contig_0000407	1.60376	Probable ATP-dependent RNA helicase DDX58; AltName: Full=DEAD box protein 58; AltName: Full=RIG-I-like receptor 1; Short=RLR-1; AltName: Full=Retinoic acid-inducible gene 1 protein; Short=RIG-1; AltName: Full=Retinoic acid-inducible gene I protein; Short=RIG-I	O95786	6.30166e-64
contig_0012528	0.497486	Probable ATP-dependent RNA helicase DDX58; AltName: Full=DEAD box protein 58; AltName: Full=RIG-I-like receptor 1; Short=RLR-1; AltName: Full=Retinoic acid-inducible gene 1 protein; Short=RIG-1; AltName: Full=Retinoic acid-inducible gene I protein; Short=RIG-I	Q6Q899	1.35202e-42
contig_0010143	0.694176	Probable ATP-dependent RNA helicase DDX58; AltName: Full=DEAD box protein 58; AltName: Full=RHIV-1; AltName: Full=RIG-I-like receptor 1; Short=RLR-1; AltName: Full=RNA helicase induced by virus; AltName: Full=Retinoic acid-inducible gene 1 protein; Short=RIG-1; AltName: Full=Retinoic acid-inducible gene I protein; Short=RIG-I	Q9GLV6	1.94068e-56
regulation of water loss via skin
Contig	Log2FC	Name	ID	e-value
contig_0043654	-2.03173	Cytochrome P450 26B1; AltName: Full=Cytochrome P450 26A2; AltName: Full=Cytochrome P450 retinoic acid-inactivating 2; Short=Cytochrome P450RAI-2; AltName: Full=Retinoic acid-metabolizing cytochrome	Q9NR63	1.88953e-34
contig_0024876	-0.910681	Transmembrane protein 79; AltName: Full=Mattrin	Q3T1H8	8.69786e-07
contig_0019199	-0.982278	Transmembrane protein 79; AltName: Full=Mattrin	Q9BSE2	3.55114e-06
intrinsic apoptotic signaling pathway in response to endoplasmic reticulum stress
Contig	Log2FC	Name	ID	e-value
contig_0023916	-0.484493	Inositol 1,4,5-trisphosphate receptor type 1; AltName: Full=IP3 receptor isoform 1; Short=IP3R 1; Short=InsP3R1; AltName: Full=Type 1 inositol 1,4,5-trisphosphate receptor; Short=Type 1 InsP3 receptor	Q9TU34	1.7609e-55
contig_0002315	-0.313988	CCAAT/enhancer-binding protein beta; Short=C/EBP beta; AltName: Full=Liver activator protein; Short=LAP; AltName: Full=Liver-enriched inhibitory protein; Short=LIP; AltName: Full=Nuclear factor NF-IL6; AltName: Full=Transcription factor 5; Short=TCF-5	P17676	4.20478e-16
contig_0018533	-0.846832	Protein PML; AltName: Full=Promyelocytic leukemia protein; AltName: Full=RING finger protein 71; AltName: Full=Tripartite motif-containing protein 19	P29590	1.79952e-07
contig_0007727	-0.317189	Serine/threonine-protein kinase/endoribonuclease ire-1; AltName: Full=Inositol-requiring protein 2; Includes: Serine/threonine-protein kinase; Includes: Endoribonuclease; Flags: Precursor	Q09499	0
beta-amyloid clearance
Contig	Log2FC	Name	ID	e-value
contig_0043164	-0.849667	Low-density lipoprotein receptor-related protein 2; Short=LRP-2; AltName: Full=Glycoprotein 330; Short=gp330; AltName: Full=Megalin; Flags: Precursor	P98158	1.0174e-108
contig_0030129	-1.84085	Low-density lipoprotein receptor-related protein 2; Short=LRP-2; AltName: Full=Glycoprotein 330; Short=gp330; AltName: Full=Megalin; Flags: Precursor	A2ARV4	8.48749e-37
contig_0004009	-1.04643	Low-density lipoprotein receptor-related protein 2; Short=LRP-2; AltName: Full=Glycoprotein 330; Short=gp330; AltName: Full=Megalin; Flags: Precursor	P98164	3.21921e-35
unknown
Contig	Log2FC	Name	ID	e-value
contig_0005266	-0.305211	Myophilin	Q24799	1.46611e-62
contig_0025786	-1.89166	Leucine-rich repeat-containing protein 74A; AltName: Full=Leucine-rich repeat-containing protein 74	A0JPI9	1.97991e-68
contig_0000379	-0.298486	Calponin homolog OV9M	P37801	2.0082e-28
contig_0007174	0.385216	Coiled-coil domain-containing protein 173	Q0VFZ6	5.49024e-40
contig_0010350	0.331485	Axonemal dynein light chain domain-containing protein 1	Q5T1B0	3.5093e-143
contig_0010902	0.676541	Uncharacterized protein C1orf112 homolog	Q5TYP4	0.00645838
contig_0013530	0.393146	Uncharacterized protein C7orf57 homolog	Q5SS90	3.61223e-17
contig_0013734	-0.864711	Kelch-like protein 28; AltName: Full=BTB/POZ domain-containing protein 5	Q9CR40	8.67551e-41
contig_0023677	0.440313	Uncharacterized protein C17orf98	A8MV24	1.64504e-25
contig_0016346	0.300229	Cilia- and flagella-associated protein 47	Q6ZTR5	3.12245e-161
contig_0014610	0.367155	Cilia- and flagella-associated protein 57; AltName: Full=WD repeat-containing protein 65	Q9D180	0
contig_0015296	0.464265	Uncharacterized protein C2orf50	Q96LR7	3.68839e-21
contig_0015464	0.515776	Uncharacterized protein C7orf72	A4D263	3.75867e-28
contig_0016087	0.507997	Testis, prostate and placenta-expressed protein	Q6IMH0	5.47251e-34
contig_0016632	9.1044	Leucine-rich repeat-containing protein 72	A6NJI9	4.18113e-16
contig_0016864	1.47505	F-box only protein 47	Q5MNV8	1.25407e-77
contig_0020382	0.451757	Leucine-rich repeat-containing protein 23	Q28CU0	1.18584e-81
contig_0021385	0.542399	BTB/POZ domain-containing protein 16	Q95J53	1.48459e-90
contig_0022505	0.790883	von Willebrand factor A domain-containing protein 5A; AltName: Full=Loss of heterozygosity 11 chromosomal region 2 gene A protein homolog; AltName: Full=Mast cell surface antigen 1; Short=Masa-1	Q75WE7	1.2499e-20
contig_0024049	0.908417	Protein FAM221B	Q8C627	1.79104e-60
contig_0025107	0.511159	Uncharacterized protein C4orf45 homolog	Q2KIR0	1.55819e-12
contig_0025622	0.442799	WD repeat-containing protein 87; AltName: Full=Testis development protein NYD-SP11	Q6ZQQ6	1.41933e-34
contig_0026158	0.507172	UPF0691 protein C9orf116 homolog	B5X5D0	1.17496e-22
contig_0027053	0.619516	Coiled-coil domain-containing protein 42 homolog	A7S8T5	7.01009e-110
contig_0029939	0.417125	Testis-expressed protein 33	O43247	2.63449e-07
contig_0030086	-3.66964	Protein HtrL	P25666	2.78871e-07
contig_0030853	0.462451	Uncharacterized protein C19orf45	Q8NA69	3.23997e-08
contig_0032455	0.468362	Tryparedoxin; Short=TryX	O77404	5.06798e-27
contig_0033134	0.57282	Protein FAM221A	Q4V8D7	4.93973e-114
contig_0036961	-0.653708	Protein FAM124A	Q6GQ34	1.91457e-26
contig_0039169	1.02455	Ankyrin repeat domain-containing protein 65	A6QPE7	1.43251e-14
contig_0047827	1.45557	Leucine-rich repeat protein soc-2 homolog; AltName: Full=Protein Sur-8 homolog; AltName: Full=Protein soc-2 homolog	B4LXW1	1.00612e-06
