# Supplementary material for: Resistance of Argopecten purpuratus scallop larvae to vibriosis is associated with the front-loading of immune genes and enhanced antimicrobial response
Source: Front Immunol. 2023 Mar 3;14:1150280. doi: 10.3389/fimmu.2023.1150280 (PMC10020363; doi:10.3389/fimmu.2023.1150280)
Supplement: Supplementary file 8 [file Table_8.xlsx]

## Sheet: TAB 1
Immune differentially expressed genes in uninfected larvae (Resistant vs Susceptible)
			Name		Name	A3	A8	B1	B2	B3	C1	C2	C3	D1	D2	D3
			phenotype		phenotype	HS	HS	HS	HS	HS	LS	LS	LS	LS	LS	LS
Uniprot ID	Function	Contig	family	Log2FC	family	F8	F8	F9	F9	F9	F10	F10	F10	F12	F12	F12
Q6AXU0	The cytotoxic action of BPI is limited to many species of Gram-negative bacteria; this specificity may be explained by a strong affinity of the very basic N-terminal half for the negatively charged lipopolysaccharides that are unique to the Gram-negative bacterial outer envelope. {ECO:25}.	contig_0001007	Bactericidal permeability-increasing protein	0.541585	BPI	9.73095	10.051	14.3069	11.0799	12.0825	16.3894	19.4736	17.0107	14.355	16.1255	15.5022
Q0VA61	Has a pivotal role in cytoprotective cellular mechanisms triggered by oxygen deprivation. May play a role as a molecular chaperone and participate in protein folding. {ECO:25}.	contig_0001033	Hypoxia up-regulated protein 1	-0.61221	hyou1	25.7566	26.226	15.2435	18.1942	16.7586	12.035	11.1486	11.484	14.7081	15.2333	14.1925
O00418	Threonine kinase that regulates protein synthesis by controlling the rate of peptide chain elongation. Upon activation by a variety of upstream kinases including AMPK or TRPM7, phosphorylates the elongation factor EEF2 at a single site, renders it unable to bind ribosomes and thus inactive. In turn, the rate of protein synthesis is reduced. {ECO:269|PubMed:1479557, ECO:269|PubMed:9144159}.	contig_0001290	Eukaryotic elongation factor 2 kinase	-0.340012	EEF2K	97.9171	97.7993	78.0957	80.165	81.893	75.0514	67.9912	71.9942	65.2207	63.9613	63.4264
P18428	Plays a role in the innate immune response. Binds to the lipid A moiety of bacterial lipopolysaccharides (LPS), a glycolipid present in the outer membrane of all Gram-negative bacteria (PubMed:7517398, PubMed:2412359). Acts as an affinity enhancer for CD14, facilitating its association with LPS. Promotes the release of cytokines in response to bacterial lipopolysaccharide (PubMed:7517398, PubMed:…	contig_0001834	Lipopolysaccharide-binding protein	0.846446	LBP	6.70578	8.46027	8.1137	7.96192	10.3822	13.727	12.4119	19.1182	13.7965	17.6947	12.1334
Q63787	Binds to activated (phosphorylated) protein-Tyr kinases, through its SH2 domain, and acts as an adapter, mediating the association of the p11 catalytic unit to the plasma membrane. Necessary for the insulin-stimulated increase in glucose uptake and glycogen synthesis in insulin-sensitive tissues. Plays an important role in signaling in response to FGFR1, FGFR2, FGFR3, FGFR4, KITLG/SCF, KIT, PDGFR…	contig_0001898	Phosphatidylinositol 3-kinase regulatory subunit alpha	0.571873	Pik3r1	35.9817	42.0782	44.7988	44.4816	49.3025	67.7273	60.3564	61.0109	64.9816	62.7891	64.8989
P42930	Small heat shock protein which functions as a molecular chaperone probably maintaining denatured proteins in a folding-competent state. Plays a role in stress resistance and actin organization. Through its molecular chaperone activity may regulate numerous biological processes including the phosphorylation and the axonal transport of neurofilament proteins. {ECO:25|UniProtKB:P4792}.	contig_0005601	Heat shock protein beta-1	-0.939613	Hspb1	27.7456	25.3249	24.1849	25.5729	18.6706	11.5736	12.0152	5.75681	16.0807	11.6825	17.6438
Q9TUZ1	Carries out a dual signal transduction and activation of transcription. Mediates cellular responses to the cytokine KITLG/SCF and other growth factors. May mediate cellular responses to activated FGFR1, FGFR2, FGFR3 and FGFR4. Binds to the GAS element and activates PRL-induced transcription. Regulates the expression of milk proteins during lactation (By similarity). {ECO:25}.	contig_0006631	Signal transducer and activator of transcription 5A	0.596792	STAT5A	8.41172	8.92357	6.00939	4.05969	6.12808	9.90545	11.0752	9.00645	9.85852	8.63006	11.8876
Q9UIF3	Structural component of ciliary and flagellar microtubules. Plays a key role in the assembly or attachment of the inner dynein arm to microtubules in sperm flagella and tracheal cilia. Forms filamentous polymers in the walls of ciliary and flagellar microtubules. {ECO:25|UniProtKB:Q922G7}.	contig_0009930	Tektin-2	0.355895	TEKT2	100.472	96.1103	119.45	119.279	120.719	156.11	142.114	142.248	135.716	137.306	130.673
O08600	Endonuclease that preferentially catalyzes the cleavage of double-stranded 5-hydroxymethylcytosine (5hmC)-modified DNA (PubMed:25355512, PubMed:3295813). The 5hmC-modified nucleotide does not increase the binding affinity, but instead increases the efficiency of cutting and specifies the site of cleavage for the modified DNAs (PubMed:3295813). Shows significantly higher affinity for four-stranded…	contig_0010298	Endonuclease G, mitochondrial	-1.35261	Endog	5.07234	4.42068	12.95	12.4978	13.7283	3.06034	2.76715	2.93575	3.90866	5.07203	4.84488
Q9Z2V4	Cytosolic phosphoenolpyruvate carboxykinase that catalyzes the reversible decarboxylation and phosphorylation of oxaloacetate (OAA) and acts as the rate-limiting enzyme in gluconeogenesis (PubMed:11916968, PubMed:1179285, PubMed:319397, PubMed:292318). Regulates cataplerosis and anaplerosis, the processes that control the levels of metabolic intermediates in the citric acid cycle (PubMed:319397).…	contig_0010443	Phosphoenolpyruvate carboxykinase, cytosolic [GTP]	-0.682655	Pck1	105.335	110.937	64.7039	73.9691	75.4177	50.6975	43.6118	47.5187	57.2715	58.101	59.0614
Q561P5	Acts as component of the mcm2-7 complex (mcm complex) which is the putative replicative helicase essential for 'once per cell cycle' DNA replication initiation and elongation in eukaryotic cells. The active ATPase sites in the mcm2-7 ring are formed through the interaction surfaces of two neighboring subunits such that a critical structure of a conserved arginine finger motif is provided in trans…	contig_0010487	DNA replication licensing factor mcm5	0.482017	mcm5	24.6897	22.9803	22.9378	21.4545	16.918	28.1085	27.3139	31.4437	29.8511	34.0209	29.2661
A6H782	May be a structural component of the sperm flagellum. Required for normal sperm mobility (By similarity). {ECO:25|UniProtKB:Q6X6Z7}.	contig_0010731	Tektin-3	0.438946	TEKT3	224.805	241.291	345.104	337.103	339.319	425.189	398.917	432.879	376.007	386.601	377.142
Q5EB59	Component of the Mediator complex, a coactivator involved in the regulated transcription of nearly all RNA polymerase II-dependent genes. Mediator functions as a bridge to convey information from gene-specific regulatory proteins to the basal RNA polymerase II transcription machinery. Mediator is recruited to promoters by direct interactions with regulatory proteins and serves as a scaffold for t…	contig_0014632	Mediator of RNA polymerase II transcription subunit 23	1.13882	Med23	3.052	1.39238	11.6539	6.21208	7.8111	13.6554	16.2208	10.3883	11.6405	15.5809	11.4449
Q6DIH3	Acts as component of the MCM2-7 complex (MCM complex) which is the putative replicative helicase essential for 'once per cell cycle' DNA replication initiation and elongation in eukaryotic cells. The active ATPase sites in the MCM2-7 ring are formed through the interaction surfaces of two neighboring subunits such that a critical structure of a conserved arginine finger motif is provided in trans…	contig_0016745	DNA replication licensing factor mcm2	0.586184	mcm2	22.9331	20.1777	24.9038	21.3744	20.205	28.2389	35.1493	36.456	34.6649	31.7039	28.4387
Q92859	Multi-functional cell surface receptor regulating cell adhesion in many diverse developmental processes, including neural tube and mammary gland formation, myogenesis and angiogenesis. Receptor for members of the BMP, netrin, and repulsive guidance molecule (RGM) families. Netrin-Neogenin interactions result in a chemoattractive axon guidance response and cell-cell adhesion, the interaction betwe…	contig_0018141	Neogenin	2.00478	NEO1	0.717513	1.273	1.77578	0.730216	1.78535	7.49077	5.17946	6.1369	3.70771	5.51768	3.48788
Q8TDB6	E3 ubiquitin-protein ligase which, in association with ADP-ribosyltransferase PARP9, plays a role in DNA damage repair and in interferon-mediated antiviral responses (PubMed:1267957, PubMed:19818714, PubMed:26479788, PubMed:2323272). Monoubiquitinates several histones, including histone H2A, H2B, H3 and H4 (PubMed:28525742). In response to DNA damage, mediates monoubiquitination of 'Lys-91' of hi…	contig_0020441	E3 ubiquitin-protein ligase DTX3L	1.92266	DTX3L	2.8604	1.30496	0.606791	0.831726	2.03353	5.01888	3.40354	8.23823	4.75102	6.6544	6.35639
P50554	Catalyzes the conversion of gamma-aminobutyrate and L-beta-aminoisobutyrate to succinate semialdehyde and methylmalonate semialdehyde, respectively (PubMed:1447691). Can also convert delta-aminovalerate and beta-alanine (PubMed:1447691). {ECO:269|PubMed:1447691}.	contig_0023518	4-aminobutyrate aminotransferase, mitochondrial	0.420165	Abat	48.8839	43.9337	40.7326	38.2244	46.5876	61.4313	63.9304	62.266	55.2674	49.1775	55.416
A1Y2K1	Non-receptor tyrosine-protein kinase that plays a role in many biological processes including regulation of cell growth and survival, cell adhesion, integrin-mediated signaling, cytoskeletal remodeling, cell motility, immune response and axon guidance. Inactive FYN is phosphorylated on its C-terminal tail within the catalytic domain. Following activation by PKA, the protein subsequently associate…	contig_0024544	Tyrosine-protein kinase Fyn	-3.26309	FYN	1.36051	0.965517	0.598604	0.153844	0.601828	0.371337	0	0	0	0	0.0734839
Q24307	Required for activation of NF-kappaB transcription factors in the immune deficiency (Imd) signaling cascade which is essential for innate immune responses upon infection by Gram-negative bacteria (PubMed:168943, PubMed:1768333). Promotes cytoplasmic cleavage of Rel and its translocation to the nucleus where it drives expression of antimicrobial peptides (PubMed:1768333, PubMed:24374974). Binds, p…	contig_0025164	Death-associated inhibitor of apoptosis 2	1.28393	Diap2	1.00357	3.38297	1.73862	2.04267	3.74569	6.77935	8.08029	3.98522	3.67334	6.35555	6.58587
P70227	Receptor for inositol 1,4,5-trisphosphate, a second messenger that mediates the release of intracellular calcium. {ECO:269|PubMed:281384, ECO:269|PubMed:21365}.	contig_0028521	Inositol 1,4,5-trisphosphate receptor type 3	-2.97764	Itpr3	10.2226	7.8749	6.05627	6.03731	6.29977	0.910772	0.970575	1.03549	1.09481	0.958389	0.489203
Q3UIR3	E3 ubiquitin-protein ligase which, in association with ADP-ribosyltransferase PARP9, plays a role in DNA damage repair and in interferon-mediated antiviral responses. Monoubiquitinates several histones, including histone H2A, H2B, H3 and H4. In response to DNA damage, mediates monoubiquitination of 'Lys-91' of histone H4 (H4K91ub1). The exact role of H4K91ub1 in DNA damage response is still uncle…	contig_0032666	E3 ubiquitin-protein ligase DTX3L	0.912091	Dtx3l	2.76663	2.68676	3.53169	1.556	2.60869	4.91823	4.04277	4.71482	5.58062	5.994	3.96386
Q8BMS2	Cell adhesion protein that promotes adhesion and outgrowth of hippocampal embryonic neurons. Binds directly to bacteria and their components and functions as an opsonin for macrophage phagocytosis of bacteria. Binds bacterial lipopolysaccharide. Essential in the initiation of the innate immune response and represents a unique pattern-recognition molecule in the ECM for microbial pathogens. {ECO:2…	contig_0032728	Spondin-2	-2.33989	Spon2	2.66363	3.88009	0.69392	0.998711	1.81391	0.688744	1.08983	0.342587	0.120738	0	0.136296
P05532	Tyrosine-protein kinase that acts as cell-surface receptor for the cytokine KITLG/SCF and plays an essential role in the regulation of cell survival and proliferation, hematopoiesis, stem cell maintenance, gametogenesis, mast cell development, migration and function, and in melanogenesis. In response to KITLG/SCF binding, KIT can activate several signaling pathways. Phosphorylates PIK3R1, PLCG1, …	contig_0033687	Mast/stem cell growth factor receptor Kit	-0.582703	Kit	41.484	48.9003	47.3322	46.5118	58.0843	25.044	31.2342	23.6256	34.8193	36.8947	37.9388
Q6TLF6	Gluconolactonase with low activity towards other sugar lactones, including gulonolactone and galactonolactone. Catalyzes a key step in ascorbic acid (vitamin C) biosynthesis. Can also hydrolyze diisopropyl phosphorofluoridate and phenylacetate (in vitro). Calcium-binding protein. Modulates Ca(2+) signaling, and Ca(2+)-dependent cellular processes and enzyme activities (By similarity). {ECO:25}.	contig_0038660	Regucalcin	2.32435	rgn	0	1.00886	1.75916	0	0.707453	3.49207	5.92036	4.34247	2.44867	2.57225	4.14628
P23492	Catalyzes the phosphorolytic breakdown of the N-glycosidic bond in the beta-(deoxy)ribonucleoside molecules, with the formation of the corresponding free purine bases and pentose-1-phosphate (PubMed:1859343) (Probable). Preferentially acts on 6-oxopurine nucleosides including inosine and guanosine (Probable). {ECO:269|PubMed:1859343, ECO:35|PubMed:1859343, ECO:35|PubMed:22521465}.	contig_0040799	Purine nucleoside phosphorylase	0.607934	Pnp	23.3652	25.8673	30.9951	18.7853	18.8368	28.1237	39.182	35.4007	37.8313	33.399	38.8443
Q99572	Receptor for ATP that acts as a ligand-gated ion channel. Responsible for ATP-dependent lysis of macrophages through the formation of membrane pores permeable to large molecules. Could function in both fast synaptic transmission and the ATP-mediated lysis of antigen-presenting cells. In the absence of its natural ligand, ATP, functions as a scavenger receptor in the recognition and engulfment of …	contig_0041705	P2X purinoceptor 7	-1.59203	P2RX7	2.28136	2.54417	30.328	29.8511	23.3551	7.20521	9.7724	8.76073	1.12274	2.65367	5.70336
P51909	APOD occurs in the macromolecular complex with lecithin-transport and binding of bilin. Appears to be able to transport a variety of ligands in a number of different contexts.	contig_0043348	Apolipoprotein D	0.67137	APOD	83.9838	81.3178	88.6949	88.239	81.0507	130.922	126.121	127.751	148.321	147.962	115.533
P56405	Forms a water-specific channel; mercury-sensitive. It may have an important role in spermatogenesis, in fertilization, and in the secretion of pancreatic juice and saliva.	contig_0043649	Aquaporin-8	-1.94769	Aqp8	105.896	111.171	155.58	162.17	155.243	26.7169	28.6517	29.4629	38.9204	43.7832	44.4272
P05090	APOD occurs in the macromolecular complex with lecithin-cholesterol acyltransferase. It is probably involved in the transport and binding of bilin. Appears to be able to transport a variety of ligands in a number of different contexts.	contig_0044358	Apolipoprotein D	0.652588	APOD	147.243	138.751	292.906	301.821	255.772	383.449	371.396	353.032	345.143	346.54	328.844
P41350	May act as a scaffolding protein within caveolar membranes. Forms a stable heterooligomeric complex with CAV2 that targets to lipid rafts and drives caveolae formation. Mediates the recruitment of CAVIN proteins (CAVIN1/2/3/4) to the caveolae (By similarity). Interacts directly with G-protein alpha subunits and can functionally regulate their activity (By similarity). Involved in the costimulator…	contig_0045587	Caveolin-1	-1.46731	Cav1	4.71657	5.18818	3.26846	4.32007	1.1736	1.1586	0.523803	1.1526	1.42173	2.13356	1.37565
Q64374	Gluconolactonase with low activity towards other sugar lactones, including gulonolactone and galactonolactone. Catalyzes a key step in ascorbic acid (vitamin C) biosynthesis. Can also hydrolyze diisopropyl phosphorofluoridate and phenylacetate (in vitro). Calcium-binding protein. Modulates Ca(2+) signaling, and Ca(2+)-dependent cellular processes and enzyme activities (By similarity). {ECO:25, EC…	contig_0045655	Regucalcin	0.695492	Rgn	11.4099	11.1166	9.38088	7.0852	6.35177	19.4769	12.2418	15.359	12.3249	16.0962	12.4089
B3A003	Has antibacterial activity against the Gram-negative bacterium E.coli. No antibacterial activity detected against the Gram-negative bacterium V.vulnificus. {ECO:269|PubMed:2633278}.	contig_0045828	Lysozyme 3	1.02212	lysoz3	21.2452	19.9817	32.9417	32.3018	30.8263	43.0707	44.0612	54.7322	63.9301	50.4833	73.6609
Q685J3	Probably plays a role in maintaining homeostasis on mucosal surfaces. {ECO:269|PubMed:179998}.	contig_0046467	Mucin-17	3.01672	MUC17	0	0.214702	0.299501	0	1.20446	6.6885	7.05568	3.32692	0.521114	1.27371	0.794131
Q32KY0	APOD occurs in the macromolecular complex with lecithin-transport and binding of bilin. Appears to be able to transport a variety of ligands in a number of different contexts (By similarity). {ECO:25}.	contig_0047973	Apolipoprotein D	-1.08483	APOD	30.2926	26.5664	38.7657	28.3225	24.2672	6.04978	4.64967	4.81474	19.3018	20.0531	27.5354
P11247	Part of the host defense system of polymorphonuclear leukocytes. It is responsible for microbicidal activity against a wide range of organisms. In the stimulated PMN, MPO catalyzes the production of hypohalous acids, primarily hypochlorous acid in physiologic situations, and other toxic intermediates that greatly enhance PMN microbicidal activity (PubMed:115934). Mediates the proteolytic cleavage…	contig_0018629	Myeloperoxidase	0.954237	MPO	3.52424	4.93797	4.20453	3.31074	4.76682	7.65821	7.52668	6.40398	8.87217	8.09363	9.13684
Q90023	Destroys radicals which are normally produced within the cells and which are toxic to biological systems.	contig_0020990	Superoxide dismutase [Cu-Zn]	-4.41716	CuZnSOD	8.93016	6.85483	0.721677	1.4838	0.362782	0	0	0	0.470879	0.329762	0

## Sheet: TAB 2
Immune differentially expressed genes in infected larvae (Resistant vs Susceptible)
			Name		Name	A7	A2	A9	B7	B8	B9	C7	C8	C9	D7	D8	D9
			phenotype		phenotype	HS	HS	HS	HS	HS	HS	LS	LS	LS	LS	LS	LS
Uniprot ID	Function	Contig	family	Log2FC	family	F8	F8	F8	F9	F9	F9	F10	F10	F10	F12	F12	F12
B2RY50	Component of the outer dynein arm-docking complex (ODA-DC) that mediates outer dynein arms (ODA) binding onto the doublet microtubule (By similarity). May be involved in a late step of axonemal outer dynein arm assembly (PubMed:23849778). {ECO:25|UniProtKB:Q96M63, ECO:269|PubMed:23849778}.	contig_0000180	Armadillo repeat-containing protein 4	0.410985	Armc4	59.0892	54.5161	62.8848	81.462	73.9364	65.8449	164.281	151.423	91.5279	77.4816	86.9714	84.47
Q63787	Binds to activated (phosphorylated) protein-Tyr kinases, through its SH2 domain, and acts as an adapter, mediating the association of the p11 catalytic unit to the plasma membrane. Necessary for the insulin-stimulated increase in glucose uptake and glycogen synthesis in insulin-sensitive tissues. Plays an important role in signaling in response to FGFR1, FGFR2, FGFR3, FGFR4, KITLG/SCF, KIT, PDGFR…	contig_0001898	Phosphatidylinositol 3-kinase regulatory subunit alpha	0.346862	Pik3r1	29.6446	29.7247	28.4053	30.632	31.6066	31.986	106.793	91.9029	40.2046	38.9172	33.5602	31.6666
Q04656	ATP-driven copper (Cu(+)) ion pump that plays an important role in intracellular copper ion homeostasis (PubMed:1419525, PubMed:119276, PubMed:28389643). Within a catalytic cycle, acquires Cu(+) ion from donor protein on the cytoplasmic side of the membrane and delivers it to acceptor protein on the lumenal side. The transfer of Cu(+) ion across the membrane is coupled to ATP hydrolysis and is as…	contig_0002751	Copper-transporting ATPase 1	0.360129	ATP7A	28.6685	25.707	29.6645	30.5275	24.5425	30.2617	36.5431	33.1808	36.064	34.3533	38.6231	37.2743
P98164	Multiligand endocytic receptor (By similarity). Acts together with CUBN to mediate endocytosis of high-density lipoproteins (By similarity). Mediates receptor-mediated uptake of polybasic drugs such as aprotinin, aminoglycosides and polymyxin B (By similarity). In the kidney, mediates the tubular uptake and clearance of leptin (By similarity). Also mediates transport of leptin across the blood-br…	contig_0004009	Low-density lipoprotein receptor-related protein 2	-1.04643	LRP2	26.3895	21.6014	29.5398	16.5064	14.6246	18.6271	3.3816	1.82438	6.92823	9.58053	11.9683	9.82294
Q3V0Q1	Force generating protein of respiratory cilia. Produces force towards the minus ends of microtubules. Dynein has ATPase activity; the force-producing power stroke is thought to occur on release of ADP. Involved in sperm motility; implicated in sperm flagellar assembly (By similarity). {ECO:25}.	contig_0004280	Dynein heavy chain 12, axonemal	0.299241	Dnah12	82.0695	84.1785	86.24	103.134	104.609	101.809	180.752	191.103	112.103	107.802	117.082	112.937
O75348	Subunit of the V1 complex of vacuolar(H+)-ATPase (V-ATPase), a multisubunit enzyme composed of a peripheral complex (V1) that hydrolyzes ATP and a membrane integral complex (V) that translocates protons (PubMed:33652, PubMed:32191). V-ATPase is responsible for acidifying and maintaining the pH of intracellular compartments and in some cell types, is targeted to the plasma membrane, where it is re…	contig_0005050	V-type proton ATPase subunit G 1	-0.234593	ATP6V1G1	217.81	228.243	214.432	214.546	215.144	206.242	93.9213	94.9816	181.629	178.016	203.217	192.169
Q9UIF3	Structural component of ciliary and flagellar microtubules. Plays a key role in the assembly or attachment of the inner dynein arm to microtubules in sperm flagella and tracheal cilia. Forms filamentous polymers in the walls of ciliary and flagellar microtubules. {ECO:25|UniProtKB:Q922G7}.	contig_0009930	Tektin-2	0.431372	TEKT2	90.338	83.8232	96.0397	126.321	103.686	111.621	180.207	192.358	134.109	118.16	143.111	140.687
A0A0R4IFG5	May play a role in the beating of primary cilia and thereby be involved in the establishment of organ laterality during embryogenesis. {ECO:269|PubMed:26531781}.	contig_0010044	Cilia- and flagella-associated protein 53	0.424401	cfap53	59.3287	56.2355	61.7078	61.7951	64.3565	68.4688	148.463	153.704	77.4704	74.5383	82.0844	86.5393
Q9VAI1	Chaperone protein involved in the assembly of the mitochondrial NADH:ubiquinone oxidoreductase complex (complex I). {ECO:269|PubMed:23226344}.	contig_0010232	Complex I intermediate-associated protein 30, mitochondrial	-1.28241	CIA30	4.56571	5.29453	4.23439	3.49539	2.28695	4.53109	1.74534	1.36828	1.34137	0.324604	1.73788	1.9969
A6H782	May be a structural component of the sperm flagellum. Required for normal sperm mobility (By similarity). {ECO:25|UniProtKB:Q6X6Z7}.	contig_0010731	Tektin-3	0.40112	TEKT3	246.248	234.181	250.963	326.586	323.966	318.17	505.713	471.601	390.088	313.956	372.13	363.979
Q8TE73	Force generating protein of respiratory cilia. Produces force towards the minus ends of microtubules. Dynein has ATPase activity; the force-producing power stroke is thought to occur on release of ADP. Required for structural and functional integrity of the cilia of ependymal cells lining the brain ventricles.	contig_0012469	Dynein heavy chain 5, axonemal	0.316086	DNAH5	34.8596	39.8776	40.9784	45.1849	43.4855	42.7187	212.823	214.022	50.7659	47.9154	50.3304	47.4337
Q63164	Force generating protein of cilia required for sperm flagellum motility. Produces force towards the minus ends of microtubules. Dynein has ATPase activity; the force-producing power stroke is thought to occur on release of ADP. Required in spermatozoa for the formation of the inner dynein arms and biogenesis of the axoneme (By similarity). {ECO:25|UniProtKB:Q9P2D7}.	contig_0015588	Dynein heavy chain 1, axonemal	0.306482	Dnah1	74.2374	80.0719	83.0206	94.4455	97.5275	86.8406	460.989	471.601	102.334	97.1167	109.188	103.335
Q9BSE2	Contributes to the epidermal integrity and skin barrier function. Plays a role in the lamellar granule (LG) secretory system and in the stratum corneum (SC) epithelial cell formation (By similarity). {ECO:25}.	contig_0019199	Transmembrane protein 79	-0.982278	TMEM79	160.943	125.594	136.238	224.742	190.791	166.568	18.4352	26.4534	61.4689	65.9084	111.087	84.47
O95995	Component of the nexin-dynein regulatory complex (N-DRC), a key regulator of ciliary/flagellar motility which maintains the alignment and integrity of the distal axoneme and regulates microtubule sliding in motile axonemes. Plays an important role in the assembly of the N-DRC linker (By similarity). Plays dual roles at both the primary (or non-motile) cilia to regulate hedgehog signaling and in m…	contig_0019319	Growth arrest-specific protein 8	0.352989	GAS8	44.3823	42.4685	49.2572	59.9744	51.6054	55.7414	67.523	75.1415	63.3899	56.64	60.399	70.333
Q9JLI7	Important for structural integrity of the central apparatus in the sperm tail and for flagellar motility. {ECO:269|PubMed:168479, ECO:269|PubMed:12167721}.	contig_0019893	Sperm-associated antigen 6	0.373257	Spag6	64.6538	53.9323	58.761	73.1133	71.7682	61.5224	76.6861	80.7286	72.6791	75.26	92.8774	88.0679
A1X149	May act as a scaffolding protein within caveolar membranes. Forms a stable heterooligomeric complex with CAV2 that targets to lipid rafts and drives caveolae formation. Mediates the recruitment of CAVIN proteins (CAVIN1/2/3/4) to the caveolae (By similarity). Interacts directly with G-protein alpha subunits and can functionally regulate their activity (By similarity). Involved in the costimulator…	contig_0021313	Caveolin-1	-4.14798	CAV1	1.50019	1.842	2.65617	0	3.7572	0.638063	0	0	0	0	0	0.328068
Q3T1H8	Contributes to the epidermal integrity and skin barrier function. Plays a role in the lamellar granule (LG) secretory system and in the stratum corneum (SC) epithelial cell formation (By similarity). {ECO:25}.	contig_0024876	Transmembrane protein 79	-0.910681	Tmem79	73.5452	43.2306	62.7067	76.5872	73.6771	59.4048	12.6537	26.2254	22.6969	32.0243	46.9615	39.516
Q00PJ9	May act as a scaffolding protein within caveolar membranes. Forms a stable heterooligomeric complex with CAV2 that targets to lipid rafts and drives caveolae formation. Mediates the recruitment of CAVIN proteins (CAVIN1/2/3/4) to the caveolae (By similarity). Interacts directly with G-protein alpha subunits and can functionally regulate their activity (By similarity). Involved in the costimulator…	contig_0027455	Caveolin-1	-2.45158	CAV1	6.87661	5.06604	5.91377	3.15873	2.06668	2.04734	0	0.228047	0.606087	0	2.094	1.20305
A2ARV4	Multiligand endocytic receptor. Acts together with CUBN to mediate endocytosis of high-density lipoproteins (PubMed:1766831). Mediates receptor-mediated uptake of polybasic drugs such as aprotinin, aminoglycosides and polymyxin B (By similarity). In the kidney, mediates the tubular uptake and clearance of leptin (PubMed:22841573). Also mediates transport of leptin across the blood-brain barrier t…	contig_0030129	Low-density lipoprotein receptor-related protein 2	-1.84085	Lrp2	3.47225	4.18443	2.24444	0.620262	0.579747	0.410229	0.654504	1.36828	0.680079	0	0.783213	0.16874
P17712	Catalyzes the phosphorylation of hexose, such as D-glucose, D-fructose and D-mannose, to hexose 6-phosphate (D-glucose 6-phosphate, D-fructose 6-phosphate and D-mannose 6-phosphate, respectively) (PubMed:647752, PubMed:1251369, PubMed:24187134). Compared to other hexokinases, has a weak affinity for D-glucose, and is effective only when glucose is abundant (PubMed:647752). Mainly expressed in pan…	contig_0030565	Glucokinase	-1.50799	Gck	4.58986	5.63563	3.71502	1.68666	5.97753	3.5139	0.54542	0.34207	1.21362	1.56634	2.79533	0
P97414	Potassium channel that plays an important role in a number of tissues, including heart, inner ear, stomach and colon (By similarity) (PubMed:16314573, PubMed:1112752, PubMed:154216). Associates with KCNE beta subunits that modulates current kinetics (By similarity) (PubMed:17597584, PubMed:154216). Induces a voltage-dependent by rapidly activating and slowly deactivating potassium-selective outwa…	contig_0033030	Potassium voltage-gated channel subfamily KQT member 1	-0.41688	Kcnq1	16.9357	14.017	15.8654	9.73855	10.808	10.3511	21.7077	19.27	9.89585	10.2211	9.35919	8.33991
Q2QL79	May act as a scaffolding protein within caveolar membranes. Forms a stable heterooligomeric complex with CAV2 that targets to lipid rafts and drives caveolae formation. Mediates the recruitment of CAVIN proteins (CAVIN1/2/3/4) to the caveolae (By similarity). Interacts directly with G-protein alpha subunits and can functionally regulate their activity (By similarity). Involved in the costimulator…	contig_0037551	Caveolin-1	-2.44868	CAV1	2.37018	2.42517	7.4938	0.544363	1.78082	1.00809	0.218168	0	0.522254	0.50553	0.601453	0.518321
Q9JHI9	Major iron transporter that plays a key role in balancing cellular and systemic iron levels. Transports iron from intestinal, splenic, and hepatic cells into the blood to provide iron to other tissues (PubMed:321387). Controls therefore dietary iron uptake, iron recycling by macrophages, and release of iron stores in hepatocytes (PubMed:165462). When iron is in excess hepcidin/HAMP levels increas…	contig_0040404	Solute carrier family 40 member 1	0.732434	Slc40a1	3.4669	2.57182	3.06917	2.09016	2.27924	2.4883	6.32687	3.99082	5.34738	3.88211	5.05861	3.41171
P98158	Multiligand endocytic receptor. Acts together with CUBN to mediate endocytosis of high-density lipoproteins (By similarity). Mediates receptor-mediated uptake of polybasic drugs such as aprotinin, aminoglycosides and polymyxin B (PubMed:754484, PubMed:1922329). In the kidney, mediates the tubular uptake and clearance of leptin (By similarity). Also mediates transport of leptin across the blood-br…	contig_0043164	Low-density lipoprotein receptor-related protein 2	-0.849667	Lrp2	15.685	16.1525	22.2682	7.66967	12.6719	10.5448	3.81794	3.30668	6.68923	8.20171	8.73081	9.07311
Q9NR63	Involved in the metabolism of retinoic acid (RA), rendering this classical morphogen inactive through oxidation (PubMed:1823918, PubMed:222119). Involved in the specific inactivation of all-trans-retinoic acid (all-trans-RA), with a preference for the following substrates: all-trans-RA > 9-cis-RA > 13-cis-RA (PubMed:1823918, PubMed:222119). Generates several hydroxylated forms of RA, including 4-…	contig_0043654	Cytochrome P450 26B1	-2.03173	CYP26B1	2.26793	1.85644	6.31007	4.68793	7.952	3.3761	0.218168	0.114023	0	0.967446	2.30203	1.48789
P41350	May act as a scaffolding protein within caveolar membranes. Forms a stable heterooligomeric complex with CAV2 that targets to lipid rafts and drives caveolae formation. Mediates the recruitment of CAVIN proteins (CAVIN1/2/3/4) to the caveolae (By similarity). Interacts directly with G-protein alpha subunits and can functionally regulate their activity (By similarity). Involved in the costimulator…	contig_0045587	Caveolin-1	-2.36736	Cav1	7.18413	2.45027	2.72569	2.19999	2.39901	3.3102	0.654504	0	0.52766	0.510763	0.607679	0.523687
Q32ZE2	Receptor for adenosine. The activity of this receptor is mediated by G proteins which activate adenylyl cyclase (By similarity). {ECO:0000250}.	contig_0015292	Adenosine receptor A2b	0.512636	ADORA2B	9.0864	6.82526	8.5442	7.07089	9.95943	9.72981	15.599	20.0681	12.1541	7.84329	9.98257	13.2782
P56405	Forms a water-specific channel; mercury-sensitive. It may have an important role in spermatogenesis, in fertilization, and in the secretion of pancreatic juice and saliva.	contig_0043649	Aquaporin-8	-0.72196	Aqp8	57.5754	64.2988	48.2905	39.9162	33.0205	35.3211	14.5082	11.0603	19.2418	61.3551	26.7222	17.2247
Q6AXU0	The cytotoxic action of BPI is limited to many species of Gram-negative bacteria; this specificity may be explained by a strong affinity of the very basic N-terminal half for the negatively charged lipopolysaccharides that are unique to the Gram-negative bacterial outer envelope. {ECO:0000250}.	contig_0001007	Bactericidal permeability-increasing protein	0.584581	BPI	9.47769	10.0104	8.53732	7.97678	8.57585	10.3507	29.1254	34.3211	15.4134	12.9896	11.7304	11.9276
Q9NRL2	Regulatory subunit of the ATP-dependent ACF-1 and ACF-5 ISWI chromatin remodeling complexes, which form ordered nucleosome arrays on chromatin and slide edge- and center-positioned histone octamers away from their original location on the DNA template to facilitate access to DNA during DNA-templated processes such as DNA replication, transcription, and repair (PubMed:17099699, PubMed:28801535). B…	contig_0007908	Bromodomain adjacent to zinc finger domain protein 1A	0.244398	BAZ1A	19.9171	20.6268	19.7432	18.7421	19.549	20.5778	78.3223	79.5884	24.1641	24.147	21.6899	21.1607
P35445	Plays a role in the structural integrity of cartilage via its interaction with other extracellular matrix proteins such as the collagens and fibronectin. Can mediate the interaction of chondrocytes with the cartilage extracellular matrix through interaction with cell surface integrin receptors. Could play a role in the pathogenesis of osteoarthritis. Potent suppressor of apoptosis in both primary…	contig_0041607	Cartilage oligomeric matrix protein	-0.661928	COMP	18.2354	20.2578	25.8624	24.0819	19.4099	22.1597	11.5629	6.84141	11.7672	16.2521	14.378	16.0936
P17676	Important transcription factor regulating the expression of genes involved in immune and inflammatory responses (PubMed:1741402, PubMed:9374525, PubMed:12048245, PubMed:18647749). Plays also a significant role in adipogenesis, as well as in the gluconeogenic pathway, liver regeneration, and hematopoiesis. The consensus recognition site is 5'-T[TG]NNGNAA[TG]-3'. Its functional capacity is governed…	contig_0002315	CCAAT/enhancer-binding protein beta	-0.313988	CEBPB	341.133	274.775	250.687	268.695	274.896	235.421	266.929	304.443	183.887	209.566	225.559	226.936
Q5R1T0	Complex that is thought to mediate chromatin assembly in DNA replication and DNA repair. Assembles histone octamers onto replicating DNA in vitro. CAF-1 performs the first step of the nucleosome assembly process, bringing newly synthesized histones H3 and H4 to replicating DNA; histones H2A/H2B can bind to this chromatin precursor subsequent to DNA replication to complete the histone octamer. {EC…	contig_0010968	Chromatin assembly factor 1 subunit A	0.467826	CHAF1A	23.8158	24.3684	23.0795	24.5813	24.8646	26.971	63.0506	68.186	35.7853	34.0886	31.9649	28.8017
Q12873	Component of the histone deacetylase NuRD complex which participates in the remodeling of chromatin by deacetylating histones (PubMed:9804427, PubMed:30397230). Involved in transcriptional repressiobn as part of the NuRD complex (PubMed:27068747). Required for anchoring centrosomal pericentrin in both interphase and mitosis, for spindle organization and centrosome integrity (PubMed:17626165). {EC…	contig_0003294	Chromodomain-helicase-DNA-binding protein 3	0.298158	CHD3	36.8194	36.8162	38.6048	33.2522	34.0275	34.0502	144.973	131.811	43.3737	41.1862	40.4045	40.6686
Q7YR26	Releases the supercoiling and torsional tension of DNA introduced during the DNA replication and transcription by transiently cleaving and rejoining one strand of the DNA duplex. Introduces a single-strand break via transesterification at a target site in duplex DNA. The scissile phosphodiester is attacked by the catalytic tyrosine of the enzyme, resulting in the formation of a DNA-(3'-phosphotyr…	contig_0003428	DNA topoisomerase 1	-0.394807	TOP1	28.2257	25.4731	22.5479	23.5521	21.0547	23.4918	50.3968	45.0393	16.8236	17.8874	18.7566	18.34
O08600	Endonuclease that preferentially catalyzes the cleavage of double-stranded 5-hydroxymethylcytosine (5hmC)-modified DNA (PubMed:25355512, PubMed:32095813). The 5hmC-modified nucleotide does not increase the binding affinity, but instead increases the efficiency of cutting and specifies the site of cleavage for the modified DNAs (PubMed:32095813). Shows significantly higher affinity for four-strand…	contig_0010298	Endonuclease G, mitochondrial	-1.28524	Endog	4.40519	4.71544	5.2569	12.3485	13.013	12.2026	3.59977	3.53473	1.79198	2.69827	7.45238	3.26056
P51907	Sodium-dependent, high-affinity amino acid transporter that mediates the uptake of L-glutamate and also L-aspartate and D-aspartate (PubMed:9011753, PubMed:11242046). Can also transport L-cysteine. Functions as a symporter that transports one amino acid molecule together with two or three Na(+) ions and one proton, in parallel with the counter-transport of one K(+) ion. Mediates Cl(-) flux that i…	contig_0023328	Excitatory amino acid transporter 3	-0.422041	Slc1a1	19.9047	21.1319	25.0206	19.3945	15.3481	23.3967	14.1809	18.3578	13.3969	15.1292	14.3265	18.9943
Q24537	Binds preferentially single-stranded DNA and unwinds double-stranded DNA.	contig_0000309	High mobility group protein DSP1	0.678096	Dsp1	149.56	155.736	141.762	135.033	140.884	149.57	164.935	178.219	229.283	229.852	260.742	215.691
P51610	Transcriptional coregulator (By similarity). Involved in control of the cell cycle (PubMed:10629049, PubMed:10779346, PubMed:15190068, PubMed:16624878, PubMed:23629655). Also antagonizes transactivation by ZBTB17 and GABP2; represses ZBTB17 activation of the p15(INK4b) promoter and inhibits its ability to recruit p300 (PubMed:10675337, PubMed:12244100). Coactivator for EGR2 and GABP2 (PubMed:1224…	contig_0005389	Host cell factor 1	0.292	HCFC1	39.2397	41.5375	37.5181	31.4249	31.9008	36.2625	57.9236	59.0642	40.8319	43.1175	43.5832	45.2867
Q9TU34	Intracellular channel that mediates calcium release from the endoplasmic reticulum following stimulation by inositol 1,4,5-trisphosphate. Involved in the regulation of epithelial secretion of electrolytes and fluid through the interaction with AHCYL1 Plays a role in ER stress-induced apoptosis. Cytoplasmic calcium released from the ER triggers apoptosis by the activation of CaM kinase II, eventua…	contig_0023916	Inositol 1,4,5-trisphosphate receptor type 1	-0.484493	ITPR1	12.3826	13.2367	16.3284	11.1711	11.1293	10.9123	34.4705	34.4351	7.23842	11.4061	7.56067	10.1354
P70227	Receptor for inositol 1,4,5-trisphosphate, a second messenger that mediates the release of intracellular calcium. {ECO:0000269|PubMed:20813840, ECO:0000269|PubMed:21030605}.	contig_0028521	Inositol 1,4,5-trisphosphate receptor type 3	-2.71705	Itpr3	6.99204	7.23683	7.65235	4.57058	4.44522	4.57518	4.03611	3.53473	0.740699	0.803018	0.750663	1.05858
Q3SZP0	Transcriptional regulator which displays a remarkable functional diversity in the regulation of cellular responses (By similarity). Regulates transcription of IFN and IFN-inducible genes, host response to viral and bacterial infections, regulation of many genes expressed during hematopoiesis, inflammation, immune responses and cell proliferation and differentiation, regulation of the cell cycle a…	contig_0017741	Interferon regulatory factor 1	0.679903	IRF1	5.60436	7.1253	4.94634	4.38184	4.30041	3.34726	6.87229	6.84141	4.83445	8.54544	10.8931	10.5349
P18428	Plays a role in the innate immune response. Binds to the lipid A moiety of bacterial lipopolysaccharides (LPS), a glycolipid present in the outer membrane of all Gram-negative bacteria (PubMed:7517398, PubMed:24120359). Acts as an affinity enhancer for CD14, facilitating its association with LPS. Promotes the release of cytokines in response to bacterial lipopolysaccharide (PubMed:7517398, PubMed…	contig_0001834	Lipopolysaccharide-binding protein	0.776098	LBP	10.1668	4.25783	8.13325	5.21307	9.23755	7.44154	5.89054	5.70117	10.2111	11.4978	17.7593	14.891
Q6PDN3	Calcium/calmodulin-dependent myosin light chain kinase implicated in smooth muscle contraction via phosphorylation of myosin light chains (MLC). Also regulates actin-myosin interaction through a non-kinase activity. Phosphorylates PTK2B/PYK2 and myosin light-chains. Involved in the inflammatory response (e.g. apoptosis, vascular permeability, leukocyte diapedesis), cell motility and morphology, a…	contig_0001906	Myosin light chain kinase, smooth muscle	-0.454731	Mylk	254.056	253.637	248.722	239.822	236.903	245.571	516.622	490.871	177.236	179.945	172.461	175.612
Q07008	Functions as a receptor for membrane-bound ligands Jagged-1 (JAG1), Jagged-2 (JAG2) and Delta-1 (DLL1) to regulate cell-fate determination (By similarity). Upon ligand activation through the released notch intracellular domain (NICD) it forms a transcriptional activator complex with RBPJ/RBPSUH and activates genes of the enhancer of split locus (By similarity). Affects the implementation of diffe…	contig_0007864	Neurogenic locus notch homolog protein 1	0.34645	Notch1	57.7764	60.0729	72.2709	65.5503	63.46	69.2203	533.639	523.938	83.9503	79.3203	79.031	85.8853
O00151	Cytoskeletal protein that may act as an adapter that brings other proteins (like kinases) to the cytoskeleton (PubMed:10861853). Involved in assembly, disassembly and directioning of stress fibers in fibroblasts. Required for the localization of ACTN1 and PALLD to stress fibers. Required for cell migration and in maintaining cell polarity of fibroblasts (By similarity). {ECO:0000250|UniProtKB:P52…	contig_0000841	PDZ and LIM domain protein 1	-0.396408	PDLIM1	75.0311	87.4336	78.0493	75.9526	68.4149	71.867	71.8864	75.8256	48.8444	62.7258	59.0081	60.0019
P06868	Plasmin dissolves the fibrin of blood clots and acts as a proteolytic factor in a variety of other processes including embryonic development, tissue remodeling, tumor invasion, and inflammation. In ovulation, weakens the walls of the Graafian follicle. It activates the urokinase-type plasminogen activator, collagenases and several complement zymogens, such as C1 and C5. Cleavage of fibronectin an…	contig_0037963	Plasminogen	-2.5256	PLG	2.08458	1.95013	3.91684	1.6415	1.49166	0.759958	0.327252	0.228047	0	0.508133	0	0
O95786	Innate immune receptor that senses cytoplasmic viral nucleic acids and activates a downstream signaling cascade leading to the production of type I interferons and proinflammatory cytokines (PubMed:15208624, PubMed:16125763, PubMed:15708988, PubMed:16127453, PubMed:16153868, PubMed:17190814, PubMed:18636086, PubMed:19122199, PubMed:19211564, PubMed:29117565, PubMed:28469175, PubMed:31006531). For…	contig_0000407	Probable ATP-dependent RNA helicase DDX58	1.60376	DDX58	5.38244	4.13473	5.02677	0.684663	1.4932	1.54966	9.05397	7.63957	5.40081	14.7652	13.1121	10.7927
Q9GLV6	Innate immune receptor that senses cytoplasmic viral nucleic acids and activates a downstream signaling cascade leading to the production of type I interferons and proinflammatory cytokines. Forms a ribonucleoprotein complex with viral RNAs on which it homooligomerizes to form filaments. The homooligomerization allows the recruitment of RNF135 an E3 ubiquitin-protein ligase that activates and amp…	contig_0010143	Probable ATP-dependent RNA helicase DDX58	0.694176	DDX58	9.27214	9.70791	8.29023	11.2916	10.8009	8.62098	6.1087	6.84141	11.4031	25.0194	17.0721	18.2962
Q6Q899	Innate immune receptor that senses cytoplasmic viral nucleic acids and activates a downstream signaling cascade leading to the production of type I interferons and proinflammatory cytokines. Forms a ribonucleoprotein complex with viral RNAs on which it homooligomerizes to form filaments. The homooligomerization allows the recruitment of RNF135 an E3 ubiquitin-protein ligase that activates and amp…	contig_0012528	Probable ATP-dependent RNA helicase DDX58	0.497486	Ddx58	22.915	21.4457	20.7675	15.4974	17.7966	17.9686	38.7248	38.0838	23.9466	34.0054	29.3964	31.4054
Q09884	Required for G1 arrest and mating in response to nitrogen starvation. Ago1 regulation of cytokinesis and cell cycle checkpoints occurs downstream of dcr1. Required, indirectly, for regulated hyperphosphorylation of cdc2.; Has a role in the RNA interference (RNAi) pathway which is important for heterochromatin formation, accurate chromosome segregation, centromere cohesion and telomere function du…	contig_0010264	Protein Dicer	0.572161	dcr1	10.4834	9.1219	6.84834	6.90097	6.03673	7.58353	11.3447	13.5688	9.16709	14.6484	16.3386	13.3583
P29590	Functions via its association with PML-nuclear bodies (PML-NBs) in a wide range of important cellular processes, including tumor suppression, transcriptional regulation, apoptosis, senescence, DNA damage response, and viral defense mechanisms. Acts as the scaffold of PML-NBs allowing other proteins to shuttle in and out, a process which is regulated by SUMO-mediated modifications and interactions…	contig_0018533	Protein PML	-0.846832	PML	10.2762	10.0829	8.33125	9.31554	10.2264	9.37813	9.16306	6.61336	4.85847	6.85113	6.14787	5.71483
Q02977	May participate in signaling pathways.	contig_0001541	Proto-oncogene tyrosine-protein kinase Yrk	0.353377	YRK	65.7928	64.7604	63.9195	60.8936	62.8814	58.9557	125.338	127.022	83.3445	80.9545	71.1789	83.5748
Q99MQ3	Serine/threonine-protein kinase which protects against mitochondrial dysfunction during cellular stress by phosphorylating mitochondrial proteins such as PRKN and DNM1L, to coordinate mitochondrial quality control mechanisms that remove and replace dysfunctional mitochondrial components (PubMed:24652937, PubMed:24784582, PubMed:25474007, PubMed:32484300). Depending on the severity of mitochondria…	contig_0003161	Serine/threonine-protein kinase PINK1, mitochondrial	-0.293598	Pink1	135.615	131.992	125.199	138.161	155.592	131.687	107.12	119.383	106.507	108.16	121.121	108.245
Q09499	Senses unfolded proteins in the lumen of the endoplasmic reticulum via its N-terminal domain which leads to enzyme auto-activation. The active endoribonuclease domain splices xbp-1 precursor mRNA to produce the mature form which then induces transcription of UPR target genes. Unfolded protein response (UPR) transcriptional activation by ire-1, as well as translational attenuation by pek-1 in a co…	contig_0007727	Serine/threonine-protein kinase/endoribonuclease ire-1	-0.317189	ire-1	27.7983	28.6139	26.3391	26.9793	23.8208	22.6038	58.7963	53.9331	19.0129	22.2104	20.5028	20.1563
Q62771	Carries out a dual signal transduction and activation of transcription. Mediates cellular responses to the cytokine KITLG/SCF and other growth factors. May mediate cellular responses to activated FGFR1, FGFR2, FGFR3 and FGFR4. Binds to the GAS element and activates PRL-induced transcription. Regulates the expression of milk proteins during lactation. {ECO:0000269|PubMed:19088846}.	contig_0002077	Signal transducer and activator of transcription 5A	0.619755	Stat5a	43.7414	45.1872	43.7819	33.0504	35.6652	37.6859	152.936	152.221	59.5401	66.0551	64.2956	64.6163
A8E5V9	Sensor of cytosolic DNA from bacteria and viruses that promotes autophagy. Acts by recognizing and binding cyclic GMP-AMP (cGAMP), a messenger produced by CGAS in response to DNA in the cytosol (PubMed:26300263, PubMed:30842662). Following cGAMP-binding, promotes the formation of autophagosomes, leading to target cytosolic DNA for degradation by the lysosome (PubMed:30842662). Exhibits guanine ba…	contig_0000624	Stimulator of interferon genes protein	0.320267	sting1	27.5174	27.9127	27.4244	26.9597	27.7042	30.212	88.7944	90.3066	31.1021	40.5575	36.6074	36.8655
Q8TAQ2	Involved in transcriptional activation and repression of select genes by chromatin remodeling (alteration of DNA-nucleosome topology). Component of SWI/SNF chromatin remodeling complexes that carry out key enzymatic activities, changing chromatin structure by altering DNA-histone contacts within a nucleosome in an ATP-dependent manner (PubMed:11018012). Can stimulate the ATPase activity of the ca…	contig_0008353	SWI/SNF complex subunit SMARCC2	1.15596	SMARCC2	2.68097	3.76206	3.48744	2.81483	3.06946	7.16743	2.83618	1.36828	5.401	11.1096	9.33009	13.4008
Q6DFM1	Involved in chromatin-remodeling. Core component of the BAF (SWI/SNF) complex. This ATP-dependent chromatin-remodeling complex plays important roles in cell proliferation and differentiation, in cellular antiviral activities and inhibition of tumor formation. Belongs to the neural progenitors-specific chromatin remodeling complex (npBAF complex) and the neuron-specific chromatin remodeling comple…	contig_0002911	SWI/SNF-related matrix-associated actin-dependent	0.571674	smarcb1	8.97661	9.06763	11.0144	12.1069	6.88803	10.3978	9.49031	8.77981	15.4869	14.9909	13.9582	15.2032
P35441	Adhesive glycoprotein that mediates cell-to-cell and cell-to-matrix interactions. Binds heparin. May play a role in dentinogenesis and/or maintenance of dentin and dental pulp. Ligand for CD36 mediating antiangiogenic properties (By similarity). Plays a role in ER stress response, via its interaction with the activating transcription factor 6 alpha (ATF6) which produces adaptive ER stress respons…	contig_0031681	Thrombospondin-1	-1.5727	Thbs1	6.32687	4.79531	7.82367	1.93747	5.39922	1.19598	0.872672	0.456094	0.619594	2.59893	0.237852	3.07464
Q66JW3	Transcriptional regulator with a major role in neural stem cell commitment and corticogenesis as well as in lymphoid cell development and lymphoid tissue organogenesis (PubMed:25527292, PubMed:20818394, PubMed:11850626, PubMed:18195075, PubMed:15078895, PubMed:25915732). Binds to GC-rich DNA sequences in the proximity of transcription start sites and may alter chromatin structure, modifying acces…	contig_0010299	Thymocyte selection-associated high mobility group box protein TOX	0.290081	Tox	24.0397	28.0313	28.6183	24.6018	26.6215	26.7413	63.4869	57.5819	31.8726	30.0339	33.5777	33.6695
Q7YQM4	Involved in transcriptional regulation and chromatin remodeling. Facilitates DNA replication in multiple cellular environments and is required for efficient replication of a subset of genomic loci. Binds to DNA tandem repeat sequences in both telomeres and euchromatin and in vitro binds DNA quadruplex structures. May help stabilizing G-rich regions into regular chromatin structures by remodeling …	contig_0005039	Transcriptional regulator ATRX	0.402539	ATRX	16.8411	18.9666	16.2765	16.6831	16.5316	16.0564	80.7222	78.2201	24.1079	20.8288	21.5686	20.6307
Q9EPK8	Non-selective calcium permeant cation channel involved in osmotic sensitivity and mechanosensitivity (PubMed:11094154). Activation by exposure to hypotonicity within the physiological range exhibits an outward rectification (PubMed:12093812, PubMed:14691263, PubMed:16368742, PubMed:16571723). Also activated by heat, low pH, citrate and phorbol esters (PubMed:14691263). Increase of intracellular C…	contig_0009622	Transient receptor potential cation channel subfamily V member 4	0.651	Trpv4	9.2057	9.62862	11.0731	7.14162	8.81234	9.65795	13.5264	15.0511	12.3508	18.413	16.9232	16.3736
Q9UIG0	Atypical tyrosine-protein kinase that plays a central role in chromatin remodeling and acts as a transcription regulator (PubMed:19092802). Involved in DNA damage response by phosphorylating 'Tyr-142' of histone H2AX (H2AXY142ph) (PubMed:19092802, PubMed:19234442). H2AXY142ph plays a central role in DNA repair and acts as a mark that distinguishes between apoptotic and repair responses to genotox…	contig_0005079	Tyrosine-protein kinase BAZ1B	0.366249	BAZ1B	13.4628	14.333	12.451	17.2243	13.3629	14.157	54.3238	61.8007	20.2738	16.8764	18.5277	16.4726
Q9GZZ6	Ionotropic receptor with a probable role in the modulation of auditory stimuli. Agonist binding may induce an extensive change in conformation that affects all subunits and leads to opening of an ion-conducting channel across the plasma membrane. The channel is permeable to a range of divalent cations including calcium, the influx of which may activate a potassium current which hyperpolarizes the…	contig_0016979	Neuronal acetylcholine receptor subunit alpha-10	-4.12925	CHRNA10	1.34815	2.6185	1.08075	1.17852	0.400282	0	0	0	0.401462	0	0
Q16566	Calcium/calmodulin-dependent protein kinase that operates in the calcium-triggered CaMKK-CaMK4 signaling cascade and regulates, mainly by phosphorylation, the activity of several transcription activators, such as CREB1, MEF2D, JUN and RORA, which play pivotal roles in immune response, inflammation, and memory consolidation. In the thymus, regulates the CD4(+)/CD8(+) double positive thymocytes sel…	contig_0031369	Calcium/calmodulin-dependent protein kinase type IV	-2.77168	CAMK4	2.89759	1.1192	3.45527	2.88129	1.88197	0.327252	0	0.389992	0.755008	0.224567	0.580583
P11247	Part of the host defense system of polymorphonuclear leukocytes. It is responsible for microbicidal activity against a wide range of organisms. In the stimulated PMN, MPO catalyzes the production of hypohalous acids, primarily hypochlorous acid in physiologic situations, and other toxic intermediates that greatly enhance PMN microbicidal activity (PubMed:115934). Mediates the proteolytic cleavage…	contig_0018629	Myeloperoxidase	0.967078	MPO	3.55573	3.38004	6.7308	4.21498	3.3323	4.58578	14.29	8.43774	6.67225	8.31789	7.10197	7.82601
Q90023	Destroys radicals which are normally produced within the cells and which are toxic to biological systems.	contig_0020990	Superoxide dismutase [Cu-Zn]	-4.13714	CuZnSOD	3.46994	3.59779	6.5533	0.850078	2.31744	0.393557	0.371948	0	0	0.394718	0	0
		contig_0046467	Mucin 17	3.35542	MUC17	0.768025	0.628676	0	0.352788	0	0	7.71805	4.86408	6.09226	0.327621	0	0.671821
